# Supplementary material for: Copy number variation is associated with gene expression change in archaea
Source: Microb Genom. 2018 Aug 24;4(9):e000210. doi: 10.1099/mgen.0.000210 (PMC6202454; doi:10.1099/mgen.0.000210)
Supplement: Supplementary File 1 [file mgen-4-210-s001.xlsx]

## Sheet: mutant.strains
Strain	# of arrays	Strain type	Reference (see main text for complete citations)
afsQ2	4	knockout	Bonneau et al., 2007
ark	4	knockout	Bonneau et al., 2007
bat	6	knockout	Bonneau et al., 2007
boa1	4	knockout	Bonneau et al., 2007
boa4	4	knockout	Bonneau et al., 2007
bop	3	knockout	Bonneau et al., 2007
cspD1	3	knockout	Darnell and Tonner et al., 2017
gap	4	knockout	Bonneau et al., 2007
hpyA	12	knockout	Dulmage et al., 2015
htlD	4	knockout	Bonneau et al., 2007
htr1	4	knockout	Bonneau et al., 2007
htr2	4	knockout	Bonneau et al., 2007
htr8	4	knockout	Bonneau et al., 2007
idr1	14	knockout	Schmid et al., 2011
idr1idr2	21	knockout	Schmid et al., 2011
idr2	30	knockout	Schmid et al., 2011
kinA2	6	knockout	Bonneau et al., 2007
phr1	13	knockout	Bonneau et al., 2007
phr1 phr2	3	knockout	Bonneau et al., 2007
phr2	3	knockout	Bonneau et al., 2007
sirR	27	knockout	Kaur et al., 2006
sop2	8	knockout	Bonneau et al., 2007
tbpA	7	knockout	Bonneau et al., 2007
tbpC	7	knockout	Bonneau et al., 2007
tbpD	7	knockout	Bonneau et al., 2007
tfbA	7	knockout	Bonneau et al., 2007
tfbB	7	knockout	Bonneau et al., 2007
tfbC	7	knockout	Bonneau et al., 2007
tfbD	6	knockout	Bonneau et al., 2007
tfbE	6	knockout	Bonneau et al., 2007
troR	8	knockout	Martinez-Pastor et al., 2017
VNG0258H (RosR)	45	knockout	Sharma et al., 2012
VNG1179C	6	knockout	Kaur et al., 2006
VNG1296C	3	knockout	Bonneau et al., 2007
VNG1451C (trmB)	11	knockout	Schmid et al., 2009
VNG0019H	4	knockout	Bonneau et al., 2007
VNG2334C	1	knockout	Bonneau et al., 2007
VNG0750C	4	knockout	Bonneau et al., 2007
zim	3	knockout	Bonneau et al., 2007
Empty vector	24	overexpression	Facciotti et al., 2007
hpyA	6	overexpression	Dulmage et al., 2015
tbpA-cmyc	6	overexpression	Facciotti et al., 2007
tbpB-cmyc	6	overexpression	Facciotti et al., 2007
tbpC-cmyc	6	overexpression	Facciotti et al., 2007
tbpD-cmyc	6	overexpression	Facciotti et al., 2007
tbpE-cmyc	6	overexpression	Facciotti et al., 2007
tbpF-cmyc	6	overexpression	Facciotti et al., 2007
tfbA-cmyc	7	overexpression	Facciotti et al., 2007
tfbB-cmyc	8	overexpression	Facciotti et al., 2007
tfbC-cmyc	6	overexpression	Facciotti et al., 2007
tfbD-cmyc	12	overexpression	Facciotti et al., 2007
tfbE-cmyc	12	overexpression	Facciotti et al., 2007
tfbF-cmyc	8	overexpression	Facciotti et al., 2007
tfbG-cmyc	7	overexpression	Facciotti et al., 2007

## Sheet: GE_analyzed
Publication	# of gene expression microarrays	GEO accession(s)*	conditions	strains**
Baliga et al., 2004, Genome Research 14(6):1025-34	2	GSE1040	UV radiation	WT
Bonneau et al., 2007, Cell 131(7):1354-64	145	GSE7739, GSE7740,GSE7610, GSE7611, GSE7713	a wide variety of stressors, see original publication for details	WT, ∆ura3 parent, knockouts
Facciotti et al., 2007, PNAS 104(11):4630-5	158	GSE6776	growth phases (early log, mid-log, late log, stationary)	∆ura3, knockouts, overexpression of TFB and TBP family proteins
Facciotti et al., 2010, BMC Systems Biology 4:64	40	GSE14832, GSE14835 and GSE14836, GSE14976	growth phases (early log, mid-log, late log, stationary)	WT, ∆ura3
Kaur et al., 2006, Genome Research 16(7):841-53	50	GSE4925	Metal stress including: cobalt, copper, iron, manganese, nickel, and zinc	WT, ∆ura3, knockouts
Kaur et al., 2010, Molecular Systems Biology 6:393	120	GSE17515	Oxidative stress (H2O2 and paraquat)
Schmid et al., 2007, Genome Research 17(10):1399-412	58	GSE7559, GSE5929	Oxygen shifts	WT
Schmid et al., 2009, Molecular Systems Biology 5:281	23	GSE13529	growth phases (early log, mid-log, late log, stationary) and glucose	∆ura3, ∆trmB
Schmid et al., 2011, Nucleic Acids Research 39(7):2519-32	45	GSE29704	iron starvation	∆ura3,∆idr1, ∆idr2, ∆idr1∆idr2
Sharma et al., 2012, BMC Genomics 13:351	79	GSE33980	Oxidative stress (H2O2 and paraquat)	∆ura3, ∆rosR
Brooks et al., 2014, Molecular Systems Biology 10:740	290	GSE39028; DOI…and http://egrin2.systemsbiology.net/downloads/	Metal stress, circadian entrainment, oxygen	various. See metadata
Whitehead et al., 2006, Molecular Systems Biology 2:47	29	GSE5557	Gamma radiation	WT
this study	12	https://dx.doi.org/10.7924/r4pz54w7h	histone-like protein overexpression	∆ura3, KAD102
Dulmage et al., 2015, mBio 6(5):e00649-15	12	GSE54599	histone-like protein knockout	∆ura3, ∆hpyA
Darnell et al., 2017, mSystems 2(5). pii: e00032-17	3	GSE97933	Transcription factor mutant, oxygen shifts	∆ura3, ∆cspD1
Whitehead et al., 2009, PLoS One 4(5):e5484	88	GSE15282	Diurnal entrainment (light/dark cycles)	WT
Total	1154
*All 1,154 arrays, including raw data, normalized data, and metadata, are deposited in Duke Digital Repository URL, DOI 10.7924/r4pz54w7h. A subset of these data are also available at http://egrin2.systemsbiology.net/.
**knockout and overexpression strains listed on "strains" tab where strain list investigated was large.

## Sheet: ChIP_analyzed
ID*	File Name**	Strain	Biological Replicate	Growth Phase	Condition	Publication	GEO accession	GEO platform
cmyc1	cmyc_IP_vs_cmyc_WCE.clone	NRC-1/cmyc empty vector	A	Stationary	Standard (Complex medium)	Facciotti et al. 2007, Proc Natl Acad Sci	GSE7045	GPL4662
cmyc2	cmyc_2_IP_vs_cmyc_2_wce.clone	NRC-1/cmyc empty vector	B	Stationary	Standard	Facciotti et al. 2007, Proc Natl Acad Sci	GSE7045	GPL4662
cmyc3	cmyc1_vs_cmyc1.clone	NRC-1/cmyc empty vector	C	Stationary	Standard	Facciotti et al. 2007, Proc Natl Acad Sci	GSE7045	GPL4662
hrg1	hrgb_cmyc_IP_vs_hrgb_cmyc_WCE.clone	NRC-1/hrg-cmyc	B	Stationary	Standard	Unpublished	https://dx.doi.org/10.7924/r4pz54w7h	GPL4662
hrg2	hrga_cmyc_IP_vs_hrga_cmyc_WCE.clone	NRC-1/hrg-cmyc	A	Stationary	Standard	Unpublished	https://dx.doi.org/10.7924/r4pz54w7h	GPL4662
idr1	idr2_Fe_100uM_IP3_vs_idr2_Fe_100uM_WCE3.clone	NRC-1/idr2-cmyc	C	Logarithmic	100uM iron	Schmid et al. 2011, Nucleic Acids Res	GSE29705	GPL13683
idr10	idr2cmyc_100uM_Fe_IP_vs_idr2cmyc_100uM_Fe_WCE.clone	NRC-1/idr2-cmyc	D	Logarithmic	100uM iron	Schmid et al. 2011, Nucleic Acids Res	GSE29705	GPL13683
idr11	idr2b_cmyc_IP_vs_idr2b_cmyc_WCE.clone	NRC-1/idr2-cmyc	B	Logarithmic	No iron added	Schmid et al. 2011, Nucleic Acids Res	GSE29705	GPL13683
idr2	idr2_Fe_100uM_IP2_vs_idr2_Fe_100uM_WCE2.clone	NRC-1/idr2-cmyc	B	Logarithmic	100uM iron	Schmid et al. 2011, Nucleic Acids Res	GSE29705	GPL13683
idr3	idr2_Fe_100uM_IP1_vs_idr2_Fe_100uM_WCE1.clone	NRC-1/idr2-cmyc	A	Logarithmic	100uM iron	Schmid et al. 2011, Nucleic Acids Res	GSE29705	GPL13683
idr4	idr2cmyc_IP_FeCDM_100_vs_idr2cmyc_WCE_FeCDM_100.clone	NRC-1/idr2-cmyc	E	Logarithmic	100uM iron, Defined medium	Unpublished	GSE29705	GPL13683
idr6	idr2cmyc_IP_Fe_000_vs_idr2cmyc_WCE_Fe_000.clone	NRC-1/idr2-cmyc	A	Logarithmic	No iron added	Schmid et al. 2011, Nucleic Acids Res	GSE29705	GPL13683
idr7	idr2cmyc_IP_Fe_100_vs_idr2cmyc_WCE_Fe_100.clone	NRC-1/idr2-cmyc	F	Logarithmic	100uM iron	Schmid et al. 2011, Nucleic Acids Res	GSE29705	GPL13683
idr8	idr2cmyc_0uM_Fe_IP_vs_idr2cmyc_0uM_Fe_WCE.clone	NRC-1/idr2-cmyc	C	Logarithmic	No iron added	Schmid et al. 2011, Nucleic Acids Res	GSE29705	GPL13683
idr9	idr2cmyc_500uM_Fe_IP_vs_idr2cmyc_500uM_Fe_WCE.clone	NRC-1/idr2-cmyc	A	Logarithmic	500uM iron	Unpublished	GSE29705	GPL13683
sir1	sirRcmyc_0.8mMMn_A_IP_vs_sirRcmyc_0.8mMMn_A_WCE.clone	NRC-1/sirR-cmyc	A	Stationary	0.8mM Manganese	Unpublished	https://dx.doi.org/10.7924/r4pz54w7h	GPL13683
sir2	sirRcmyc_0.4mMMn_B_IP_vs_sirRcmyc_0.4mMMn_B_WCE.clone	NRC-1/sirR-cmyc	B	Stationary	0.4mM Manganese	Unpublished	https://dx.doi.org/10.7924/r4pz54w7h	GPL13683
sir3	sirRcmyc_0.8mMMn_B_IP_vs_sirRcmyc_0.8mMMn_B_WCE.clone	NRC-1/sirR-cmyc	B	Stationary	0.8mM Manganese	Unpublished	https://dx.doi.org/10.7924/r4pz54w7h	GPL13683
sir4	sirR_cmyc_IP_vs_sirR_cmyc_WCE.clone	NRC-1/sirR-cmyc	A	Stationary	Standard	Unpublished	https://dx.doi.org/10.7924/r4pz54w7h	GPL13683
sir5	sirRcmyc_b_IP_vs_sirRcmyc_b_WCE.clone	NRC-1/sirR-cmyc	B	Stationary	Standard	Unpublished	https://dx.doi.org/10.7924/r4pz54w7h	GPL13683
sir6	sirRcmyc_a_IP_vs_sirRcmyc_a_WCE.clone	NRC-1/sirR-cmyc	A	Stationary	Standard	Unpublished	https://dx.doi.org/10.7924/r4pz54w7h	GPL13683
tbpb1	GSM156610_noheader.txt	NRC-1/tbp-cmyc	A	Stationary	Standard	Facciotti et al. 2007, Proc Natl Acad Sci	GSE7045	GPL4662
tbpb2	GSM156611_noheader.txt	NRC-1/tbp-cmyc	B	Stationary	Standard	Facciotti et al. 2007, Proc Natl Acad Sci	GSE7045	GPL4662
tbpb3	GSM156662_noheader.txt	NRC-1/tbp-cmyc	C	Stationary	Standard	Facciotti et al. 2007, Proc Natl Acad Sci	GSE7045	GPL4662
tbpb4	GSM156663_noheader.txt	NRC-1/tbp-cmyc	D	Stationary	Standard	Facciotti et al. 2007, Proc Natl Acad Sci	GSE7045	GPL4662
tfba1	GSM156619_noheader.txt	NRC1/tfbA-cmyc	A	Stationary	Standard	Facciotti et al. 2007, Proc Natl Acad Sci	GSE7045, GSE15786	GPL4662
tfba2	GSM156620_noheader.txt	NRC1/tfbA-cmyc	B	Stationary	Standard	Facciotti et al. 2007, Proc Natl Acad Sci	GSE7045,GSE15786	GPL4662
tfbd1	TfbD_cmyc_IP_vs_TfbD_cmyc_WCE.clone	NRC-1/tfbD-cmyc	A	Stationary	Standard	Unpublished	GSE7045, GSE15786	GPL4662
tfbd2	tfbDcmyc_b_IP_vs_tfbDcmyc_b_WCE.clone	NRC-1/tfbD-cmyc	B	Stationary	Standard	Unpublished	GSE7045, GSE15786	GPL4662
tfbd3	tfbDcmyc_a_IP_vs_tfbDcmyc_a_WCE.clone	NRC-1/tfbD-cmyc	A	Stationary	Standard	Unpublished	GSE7045, GSE15786	GPL4662
trh1	trh4cmyc_b_IP_vs_trh4cmyc_b_WCE.clone	NRC-1/trh4-cmyc	B	Stationary	Standard	Unpublished	https://dx.doi.org/10.7924/r4pz54w7h	GPL4662
trh2	trh4cmyc_a_IP_vs_trh4cmyc_a_WCE.clone	NRC-1/trh4-cmyc	A	Stationary	Standard	Unpublished	https://dx.doi.org/10.7924/r4pz54w7h	GPL4662
trmb1	1451cmyc_IP_1.4514_vs_1451cmyc_WCE_1.4514.clone	NRC-1/trmB-cmyc	C	Stationary	Standard	Schmid et al. 2009, Mol. Syst. Biol.	GSE13498	GPL4664
trmb10	1451_0.1%glu_statphase_A_IP_vs_1451_0.1%glu_statphase_A_WCE.clone	NRC-1/trmB-cmyc	A	Stationary	0.1% glucose	Schmid et al. 2009, Mol. Syst. Biol.	GSE13498	GPL4664
trmb11	1451cmyc_0.1%glu_midlog_B_IP_vs_1451cmyc_0.1%glu_midlog_B_WCE.clone	NRC-1/trmB-cmyc	B	Logarithmic	0.1% glucose	Schmid et al. 2009, Mol. Syst. Biol.	GSE13498	GPL4664
trmb12	1451cmyc_0.1%glu_midlog_A_IP_vs_1451cmyc_0.1%glu_midlog_A_WCE.clone	NRC-1/trmB-cmyc	A	Logarithmic	0.1% glucose	Schmid et al. 2009, Mol. Syst. Biol.	GSE13498	GPL4664
trmb13	1451_cmyc_3_IP_vs_1451_cmyc_3_WCE.clone	NRC-1/trmB-cmyc	D	Stationary	Standard	Schmid et al. 2009, Mol. Syst. Biol.	GSE13498	GPL4664
trmb14	1451_cmyc_IP_vs_1451_cmyc_WCE.clone	NRC-1/trmB-cmyc	E	Stationary	Standard	Schmid et al. 2009, Mol. Syst. Biol.	GSE13498	GPL4664
trmb15	1451cmyc_b_IP_vs_1451cmyc_b_WCE.clone	NRC-1/trmB-cmyc	B	Stationary	Standard	Schmid et al. 2009, Mol. Syst. Biol.	GSE13498	GPL4664
trmb16	1451cmyc_a_IP_vs_1451cmyc_a_WCE.clone	NRC-1/trmB-cmyc	A	Stationary	Standard	Schmid et al. 2009, Mol. Syst. Biol.	GSE13498	GPL4664
trmb2	1451cmyc_IP_1.342_vs_1451cmyc_WCE_1.342.clone	NRC-1/trmB-cmyc	F	Stationary	Standard	Schmid et al. 2009, Mol. Syst. Biol.	GSE13498	GPL4664
trmb3	1451_0.1%glu_statphase_B_IP_vs_1451_0.1%glu_statphase_B_WCE.clone	NRC-1/trmB-cmyc	B	Stationary	0.1% glucose	Schmid et al. 2009, Mol. Syst. Biol.	GSE13498	GPL4664
trmb4	1451_+glycerol_A_IP_vs_1451_+glycerol_A_WCE.clone	NRC-1/trmB-cmyc	A	Stationary	1ml/L glycerol	Schmid et al. 2009, Mol. Syst. Biol.	GSE13498	GPL4664
trmb5	1451_-glu_C_IP_vs_1451_-glu_C_WCE.clone	NRC-1/trmB-cmyc	C	Stationary	Standard	Schmid et al. 2009, Mol. Syst. Biol.	GSE13498	GPL4664
trmb6	1451_10%glu_B_IP_vs_1451_10%glu_B_WCE.clone	NRC-1/trmB-cmyc	B	Stationary	10% glucose	Schmid et al. 2009, Mol. Syst. Biol.	GSE13498	GPL4664
trmb7	1451_10%glu_A_IP_vs_1451_10%glu_A_WCE.clone	NRC-1/trmB-cmyc	A	Stationary	10% glucose	Schmid et al. 2009, Mol. Syst. Biol.	GSE13498	GPL4664
trmb8	1451_-glu_B_IP_vs_1451_-glu_B_WCE.clone	NRC-1/trmB-cmyc	B	Stationary	Standard	Schmid et al. 2009, Mol. Syst. Biol.	GSE13498	GPL4664
trmb9	1451_-glu_A_IP_vs_1451_-glu_A_WCE.clone	NRC-1/trmB-cmyc	A	Stationary	Standard	Schmid et al. 2009, Mol. Syst. Biol.	GSE13498	GPL4664
*Corresponds to array IDs in Supplementary Table S5.
**Raw data file name in Duke Digital Repository DOI 10.7924/r4pz54w7h
