# Supplementary material for: Copy number variation is associated with gene expression change in archaea
Source: Microb Genom. 2018 Aug 24;4(9):e000210. doi: 10.1099/mgen.0.000210 (PMC6202454; doi:10.1099/mgen.0.000210)
Supplement: Supplementary File 2 [file mgen-4-210-s002.xlsx]

## Sheet: primers
Primer Name	Gene	Sequence (5’-3’)	Purpose	Melting Temperature (°C)	Amplicon Size (bp)	Amplified region(s) (genomic element, chromosomal coordinates)	Reference	notes
5019_qPCR_F	VNG5019G	GAGCCAACAAAAGACGAGAC	Quantitative PCR (qPCR), control locus for testing for copy number amplification	61	152	pNRC100, 16568 - 16702	This study	anneals to region of pNRC100 duplicated in pNRC200. Anneals within ORF of VNG5019 (coords 16705-16451)
5019_qPCR_R	VNG5019G	GTGGTCATGCCAGCAATC	qPCR, control locus for testing for copy number amplification	60			This study	anneals to region of pNRC100 duplicated in pNRC200. Anneals within ORF of VNG5019
5097_qPCR_F	VNG5097H	CAGAATGGCGGTCCGAAG	qPCR, testing for copy number amplification	62	174	pNRC100, 71994-72131	This study	anneals to region of pNRC100 duplicated in pNRC200. Anneals within ORF of VNG5097H (coords 71971-72222).
5097_qPCR_R	VNG5097H	CCACCAACGGTTGAACTGTC	qPCR, testing for copy number amplification	63			This study	anneals to region of pNRC100 duplicated in pNRC200. anneals within ORF of VNG5097H
5102_qPCR_F	VNG5102H	GCTTGGACTTGCACAAGAC	qPCR, testing for copy number amplification	61	208	pNRC100, 75795-75578	This study	anneals to region of pNRC100 duplicated in pNRC200. anneals within VNG5102 ORF (coords 75853-75158)
5102_qPCR_R	VNG5102H	CGCTCGGAGTCCGATAAAG	qPCR, testing for copy number amplification	62			This study	anneals to region of pNRC100 duplicated in pNRC200. anneals within VNG5102 ORF (coords 75853-75158)
5148_qpcr_F	VNG5148H	CTTCGCCGCATTCGAGAG	qPCR, testing for copy number amplification	62	199	pNRC100, 121088-121286	This study	anneals within VNG5148 ORF (coords 121064-122392)
5148_qpcr_R	VNG5148H	CGGAGAGCGAATCAGTCAATC	qPCR, testing for copy number amplification	62			This study	anneals within VNG5148 ORF (coords 121064-122392)
5192_qpcr_F	VNG5192H	CCGTTATTCAGCGCGTCCTC	qPCR, control locus for testing for copy number amplification	65	134	pNRC100, 146229-146363	Dulmage et al., 2015	anneals within VNG5192 ORF (coords 146183-146371)
5192_qpcr_R2	VNG5192H	CATGCTGCGCGTTCAATTCTG	qPCR, control locus for testing for copy number amplification	65			Dulmage et al., 2015	anneals within VNG5192 ORF (coords 146183-146371)
0989_qpcr_F	VNG0989C	TCTGATTGACCTTCGGCTTG	qPCR, testing for deletion event	60	73	Chr, 754863 - 754936	This study
0989_qpcr_R	VNG0989C	GGATCAAGATACCCCGCTAAAG	qPCR, testing for deletion event	65			This study
1756_qpcr_f	VNG1756G	ACGAAGTGTTTGCGGTCG	qPCR, control locus testing for deletion event	55	116	Chr, 1296551 - 1296667	Todor et al., 2013
1756_qpcr_R	VNG1756G	TCCACGTCCGGTATTTCATG	qPCR, control locus testing for deletion event	60			Todor et al., 2013

## Sheet: strains
Strains used in this study for experimental validation of CNVs
Strain	Genotype	Unique ID of gene knocked out or overexpressed	Plasmid	Purpose	Reference
∆ura3	∆ura3	parent strain	NA	control strain	Peck et al., 2000
KAD101	∆ura3 / pKAD01	parent strain	pKAD01, i.e. pMTFCHA empty vector	control for overexpression	Dulmage et al., 2015
KAD102	∆ura3 / pKAD02	VNG0134G	pKAD02, i.e. pMTFCHA::hpyA	Overexpression of hpyA	Dulmage et al., 2015
Dhlx2	Dura3 Dhlx2	VNG0735G	NA	Knockout	Tonner and Darnell et al., 2017
