# Supplementary material for: Copy number variation is associated with gene expression change in archaea
Source: Microb Genom. 2018 Aug 24;4(9):e000210. doi: 10.1099/mgen.0.000210 (PMC6202454; doi:10.1099/mgen.0.000210)
Supplement: Supplementary File 3 [file mgen-4-210-s003.xlsx]

## Sheet: metadata
Column.name	experiment.descriptor	condition.descriptor	reference.RNA	literature.ref	published	GEO_accession	superseries.accession	GSM	condition	array_number	GPL	SBEAMS.or.ArrayExpress.project.ID	comments	BADFLAG.0...ok.to.use..1...do.not.use.under.any.circumstance..something.technically.wrong..	Phase	Group	Mutation	Oxygen	Light	Expression	In.GEO..1.yes..0.no.	dyes_used
cspD1_0010_H_vs_NRC1d.sig	cspD1_knockout_fluctuating_oxygen	gene.knocked.out_time.relative.to.oxygen.shift.minutes_high	NRC1_wild.type_repl1D	Darnell et al., 2017, 2(5). pii: e00032-17	1	GSE97933			cspD1 knockout, oxygen, 10min after low-to-high oxygen shift	9229	GPL3739	618		NA	midlog	Baliga	cspD1	High			1
cspD1_0020_H_vs_NRC1d.sig	cspD1_knockout_fluctuating_oxygen	gene.knocked.out_time.relative.to.oxygen.shift.minutes_high	NRC1_wild.type_repl1D	Darnell et al., 2017, 2(5). pii: e00032-17	1	GSE97933			cspD1 knockout, oxygen, 20min after low-to-high oxygen shift	9231	GPL3739	618		NA	midlog	Baliga	cspD1	High			1
cspD1_0045_H_vs_NRC1d.sig	cspD1_knockout_fluctuating_oxygen	gene.knocked.out_time.relative.to.oxygen.shift.minutes_high	NRC1_wild.type_repl1D	Darnell et al., 2017, 2(5). pii: e00032-17	1	GSE97933			cspD1 knockout, oxygen, 45min after low-to-high oxygen shift	9233	GPL3739	618		NA	midlog	Baliga	cspD1	High			1
VNG0019H__HO_D_vs_NRC.1c	VNG0019_knockout_light_oxygen	gene.knocked.out_high.oxygen_dark	NRC1_wild.type_repl1C	Bonneau et al., 2007, Cell 131(7):1354-65	1		GSE7740	GSM187102	Halobacterium NRC-1 ura3 and vng19h gene knockouts in high oxgen and in dark.	7480	GPL3739	618		NA	midlog	Baliga	vng19h	High	Dark		1
VNG0019H__HO_L_vs_NRC.1c	VNG0019_knockout_light_oxygen	gene.knocked.out_high.oxygen_light	NRC1_wild.type_repl1C	Bonneau et al., 2007, Cell 131(7):1354-65	1		GSE7740	GSM187100	Halobacterium NRC-1 ura3 and vng19h gene knockouts in high oxgen and in light.	7479	GPL3739	NA		NA	midlog	Baliga	vng19h	High	Light		1
VNG0019H__LO_D_vs_NRC.1c	VNG0019_knockout_light_oxygen	gene.knocked.out_high.oxygen_dark	NRC1_wild.type_repl1C	Bonneau et al., 2007, Cell 131(7):1354-65	1		GSE7740	GSM187106	Halobacterium NRC-1 ura3 and vng19h gene knockouts in low oxygen and in dark.	7482	GPL3739	NA		NA	midlog	Baliga	vng19h	Low	Dark		1
VNG0019H__LO_L_vs_NRC.1c	VNG0019_knockout_light_oxygen	gene.knocked.out_high.oxygen_light	NRC1_wild.type_repl1C	Bonneau et al., 2007, Cell 131(7):1354-65	1		GSE7740	GSM187104	Halobacterium NRC-1 ura3 and vng19h gene knockouts in low oxygen and in light.	7481	GPL3739	NA		NA	midlog	Baliga	vng19h	Low	Light		1
VNG0750C__HO_D_vs_NRC.1	VNG0019_knockout_light_oxygen	gene.knocked.out_high.oxygen_dark	NRC1_wild.type_repl1C	Bonneau et al., 2007, Cell 131(7):1354-65	1		GSE7740	GSM186982	Halobacterium NRC-1 ura3 and vng750c gene knockouts in high oxgen and in dark.	5934	GPL3739	NA		NA	midlog	Baliga	vng750c	High	Dark		1
VNG0750C__HO_L_vs_NRC.1	VNG0019_knockout_light_oxygen	gene.knocked.out_high.oxygen_light	NRC1_wild.type_repl1C	Bonneau et al., 2007, Cell 131(7):1354-65	1		GSE7740	GSM186980	Halobacterium NRC-1 ura3 and vng750c gene knockouts in high oxgen and in light.	5932	GPL3739	NA		NA	midlog	Baliga	vng750c	High	Light		1
VNG0750C__LO_D_vs_NRC.1	VNG0019_knockout_light_oxygen	gene.knocked.out_low.oxygen_dark	NRC1_wild.type_repl1C	Bonneau et al., 2007, Cell 131(7):1354-65	1		GSE7740	GSM186986	Halobacterium NRC-1 ura3 and vng750c gene knockouts in low oxygen and in dark.	6619	GPL3739	NA		NA	midlog	Baliga	vng750c	Low	Dark		1
VNG0750C__LO_L_vs_NRC.1	VNG0019_knockout_light_oxygen	gene.knocked.out_low.oxygen_light	NRC1_wild.type_repl1C	Bonneau et al., 2007, Cell 131(7):1354-65	1		GSE7740	GSM186984	Halobacterium NRC-1 ura3 and vng750c gene knockouts in low oxygen and in light.	6618	GPL3739	NA		NA	midlog	Baliga	vng750c	Low	Light		1
VNG1296C__HO_D_vs_NRC.1	VNG0019_knockout_light_oxygen	gene.knocked.out_high.oxygen_dark	NRC1_wild.type_repl1C	Bonneau et al., 2007, Cell 131(7):1354-65	1		GSE7740	GSM187062	Halobacterium NRC-1 ura3 and vng1296c gene knockouts in high oxgen and in dark.	7011	GPL3739	NA		NA	midlog	Baliga	vng1296c	High	Dark		1
VNG1296C__HO_L_vs_NRC.1	VNG0019_knockout_light_oxygen	gene.knocked.out_high.oxygen_light	NRC1_wild.type_repl1C	Bonneau et al., 2007, Cell 131(7):1354-65	1		GSE7740	GSM187060	Halobacterium NRC-1 ura3 and vng1296c gene knockouts in high oxgen and in light.	7009	GPL3739	NA		NA	midlog	Baliga	vng1296c	High	Light		1
VNG1296C__LO_D_vs_NRC.1	VNG0019_knockout_light_oxygen	gene.knocked.out_low.oxygen_dark	NRC1_wild.type_repl1C	Bonneau et al., 2007, Cell 131(7):1354-65	1		GSE7740	GSM187066	Halobacterium NRC-1 ura3 and vng1296c gene knockouts in low oxygen and in dark.	7047	GPL3739	NA		NA	midlog	Baliga	vng1296c	Low	Dark		1
VNG2334C__LO_L_vs_NRC.1	VNG0019_knockout_light_oxygen	gene.knocked.out_low.oxygen_light	NRC1_wild.type_repl1C	Bonneau et al., 2007, Cell 131(7):1354-65	1		GSE7740	GSM187072	Halobacterium NRC-1 ura3 and vng2334c gene knockouts in low oxygen and in light.	7053	GPL3739	NA		NA	midlog	Baliga	vng2334c	Low	Light		1
afsQ2__HO_D_vs_NRC.1	afsQ2_knockout_light_oxygen	gene.knocked.out_high.oxygen_dark	NRC1_wild.type_repl1C	Bonneau et al., 2007, Cell 131(7):1354-65	1	GSE7720	GSE7740	GSM186966	Halobacterium NRC-1 ura3 and afsQ2 gene knockouts in high oxgen and in dark.	5916	GPL3739	NA		NA	midlog	Baliga	afsQ2	High	Dark		1
afsQ2__HO_L_vs_NRC.1	afsQ2_knockout_light_oxygen	gene.knocked.out_high.oxygen_light	NRC1_wild.type_repl1C	Bonneau et al., 2007, Cell 131(7):1354-65	1	GSE7720	GSE7740	GSM186964	Halobacterium NRC-1 ura3 and afsQ2 gene knockouts in high oxgen and in light.	5914	GPL3739	NA		NA	midlog	Baliga	afsQ2	High	Light		1
afsQ2__LO_D_vs_NRC.1	afsQ2_knockout_light_oxygen	gene.knocked.out_low.oxygen_dark	NRC1_wild.type_repl1C	Bonneau et al., 2007, Cell 131(7):1354-65	1	GSE7720	GSE7740	GSM186970	Halobacterium NRC-1 ura3 and afsQ2 gene knockouts in low oxygen and in dark.	5920	GPL3739	NA		NA	midlog	Baliga	afsQ2	Low	Dark		1
afsQ2__LO_L_vs_NRC.1	afsQ2_knockout_light_oxygen	gene.knocked.out_low.oxygen_light	NRC1_wild.type_repl1C	Bonneau et al., 2007, Cell 131(7):1354-65	1	GSE7720	GSE7740	GSM186968	Halobacterium NRC-1 ura3 and afsQ2 gene knockouts in low oxygen and in light.	5918	GPL3739	NA		NA	midlog	Baliga	afsQ2	Low	Light		1
ark__HO_D_vs_NRC.1	ark_knockout_light_oxygen	gene.knocked.out_high.oxygen_dark	NRC1_wild.type_repl1C	Bonneau et al., 2007, Cell 131(7):1354-65	1	GSE7724	GSE7740	GSM186998	Halobacterium NRC-1 ura3 and ark gene knockouts in high oxgen and in dark.	5967	GPL3739	NA		NA	midlog	Baliga	ark	High	Dark		1
ark__HO_L_vs_NRC.1	ark_knockout_light_oxygen	gene.knocked.out_high.oxygen_light	NRC1_wild.type_repl1C	Bonneau et al., 2007, Cell 131(7):1354-65	1	GSE7724	GSE7740	GSM186996	Halobacterium NRC-1 ura3 and ark gene knockouts in high oxgen and in light.	5965	GPL3739	NA		NA	midlog	Baliga	ark	High	Light		1
ark__LO_D_vs_NRC.1	ark_knockout_light_oxygen	gene.knocked.out_low.oxygen_dark	NRC1_wild.type_repl1C	Bonneau et al., 2007, Cell 131(7):1354-65	1	GSE7724	GSE7740	GSM187002	Halobacterium NRC-1 ura3 and ark gene knockouts in low oxygen and in dark.	5971	GPL3739	NA		NA	midlog	Baliga	ark	Low	Dark		1
ark__LO_L_vs_NRC.1	ark_knockout_light_oxygen	gene.knocked.out_low.oxygen_light	NRC1_wild.type_repl1C	Bonneau et al., 2007, Cell 131(7):1354-65	1	GSE7724	GSE7740	GSM187000	Halobacterium NRC-1 ura3 and ark gene knockouts in low oxygen and in light.	5969	GPL3739	NA		NA	midlog	Baliga	ark	Low	Light		1
boa1__HO_D_vs_NRC.1	boa1_knockout_light_oxygen	gene.knocked.out_high.oxygen_dark	NRC1_wild.type_repl1C	Bonneau et al., 2007, Cell 131(7):1354-65	1	GSE7723	GSE7740	GSM186990	Halobacterium NRC-1 ura3 and boa1 gene knockouts in high oxgen and in dark.	5942	GPL3739	NA		NA	midlog	Baliga	boa1	High	Dark		1
boa1__HO_L_vs_NRC.1	boa1_knockout_light_oxygen	gene.knocked.out_high.oxygen_light	NRC1_wild.type_repl1C	Bonneau et al., 2007, Cell 131(7):1354-65	1	GSE7723	GSE7740	GSM186988	Halobacterium NRC-1 ura3 and boa1 gene knockouts in high oxgen and in light.	5940	GPL3739	NA		NA	midlog	Baliga	boa1	High	Light		1
boa1__LO_D_vs_NRC.1	boa1_knockout_light_oxygen	gene.knocked.out_low.oxygen_dark	NRC1_wild.type_repl1C	Bonneau et al., 2007, Cell 131(7):1354-65	1	GSE7723	GSE7740	GSM186994	Halobacterium NRC-1 ura3 and boa1 gene knockouts in low oxygen and in dark.	5946	GPL3739	NA		NA	midlog	Baliga	boa1	Low	Dark		1
boa1__LO_L_vs_NRC.1	boa1_knockout_light_oxygen	gene.knocked.out_low.oxygen_light	NRC1_wild.type_repl1C	Bonneau et al., 2007, Cell 131(7):1354-65	1	GSE7723	GSE7740	GSM186992	Halobacterium NRC-1 ura3 and boa1 gene knockouts in low oxygen and in light.	5944	GPL3739	NA		NA	midlog	Baliga	boa1	Low	Light		1
boa4__HO_D_vs_NRC.1	boa4_knockout_light_oxygen	gene.knocked.out_high.oxygen_dark	NRC1_wild.type_repl1C	Bonneau et al., 2007, Cell 131(7):1354-65	1	GSE7725	GSE7740	GSM187006	Halobacterium NRC-1 ura3 and boa4 gene knockouts in high oxgen and in dark.	5975	GPL3739	NA		NA	midlog	Baliga	boa4	High	Dark		1
boa4__HO_L_vs_NRC.1	boa4_knockout_light_oxygen	gene.knocked.out_high.oxygen_light	NRC1_wild.type_repl1C	Bonneau et al., 2007, Cell 131(7):1354-65	1	GSE7725	GSE7740	GSM187004	Halobacterium NRC-1 ura3 and boa4 gene knockouts in high oxgen and in light	5973	GPL3739	NA		NA	midlog	Baliga	boa4	High	Light		1
boa4__LO_D_vs_NRC.1	boa4_knockout_light_oxygen	gene.knocked.out_low.oxygen_dark	NRC1_wild.type_repl1C	Bonneau et al., 2007, Cell 131(7):1354-65	1	GSE7725	GSE7740	GSM187010	Halobacterium NRC-1 ura3 and boa4 gene knockouts in low oxygen and in dark	5979	GPL3739	NA		NA	midlog	Baliga	boa4	Low	Dark		1
boa4__LO_L_vs_NRC.1	boa4_knockout_light_oxygen	gene.knocked.out_low.oxygen_light	NRC1_wild.type_repl1C	Bonneau et al., 2007, Cell 131(7):1354-65	1	GSE7725	GSE7740	GSM187008	Halobacterium NRC-1 ura3 and boa4 gene knockouts in low oxygen and in light.	5977	GPL3739	NA		NA	midlog	Baliga	boa4	Low	Light		1
bop__HO_D_vs_NRC.1	bop_knockout_light_oxygen	gene.knocked.out_high.oxygen_dark	NRC1_wild.type_repl1C	Bonneau et al., 2007, Cell 131(7):1354-65	1	GSE7717	GSE7740	GSM186942	Halobacterium NRC-1 ura3 and bop gene knockouts in high oxgen and in dark	5887	GPL3739	NA		NA	midlog	Baliga	bop	High	Dark		1
bop__LO_D_vs_NRC.1	bop_knockout_light_oxygen	gene.knocked.out_low.oxygen_dark	NRC1_wild.type_repl1C	Bonneau et al., 2007, Cell 131(7):1354-65	1	GSE7717	GSE7740	GSM186946	Halobacterium NRC-1 ura3 and bop gene knockouts in low oxygen and in dark.	5956	GPL3739	NA		NA	midlog	Baliga	bop	Low	Dark		1
bop__LO_L_vs_NRC.1	bop_knockout_light_oxygen	gene.knocked.out_low.oxygen_light	NRC1_wild.type_repl1C	Bonneau et al., 2007, Cell 131(7):1354-66	1	GSE7717	GSE7740	GSM186944	Halobacterium NRC-1 ura3 and bop gene knockouts in low oxygen and in light	5889	GPL3739	NA		NA	midlog	Baliga	bop	Low	Light		1
gap__HO_D_vs_NRC.1c	gap_knockout_light_oxygen	gene.knocked.out_high.oxygen_dark	NRC1_wild.type_repl1C	Bonneau et al., 2007, Cell 131(7):1354-64	1	GSE7738	GSE7740	GSM187110	gap gene knockouts in high oxgen and in dark.	7484	GPL3739	NA		NA	midlog	Baliga	gap	High	Dark		1
gap__HO_L_vs_NRC.1c	gap_knockout_light_oxygen	gene.knocked.out_high.oxygen_light	NRC1_wild.type_repl1C	Bonneau et al., 2007, Cell 131(7):1354-65	1	GSE7738	GSE7740	GSM187108	gap gene knockouts in high oxgen and in light	7483	GPL3739	NA		NA	midlog	Baliga	gap	High	Light		1
gap__LO_D_vs_NRC.1c	gap_knockout_light_oxygen	gene.knocked.out_low.oxygen_dark	NRC1_wild.type_repl1C	Bonneau et al., 2007, Cell 131(7):1354-65	1	GSE7738	GSE7740	GSM187114	gap gene knockouts in low oxygen and in dark	7487	GPL3739	NA		NA	midlog	Baliga	gap	Low	Dark		1
gap__LO_L_vs_NRC.1c	gap_knockout_light_oxygen	gene.knocked.out_low.oxygen_light	NRC1_wild.type_repl1C	Bonneau et al., 2007, Cell 131(7):1354-65	1	GSE7738	GSE7740	GSM187112	gap gene knockouts in low oxygen and in light.	7485	GPL3739	NA		NA	midlog	Baliga	gap	Low	Light		1
htlD__HO_D_vs_NRC.1	htlD_light_oxygen	gene.knocked.out_high.oxygen_dark	NRC1_wild.type_repl1C	Bonneau et al., 2007, Cell 131(7):1354-65	1	GSE7721	GSE7740	GSM186974	htlD gene knockouts in high oxgen and in dark.	5924	GPL3739	NA		NA	midlog	Baliga	htlD	High	Dark		1
htlD__HO_L_vs_NRC.1	htlD_light_oxygen	gene.knocked.out_high.oxygen_light	NRC1_wild.type_repl1C	Bonneau et al., 2007, Cell 131(7):1354-65	1	GSE7721	GSE7740	GSM186972	htlD gene knockouts in high oxgen and in light	6617	GPL3739	NA		NA	midlog	Baliga	htlD	High	Light		1
htlD__LO_D_vs_NRC.1	htlD_light_oxygen	gene.knocked.out_low.oxygen_dark	NRC1_wild.type_repl1C	Bonneau et al., 2007, Cell 131(7):1354-65	1	GSE7721	GSE7740	GSM186978	htlD gene knockouts in low oxygen and in dark.	5928	GPL3739	NA		NA	midlog	Baliga	htlD	Low	Dark		1
htlD__LO_L_vs_NRC.1	htlD_light_oxygen	gene.knocked.out_low.oxygen_light	NRC1_wild.type_repl1C	Bonneau et al., 2007, Cell 131(7):1354-65	1	GSE7721	GSE7740	GSM186976	htlD gene knockouts in low oxygen and in light.	5926	GPL3739	NA		NA	midlog	Baliga	htlD	Low	Light		1
htr1__HO_D_vs_NRC.1	htr1_light_oxygen	gene.knocked.out_high.oxygen_dark	NRC1_wild.type_repl1C	Bonneau et al., 2007, Cell 131(7):1354-65	1	GSE7726	GSE7740	GSM187014	htr1 gene knockouts in high oxgen and in dark.	6628	GPL3739	NA		NA	midlog	Baliga	htr1	High	Dark		1
htr1__HO_L_vs_NRC.1	htr1_light_oxygen	gene.knocked.out_high.oxygen_light	NRC1_wild.type_repl1C	Bonneau et al., 2007, Cell 131(7):1354-65	1	GSE7726	GSE7740	GSM187012	htr1 gene knockouts in high oxgen and in light.	6622	GPL3739	NA		NA	midlog	Baliga	htr1	High	Light		1
htr1__LO_D_vs_NRC.1	htr1_light_oxygen	gene.knocked.out_low.oxygen_dark	NRC1_wild.type_repl1C	Bonneau et al., 2007, Cell 131(7):1354-65	1	GSE7726	GSE7740	GSM187018	htr1 gene knockouts in low oxygen and in dark.	6625	GPL3739	NA		NA	midlog	Baliga	htr1	Low	Dark		1
htr1__LO_L_vs_NRC.1	htr1_light_oxygen	gene.knocked.out_low.oxygen_light	NRC1_wild.type_repl1C	Bonneau et al., 2007, Cell 131(7):1354-65	1	GSE7726	GSE7740	GSM187016	htr1 gene knockouts in low oxygen and in light.	5985	GPL3739	NA		NA	midlog	Baliga	htr1	Low	Light		1
htr2__HO_D_vs_NRC.1	htr2_light_oxygen	gene.knocked.out_high.oxygen_dark	NRC1_wild.type_repl1C	Bonneau et al., 2007, Cell 131(7):1354-65	1	GSE7731	GSE7740	GSM187054	htr2 gene knockouts in high oxgen and in dark.	6611	GPL3739	NA		NA	midlog	Baliga	htr2	High	Dark		1
htr2__HO_L_vs_NRC.1	htr2_light_oxygen	gene.knocked.out_high.oxygen_light	NRC1_wild.type_repl1C	Bonneau et al., 2007, Cell 131(7):1354-65	1	GSE7731	GSE7740	GSM187052	htr2 gene knockouts in high oxgen and in light.	6609	GPL3739	NA		NA	midlog	Baliga	htr2	High	Light		1
htr2__LO_D_vs_NRC.1	htr2_light_oxygen	gene.knocked.out_low.oxygen_dark	NRC1_wild.type_repl1C	Bonneau et al., 2007, Cell 131(7):1354-65	1	GSE7731	GSE7740	GSM187058	htr2 gene knockouts in low oxygen and in dark.	6615	GPL3739	NA		NA	midlog	Baliga	htr2	Low	Dark		1
htr2__LO_L_vs_NRC.1	htr2_light_oxygen	gene.knocked.out_low.oxygen_light	NRC1_wild.type_repl1C	Bonneau et al., 2007, Cell 131(7):1354-65	1	GSE7731	GSE7740	GSM187056	htr2 gene knockouts in low oxygen and in light.	6613	GPL3739	NA		NA	midlog	Baliga	htr2	Low	Light		1
htr8__HO_D_vs_NRC.1	htr8_light_oxygen	gene.knocked.out_high.oxygen_dark	NRC1_wild.type_repl1C	Bonneau et al., 2007, Cell 131(7):1354-65	1	GSE7728	GSE7740	GSM187030	htr8 gene knockouts in high oxgen and in dark	6001	GPL3739	NA		NA	midlog	Baliga	htr8	High	Dark		1
htr8__HO_L_vs_NRC.1	htr8_light_oxygen	gene.knocked.out_high.oxygen_light	NRC1_wild.type_repl1C	Bonneau et al., 2007, Cell 131(7):1354-65	1	GSE7728	GSE7740	GSM187028	htr8 gene knockouts in high oxgen and in light	5999	GPL3739	NA		NA	midlog	Baliga	htr8	High	Light		1
htr8__LO_D_vs_NRC.1	htr8_light_oxygen	gene.knocked.out_low.oxygen_dark	NRC1_wild.type_repl1C	Bonneau et al., 2007, Cell 131(7):1354-65	1	GSE7728	GSE7740	GSM187034	htr8 gene knockouts in low oxygen and in dark	6005	GPL3739	NA		NA	midlog	Baliga	htr8	Low	Dark		1
htr8__LO_L_vs_NRC.1	htr8_light_oxygen	gene.knocked.out_low.oxygen_dark	NRC1_wild.type_repl1C	Bonneau et al., 2007, Cell 131(7):1354-65	1	GSE7728	GSE7740	GSM187032	htr8 gene knockouts in low oxygen and in light.	6003	GPL3739	NA		NA	midlog	Baliga	htr8	Low	Light		1
kinA2_II__HO_D_vs_NRC.1c	kinA2_light_oxygen	gene.knocked.out_replicate_high.oxygen_dark	NRC1_wild.type_repl1C	Bonneau et al., 2007, Cell 131(7):1354-65	1	GSE7735	GSE7740	GSM187086	kinA2 gene knockouts in high oxgen and in dark.	7472	GPL3739	NA	replicate 2 of 2	NA	midlog	Baliga	kinA2	High	Dark		1
kinA2_II__HO_L_vs_NRC.1c	kinA2_light_oxygen	gene.knocked.out_replicate_high.oxygen_light	NRC1_wild.type_repl1C	Bonneau et al., 2007, Cell 131(7):1354-65	1	GSE7735	GSE7740	GSM187084	kinA2 gene knockouts in high oxgen and in light.	7471	GPL3739	NA	replicate 2 of 2	NA	midlog	Baliga	kinA2	High	Light		1
kinA2_II__LO_D_vs_NRC.1c	kinA2_light_oxygen	gene.knocked.out_replicate_low.oxygen_dark	NRC1_wild.type_repl1C	Bonneau et al., 2007, Cell 131(7):1354-65	1	GSE7735	GSE7740	GSM187090	kinA2 gene knockouts in low oxygen and in dark	7474	GPL3739	NA	replicate 2 of 2	NA	midlog	Baliga	kinA2	Low	Dark		1
kinA2_I__HO_D_vs_NRC.1	kinA2_light_oxygen	gene.knocked.out_replicate_high.oxygen_dark	NRC1_wild.type_repl1C	Bonneau et al., 2007, Cell 131(7):1354-65	1	GSE7727	GSE7740	GSM187022	kinA2 gene knockouts in high oxgen and in dark.	6703	GPL3739	NA	replicate 1 of 2	NA	midlog	Baliga	kinA2	High	Dark		1
kinA2_I__HO_L_vs_NRC.1	kinA2_light_oxygen	gene.knocked.out_replicate_high.oxygen_light	NRC1_wild.type_repl1C	Bonneau et al., 2007, Cell 131(7):1354-65	1	GSE7727	GSE7740	GSM187020	kinA2 gene knockouts in high oxgen and in light.	5989	GPL3739	NA	replicate 1 of 2	NA	midlog	Baliga	kinA2	High	Light		1
kinA2_I__LO_L_vs_NRC.1	kinA2_light_oxygen	gene.knocked.out_replicate_low.oxygen_light	NRC1_wild.type_repl1C	Bonneau et al., 2007, Cell 131(7):1354-65	1	GSE7727	GSE7740	GSM187024	kinA2 gene knockouts in low oxygen and in light.	6705	GPL3739	NA	replicate 1 of 2	NA	midlog	Baliga	kinA2	Low	Light		1
phr1__HO_D_vs_NRC.1	phr1_knockout_light_oxygen	gene.knocked.out_high.oxygen_dark	NRC1_wild.type_repl1A	Bonneau et al., 2007, Cell 131(7):1354-65	1		GSE7740	GSM186918	Halobacterium NRC-1 ura3 and phr1 gene knockouts in high oxgen and in dark	5958	GPL3739	NA		NA	midlog	Baliga	phr1	High	Dark		1
phr1__HO_L_vs_NRC.1	phr1_knockout_light_oxygen	gene.knocked.out_high.oxygen_light	NRC1_wild.type_repl1A	Bonneau et al., 2007, Cell 131(7):1354-65	1		GSE7740	GSM186916	Halobacterium NRC-1 ura3 and phr1 gene knockouts in high oxgen and in light.	4788	GPL3739	NA		NA	midlog	Baliga	phr1	High	Light		1
phr1__LO_D_vs_NRC.1	phr1_knockout_light_oxygen	gene.knocked.out_low.oxygen_dark	NRC1_wild.type_repl1A	Bonneau et al., 2007, Cell 131(7):1354-65	1		GSE7740	GSM186922	Halobacterium NRC-1 ura3 and phr1 gene knockouts in low oxygen and in dark	5959	GPL3739	NA		NA	midlog	Baliga	phr1	Low	Dark		1
phr1__LO_L_vs_NRC.1	phr1_knockout_light_oxygen	gene.knocked.out_low.oxygen_light	NRC1_wild.type_repl1A	Bonneau et al., 2007, Cell 131(7):1354-65	1		GSE7740	GSM186920	Halobacterium NRC-1 ura3 and phr1 gene knockouts in low oxygen and in light	4792	GPL3739	NA		NA	midlog	Baliga	phr1	Low	Light		1
phr1_and_2__HO_L_vs_NRC.1	phr1_phr2_knockout_light_oxygen	genes.knocked.out_high.oxygen_light	NRC1_wild.type_repl1A	Bonneau et al., 2007, Cell 131(7):1354-65	1		GSE7740	GSM186932	Halobacterium NRC-1 ura3 and phr1 and phr2 gene knockouts in high oxgen and in light	5960	GPL3739	NA		NA	midlog	Baliga	phr1 phr2	High	Light		1
phr1_and_2__LO_D_vs_NRC.1	phr1_phr2_knockout_light_oxygen	genes.knocked.out_low.oxygen_dark	NRC1_wild.type_repl1A	Bonneau et al., 2007, Cell 131(7):1354-65	1		GSE7740	GSM186938	Halobacterium NRC-1 ura3 and phr1 and phr2 gene knockouts in low oxygen and in dark	5883	GPL3739	NA		NA	midlog	Baliga	phr1 phr2	Low	Dark		1
phr1_and_2__LO_L_vs_NRC.1	phr1_phr2_knockout_light_oxygen	genes.knocked.out_low.oxygen_light	NRC1_wild.type_repl1A	Bonneau et al., 2007, Cell 131(7):1354-65	1		GSE7740	GSM186936	Halobacterium NRC-1 ura3 and phr1 and phr2 gene knockouts in low oxygen and in light	5881	GPL3739	NA		NA	midlog	Baliga	phr1 phr2	Low	Light		1
phr2__HO_D_vs_NRC.1	phr2_knockout_light_oxygen	gene.knocked.out_high.oxygen_dark	NRC1_wild.type_repl1A	Bonneau et al., 2007, Cell 131(7):1354-65	1		GSE7740	GSM186950	Halobacterium NRC-1 ura3 and phr2 gene knockouts in high oxgen and in dark	5895	GPL3739	NA		NA	midlog	Baliga	phr2	High	Dark		1
phr2__HO_L_vs_NRC.1	phr2_knockout_light_oxygen	gene.knocked.out_high.oxygen_light	NRC1_wild.type_repl1A	Bonneau et al., 2007, Cell 131(7):1354-65	1		GSE7740	GSM186948	Halobacterium NRC-1 ura3 and phr2 gene knockouts in high oxgen and in light.	5893	GPL3739	NA		NA	midlog	Baliga	phr2	High	Light		1
phr2__LO_D_vs_NRC.1	phr2_knockout_light_oxygen	gene.knocked.out_low.oxygen_dark	NRC1_wild.type_repl1A	Bonneau et al., 2007, Cell 131(7):1354-65	1		GSE7740	GSM186954	Halobacterium NRC-1 ura3 and phr2 gene knockouts in low oxygen and in dark	5899	GPL3739	NA		NA	midlog	Baliga	phr2	Low	Dark		1
sop2_II__HO_D_vs_NRC.1c	sop2_knockout_light_oxygen	gene.knocked.out_replicate_high.oxygen_dark	NRC1_wild.type_repl1C	Bonneau et al., 2007, Cell 131(7):1354-65	1	GSE7736	GSE7740	GSM187094	Halobacterium NRC-1 ura3 and sop2 gene knockouts in high oxgen and in dark.	7476	GPL3739	NA		NA	midlog	Baliga	sop2				1
sop2_II__HO_L_vs_NRC.1c	sop2_knockout_light_oxygen	gene.knocked.out_replicate_high.oxygen_light	NRC1_wild.type_repl1C	Bonneau et al., 2007, Cell 131(7):1354-65	1	GSE7736	GSE7740	GSM187092	Halobacterium NRC-1 ura3 and sop2 gene knockouts in high oxgen and in light.	7475	GPL3739	NA		NA	midlog	Baliga	sop2				1
sop2_II__LO_D_vs_NRC.1c	sop2_knockout_light_oxygen	gene.knocked.out_replicate_low.oxygen_dark	NRC1_wild.type_repl1C	Bonneau et al., 2007, Cell 131(7):1354-65	1	GSE7736	GSE7740	GSM187098	Halobacterium NRC-1 ura3 and sop2 gene knockouts in low oxygen and in dark.	7478	GPL3739	NA		NA	midlog	Baliga	sop2				1
sop2_II__LO_L_vs_NRC.1c	sop2_knockout_light_oxygen	gene.knocked.out_replicate_low.oxygen_light	NRC1_wild.type_repl1C	Bonneau et al., 2007, Cell 131(7):1354-65	1	GSE7736	GSE7740	GSM187096	Halobacterium NRC-1 ura3 and sop2 gene knockouts in low oxygen and in light.	7477	GPL3739	NA		NA	midlog	Baliga	sop2				1
sop2_I__HO_D_vs_NRC.1	sop2_knockout_light_oxygen	gene.knocked.out_replicate_high.oxygen_dark	NRC1_wild.type_repl1C	Bonneau et al., 2007, Cell 131(7):1354-65	1	GSE7719	GSE7740	GSM186958	Halobacterium NRC-1 ura3 and sop2 gene knockouts in high oxgen and in dark.	5908	GPL3739	NA		NA	midlog	Baliga	sop2				1
sop2_I__HO_L_vs_NRC.1	sop2_knockout_light_oxygen	gene.knocked.out_replicate_high.oxygen_light	NRC1_wild.type_repl1A	Bonneau et al., 2007, Cell 131(7):1354-65	1	GSE7719	GSE7740	GSM186956	Halobacterium NRC-1 ura3 and sop2 gene knockouts in high oxgen and in light.	5957	GPL3739	NA		NA	midlog	Baliga	sop2				1
sop2_I__LO_D_vs_NRC.1	sop2_knockout_light_oxygen	gene.knocked.out_replicate_low.oxygen_dark	NRC1_wild.type_repl1A	Bonneau et al., 2007, Cell 131(7):1354-65	1	GSE7719	GSE7740	GSM186962	Halobacterium NRC-1 ura3 and sop2 gene knockouts in low oxygen and in dark.	5912	GPL3739	NA		NA	midlog	Baliga	sop2				1
sop2_I__LO_L_vs_NRC.1	sop2_knockout_light_oxygen	gene.knocked.out_replicate_low.oxygen_light	NRC1_wild.type_repl1A	Bonneau et al., 2007, Cell 131(7):1354-65	1	GSE7719	GSE7740	GSM186960	Halobacterium NRC-1 ura3 and sop2 gene knockouts in low oxygen and in light.	5910	GPL3739	NA		NA	midlog	Baliga	sop2				1
ura3__HO_D_vs_NRC.1	control_light_oxygen	parent.strain_high.oxygen_dark	NRC1_wild.type_repl1A	Bonneau et al., 2007, Cell 131(7):1354-64	1		GSE7740	GSM186926	Halobacterium NRC-1 ura3 knockout in high oxgen and in dark	4798	GPL3739	NA		NA	midlog	Baliga	ura3				1
zim__HO_D_vs_NRC.1	zim_knockout_light_oxygen	gene.knocked.out_high.oxygen_dark	NRC1_wild.type_repl1A	Bonneau et al., 2007, Cell 131(7):1354-64	1		GSE7740	GSM187078	Halobacterium NRC-1 ura3 and zim gene knockouts in high oxgen and in dark.	7067	GPL3739	NA		NA	midlog	Baliga	zim				1
zim__HO_L_vs_NRC.1	zim_knockout_light_oxygen	gene.knocked.out_high.oxygen_light	NRC1_wild.type_repl1A	Bonneau et al., 2007, Cell 131(7):1354-65	1		GSE7740	GSM187076	Halobacterium NRC-1 ura3 and zim gene knockouts in high oxgen and in light	7065	GPL3739	NA		NA	midlog	Baliga	zim				1
zim__LO_L_vs_NRC.1	zim_knockout_light_oxygen	gene.knocked.out_low.oxygen_light	NRC1_wild.type_repl1A	Bonneau et al., 2007, Cell 131(7):1354-65	1		GSE7740	GSM187080	Halobacterium NRC-1 ura3 and zim gene knockouts in low oxygen and in light.	7069	GPL3739	NA		NA	midlog	Baliga	zim				1
circadian_dark3_ctrl_1380min_vs_NRC.1d.sig	circadian_light	type.experiment_experiment.number_treatment_time.point	NRC1_wild.type_repl1D	Bonneau et al., 2007, Cell 131(7):1354-65	1	GSE7711	GSE7739	GSM186818	dark diurnal experiment 3, 1380 minutes post entrainment	9158	GPL3739	NA	control	NA	midlog	Baliga					1
circadian_dark3_ctrl_1440min_vs_NRC.1d.sig	circadian_light	type.experiment_experiment.number_treatment_time.point	NRC1_wild.type_repl1D	Bonneau et al., 2007, Cell 131(7):1354-65	1	GSE7711	GSE7739	GSM186820	dark diurnal experiment 3, 1440 minutes post entrainment.	9160	GPL3739	NA	control	NA	midlog	Baliga					1
circadian_dark3_ctrl_1500min_vs_NRC.1d.sig	circadian_light	type.experiment_experiment.number_treatment_time.point	NRC1_wild.type_repl1D	Bonneau et al., 2007, Cell 131(7):1354-65	1	GSE7711	GSE7739	GSM186822	dark diurnal experiment 3, 1500 minutes post entrainment.	9162	GPL3739	NA	control	NA	midlog	Baliga					1
circadian_dark3_ctrl_1980min_vs_NRC.1d.sig	circadian_light	type.experiment_experiment.number_treatment_time.point	NRC1_wild.type_repl1D	Bonneau et al., 2007, Cell 131(7):1354-65	1	GSE7711	GSE7739	GSM186828	dark diurnal experiment 3, 1980 minutes post entrainment.	9168	GPL3739	NA	control	NA	midlog	Baliga					1
circadian_dark3_ctrl_2220min_vs_NRC.1d.sig	circadian_light	type.experiment_experiment.number_treatment_time.point	NRC1_wild.type_repl1D	Bonneau et al., 2007, Cell 131(7):1354-65	1	GSE7711	GSE7739	GSM186832	dark diurnal experiment 3, 2220 minutes post entrainment.	9172	GPL3739	NA	control	NA	midlog	Baliga					1
circadian_dark3_ctrl_2520min_vs_NRC.1d.sig	circadian_light	type.experiment_experiment.number_treatment_time.point	NRC1_wild.type_repl1D	Bonneau et al., 2007, Cell 131(7):1354-65	1	GSE7711	GSE7739	GSM186836	dark diurnal experiment 3, 2520 minutes post entrainment	9176	GPL3739	NA	control	NA	midlog	Baliga					1
circadian_dark3_ctrl_2880min_vs_NRC.1d.sig	circadian_light	type.experiment_experiment.number_treatment_time.point	NRC1_wild.type_repl1D	Bonneau et al., 2007, Cell 131(7):1354-65	1	GSE7711	GSE7739	GSM186840	dark diurnal experiment 3, 2880 minutes post entrainment.	9212	GPL3739	NA	control	NA	midlog	Baliga					1
circadian_dark3_cycling_1500min_vs_NRC.1d.sig	circadian_light	type.experiment_experiment.number_treatment_time.point	NRC1_wild.type_repl1D	Bonneau et al., 2007, Cell 131(7):1354-65	1	GSE7711	GSE7739	GSM186846	cycling_dark diurnal experiment 3, 1500 minutes post entrainment.	9136	GPL3739	NA	cycling	NA	midlog	Baliga					1
circadian_dark3_cycling_1620min_vs_NRC.1d.sig	circadian_light	type.experiment_experiment.number_treatment_time.point	NRC1_wild.type_repl1D	Bonneau et al., 2007, Cell 131(7):1354-65	1	GSE7711	GSE7739	GSM186848	cycling_dark diurnal experiment 3, 1620 minutes post entrainment.	9138	GPL3739	NA	cycling	NA	midlog	Baliga					1
circadian_dark3_cycling_1980min_vs_NRC.1d.sig	circadian_light	type.experiment_experiment.number_treatment_time.point	NRC1_wild.type_repl1D	Bonneau et al., 2007, Cell 131(7):1354-65	1	GSE7711	GSE7739	GSM186852	cycling_dark diurnal experiment 3, 1980 minutes post entrainment.	9142	GPL3739	NA	cycling	NA	midlog	Baliga					1
circadian_dark3_cycling_2220min_vs_NRC.1d.sig	circadian_light	type.experiment_experiment.number_treatment_time.point	NRC1_wild.type_repl1D	Bonneau et al., 2007, Cell 131(7):1354-65	1	GSE7711	GSE7739	GSM186856	cycling_dark diurnal experiment 3, 2220 minutes post entrainment.	9146	GPL3739	NA	cycling	NA	midlog	Baliga					1
circadian_dark3_cycling_2520min_vs_NRC.1d.sig	circadian_light	type.experiment_experiment.number_treatment_time.point	NRC1_wild.type_repl1D	Bonneau et al., 2007, Cell 131(7):1354-65	1	GSE7711	GSE7739	GSM186860	cycling_dark diurnal experiment 3, 2520 minutes post entrainment.	9152	GPL3739	NA	cycling	NA	midlog	Baliga					1
circadian_dark3_cycling_2700min_vs_NRC.1d.sig	circadian_light	type.experiment_experiment.number_treatment_time.point	NRC1_wild.type_repl1D	Bonneau et al., 2007, Cell 131(7):1354-65	1	GSE7711	GSE7739	GSM186862	cycling_dark diurnal experiment 3, 2700 minutes post entrainment.	9154	GPL3739	NA	cycling	NA	midlog	Baliga					1
dark1__0000m_vs_NRC.1c	circadian_light	experiment.number_time.point	NRC1_wild.type_repl1C	Bonneau et al., 2007, Cell 131(7):1354-65	1	GSE7709	GSE7739	GSM186746	dark diurnal experiment 1, 00.0 hours post entrainment.	7366	GPL3739	NA		NA	midlog	Baliga					1
dark1__0240m_vs_NRC.1c	circadian_light	experiment.number_time.point	NRC1_wild.type_repl1C	Bonneau et al., 2007, Cell 131(7):1354-65	1	GSE7709	GSE7739	GSM186748	dark diurnal experiment 1, 04.0 hours post entrainment.	7261	GPL3739	NA		NA	midlog	Baliga					1
dark1__0480m_vs_NRC.1c	circadian_light	experiment.number_time.point	NRC1_wild.type_repl1C	Bonneau et al., 2007, Cell 131(7):1354-65	1	GSE7709	GSE7739	GSM186750	dark diurnal experiment 1, 08.0 hours post entrainment.	7262	GPL3739	NA		NA	midlog	Baliga					1
dark1__0720m_vs_NRC.1c	circadian_light	experiment.number_time.point	NRC1_wild.type_repl1C	Bonneau et al., 2007, Cell 131(7):1354-65	1	GSE7709	GSE7739	GSM186752	dark diurnal experiment 1, 12.0 hours post entrainment.	7263	GPL3739	NA		NA	midlog	Baliga					1
dark1__0960m_vs_NRC.1c	circadian_light	experiment.number_time.point	NRC1_wild.type_repl1C	Bonneau et al., 2007, Cell 131(7):1354-65	1	GSE7709	GSE7739	GSM186754	dark diurnal experiment 1, 16.0 hours post entrainment.	7264	GPL3739	NA		NA	midlog	Baliga					1
dark1__1200m_vs_NRC.1c	circadian_light	experiment.number_time.point	NRC1_wild.type_repl1C	Bonneau et al., 2007, Cell 131(7):1354-65	1	GSE7709	GSE7739	GSM186756	dark diurnal experiment 1, 20.0 hours post entrainment.	7370	GPL3739	NA		NA	midlog	Baliga					1
dark1__1440m_vs_NRC.1c	circadian_light	experiment.number_time.point	NRC1_wild.type_repl1C	Bonneau et al., 2007, Cell 131(7):1354-65	1	GSE7709	GSE7739	GSM186758	dark diurnal experiment 1, 24.0 hours post entrainment.	7266	GPL3739	NA		NA	midlog	Baliga					1
dark1__1680m_vs_NRC.1c	circadian_light	experiment.number_time.point	NRC1_wild.type_repl1C	Bonneau et al., 2007, Cell 131(7):1354-65	1	GSE7709	GSE7739	GSM186760	dark diurnal experiment 1, 28.0 hours post entrainment.	7267	GPL3739	NA		NA	midlog	Baliga					1
dark1__2160m_vs_NRC.1c	circadian_light	experiment.number_time.point	NRC1_wild.type_repl1C	Bonneau et al., 2007, Cell 131(7):1354-65	1	GSE7709	GSE7739	GSM186764	dark diurnal experiment 1, 36.0 hours post entrainment.	7305	GPL3739	NA		NA	midlog	Baliga					1
dark1__2400m_vs_NRC.1c	circadian_light	experiment.number_time.point	NRC1_wild.type_repl1C	Bonneau et al., 2007, Cell 131(7):1354-65	1	GSE7709	GSE7739	GSM186766	dark diurnal experiment 1, 40.0 hours post entrainment.	7306	GPL3739	NA		NA	midlog	Baliga					1
dark1__2640m_vs_NRC.1c	circadian_light	experiment.number_time.point	NRC1_wild.type_repl1C	Bonneau et al., 2007, Cell 131(7):1354-65	1	GSE7709	GSE7739	GSM186768	dark diurnal experiment 1, 44.0 hours post entrainment.	7307	GPL3739	NA		NA	midlog	Baliga					1
dark1__2880m_vs_NRC.1c	circadian_light	experiment.number_time.point	NRC1_wild.type_repl1C	Bonneau et al., 2007, Cell 131(7):1354-65	1	GSE7709	GSE7739	GSM186770	dark diurnal experiment 1, 48.0 hours post entrainment.	7371	GPL3739	NA		NA	midlog	Baliga					1
dark1__3120m_vs_NRC.1c	circadian_light	experiment.number_time.point	NRC1_wild.type_repl1C	Bonneau et al., 2007, Cell 131(7):1354-65	1	GSE7709	GSE7739	GSM186772	dark diurnal experiment 1, 52.0 hours post entrainment.	7372	GPL3739	NA		NA	midlog	Baliga					1
dark1__3360m_vs_NRC.1c	circadian_light	experiment.number_time.point	NRC1_wild.type_repl1C	Bonneau et al., 2007, Cell 131(7):1354-65	1	GSE7709	GSE7739	GSM186774	dark diurnal experiment 1, 56.0 hours post entrainment	7373	GPL3739	NA		NA	midlog	Baliga					1
dark1__3600m_vs_NRC.1c	circadian_light	experiment.number_time.point	NRC1_wild.type_repl1C	Bonneau et al., 2007, Cell 131(7):1354-65	1	GSE7709	GSE7739	GSM186776	dark diurnal experiment 1, 60.0 hours post entrainment.	7349	GPL3739	NA		NA	midlog	Baliga					1
dark1__3870m_vs_NRC.1c	circadian_light	experiment.number_time.point	NRC1_wild.type_repl1C	Bonneau et al., 2007, Cell 131(7):1354-65	1	GSE7709	GSE7739	GSM186778	dark diurnal experiment 1, 64.5 hours post entrainment.	7350	GPL3739	NA		NA	midlog	Baliga					1
dark1__4110m_vs_NRC.1c	circadian_light	experiment.number_time.point	NRC1_wild.type_repl1C	Bonneau et al., 2007, Cell 131(7):1354-65	1	GSE7709	GSE7739	GSM186780	dark diurnal experiment 1, 68.5 hours post entrainment.	7374	GPL3739	NA		NA	midlog	Baliga					1
dark2__0060m_vs_NRC.1c	circadian_light	experiment.number_time.point	NRC1_wild.type_repl1C	Bonneau et al., 2007, Cell 131(7):1354-65	1	GSE7710	GSE7739	GSM186784	dark diurnal experiment 2, 0060 minutes post entrainment.	7450	GPL3739	NA		NA	midlog	Baliga					1
dark2__0300m_vs_NRC.1c	circadian_light	experiment.number_time.point	NRC1_wild.type_repl1C	Bonneau et al., 2007, Cell 131(7):1354-65	1	GSE7710	GSE7739	GSM186786	dark diurnal experiment 2, 0300 minutes post entrainment	7451	GPL3739	NA		NA	midlog	Baliga					1
dark2__0780m_vs_NRC.1c	circadian_light	experiment.number_time.point	NRC1_wild.type_repl1C	Bonneau et al., 2007, Cell 131(7):1354-65	1	GSE7710	GSE7739	GSM186790	dark diurnal experiment 2, 0780 minutes post entrainment.	7453	GPL3739	NA		NA	midlog	Baliga					1
dark2__1020m_vs_NRC.1c	circadian_light	experiment.number_time.point	NRC1_wild.type_repl1C	Bonneau et al., 2007, Cell 131(7):1354-65	1	GSE7710	GSE7739	GSM186792	dark diurnal experiment 2, 1020 minutes post entrainment.	7454	GPL3739	NA		NA	midlog	Baliga					1
dark2__1500m_vs_NRC.1c	circadian_light	experiment.number_time.point	NRC1_wild.type_repl1C	Bonneau et al., 2007, Cell 131(7):1354-65	1	GSE7710	GSE7739	GSM186796	dark diurnal experiment 2, 1500 minutes post entrainment.	7456	GPL3739	NA		NA	midlog	Baliga					1
dark2__1740m_vs_NRC.1c	circadian_light	experiment.number_time.point	NRC1_wild.type_repl1C	Bonneau et al., 2007, Cell 131(7):1354-65	1	GSE7710	GSE7739	GSM186798	dark diurnal experiment 2, 1740 minutes post entrainment.	7457	GPL3739	NA		NA	midlog	Baliga					1
dark2__1980m_vs_NRC.1c	circadian_light	experiment.number_time.point	NRC1_wild.type_repl1C	Bonneau et al., 2007, Cell 131(7):1354-65	1	GSE7710	GSE7739	GSM186800	dark diurnal experiment 2, 1980 minutes post entrainment.	7460	GPL3739	NA		NA	midlog	Baliga					1
dark2__2220m_vs_NRC.1c	circadian_light	experiment.number_time.point	NRC1_wild.type_repl1C	Bonneau et al., 2007, Cell 131(7):1354-65	1	GSE7710	GSE7739	GSM186802	dark diurnal experiment 2, 2220 minutes post entrainment.	7461	GPL3739	NA		NA	midlog	Baliga					1
dark2__2460m_vs_NRC.1c	circadian_light	experiment.number_time.point	NRC1_wild.type_repl1C	Bonneau et al., 2007, Cell 131(7):1354-65	1	GSE7710	GSE7739	GSM186804	dark diurnal experiment 2, 2460 minutes post entrainment.	7462	GPL3739	NA		NA	midlog	Baliga					1
dark2__2700m_vs_NRC.1c	circadian_light	experiment.number_time.point	NRC1_wild.type_repl1C	Bonneau et al., 2007, Cell 131(7):1354-65	1	GSE7710	GSE7739	GSM186806	dark diurnal experiment 2, 2700 minutes post entrainment.	7463	GPL3739	NA		NA	midlog	Baliga					1
dark2__2940m_vs_NRC.1c	circadian_light	experiment.number_time.point	NRC1_wild.type_repl1C	Bonneau et al., 2007, Cell 131(7):1354-65	1	GSE7710	GSE7739	GSM186808	dark diurnal experiment 2, 2940 minutes post entrainment.	7467	GPL3739	NA		NA	midlog	Baliga					1
dark2__3180m_vs_NRC.1c	circadian_light	experiment.number_time.point	NRC1_wild.type_repl1C	Bonneau et al., 2007, Cell 131(7):1354-65	1	GSE7710	GSE7739	GSM186810	dark diurnal experiment 2, 3180 minutes post entrainment.	7468	GPL3739	NA		NA	midlog	Baliga					1
dark2__3420m_vs_NRC.1c	circadian_light	experiment.number_time.point	NRC1_wild.type_repl1C	Bonneau et al., 2007, Cell 131(7):1354-65	1	GSE7710	GSE7739	GSM186812	dark diurnal experiment 2, 3420 minutes post entrainment.	7466	GPL3739	NA		NA	midlog	Baliga					1
dark2__3660m_vs_NRC.1c	circadian_light	experiment.number_time.point	NRC1_wild.type_repl1C	Bonneau et al., 2007, Cell 131(7):1354-65	1	GSE7710	GSE7739	GSM186814	dark diurnal experiment 2, 3660 minutes post entrainment.	7469	GPL3739	NA		NA	midlog	Baliga					1
dark2__3900m_vs_NRC.1c	circadian_light	experiment.number_time.point	NRC1_wild.type_repl1C	Bonneau et al., 2007, Cell 131(7):1354-65	1	GSE7710	GSE7739	GSM186816	dark diurnal experiment 2, 3900 minutes post entrainment.	7470	GPL3739	NA		NA	midlog	Baliga					1
Zn_0.005_vs_NRC.1d.sig	metals_zinc	zinc_dosage.in.micromolar	NRC1_wild.type_repl1C	Bonneau et al., 2007, Cell 131(7):1354-65	1		GSE7611	GSM182557	Halobacterium Zinc Sulfate stress exposure experiment	8368	GPL3739	NA		NA	midlog	Baliga					1
Zn_0.010_vs_NRC.1d.sig	metals_zinc	zinc_dosage.in.micromolar	NRC1_wild.type_repl1C	Bonneau et al., 2007, Cell 131(7):1354-65	1		GSE7611	GSM182559	Halobacterium Zinc Sulfate stress exposure experiment	8372	GPL3739	NA		NA	midlog	Baliga					1
Zn_0.015_vs_NRC.1d.sig	metals_zinc	zinc_dosage.in.micromolar	NRC1_wild.type_repl1C	Bonneau et al., 2007, Cell 131(7):1354-65	1		GSE7611	GSM182561	Halobacterium Zinc Sulfate stress exposure experiment	8374	GPL3739	NA		NA	midlog	Baliga					1
H2O2_Recov._set_1_0mM_010min_vs_NRC.1d.sig	oxidative_stress_hydrogen_peroxide	hydrogen.peroxide_recovery_replicate_dosage.in.millimolar_time.point	NRC1_wild.type_repl1D	Bonneau et al., 2007, Cell 131(7):1354-65	1		GSE7610	GSM182511	noH2O2_control_10min	9022	GPL3739	NA		NA	midlog	Baliga					1
H2O2_Recov._set_1_0mM_020min_vs_NRC.1d.sig	oxidative_stress_hydrogen_peroxide	hydrogen.peroxide_recovery_replicate_dosage.in.millimolar_time.point	NRC1_wild.type_repl1D	Bonneau et al., 2007, Cell 131(7):1354-65	1		GSE7610	GSM182513	noH2O2_control_20min	9024	GPL3739	NA		NA	midlog	Baliga					1
H2O2_Recov._set_1_0mM_040min_vs_NRC.1d.sig	oxidative_stress_hydrogen_peroxide	hydrogen.peroxide_recovery_replicate_dosage.in.millimolar_time.point	NRC1_wild.type_repl1D	Bonneau et al., 2007, Cell 131(7):1354-65	1		GSE7610	GSM182517	noH2O2_control_40min	9028	GPL3739	NA		NA	midlog	Baliga					1
H2O2_Recov._set_1_0mM_060min_vs_NRC.1d.sig	oxidative_stress_hydrogen_peroxide	hydrogen.peroxide_recovery_replicate_dosage.in.millimolar_time.point	NRC1_wild.type_repl1D	Bonneau et al., 2007, Cell 131(7):1354-65	1		GSE7610	GSM182521	noH2O2_control_60min	9043	GPL3739	NA		NA	midlog	Baliga					1
H2O2_Recov._set_1_0mM_120min_vs_NRC.1d.sig	oxidative_stress_hydrogen_peroxide	hydrogen.peroxide_recovery_replicate_dosage.in.millimolar_time.point	NRC1_wild.type_repl1D	Bonneau et al., 2007, Cell 131(7):1354-65	1		GSE7610	GSM182523	noH2O2_control_120min	9045	GPL3739	NA		NA	midlog	Baliga					1
H2O2_Recov._set_1_50mM_000min_vs_NRC.1d.sig	oxidative_stress_hydrogen_peroxide	hydrogen.peroxide_recovery_replicate_dosage.in.millimolar_time.point	NRC1_wild.type_repl1D	Bonneau et al., 2007, Cell 131(7):1354-65	1		GSE7610	GSM182525	50mM_H2O2_0min	9082	GPL3739	NA	Typo in GEO \Source name\\. Says \\"EMS\\" instead of \\"H2O2\\". All other GEO metadata field entries are correct for this GSE\""	NA	midlog	Baliga					1
H2O2_Recov._set_1_50mM_010min_vs_NRC.1d.sig	oxidative_stress_hydrogen_peroxide	hydrogen.peroxide_recovery_replicate_dosage.in.millimolar_time.point	NRC1_wild.type_repl1D	Bonneau et al., 2007, Cell 131(7):1354-65	1		GSE7610	GSM182527	50mM_H2O2_10min	9084	GPL3739	NA	Typo in GEO \Source name\\. Says \\"EMS\\" instead of \\"H2O2\\". All other GEO metadata field entries are correct for this GSE\""	NA	midlog	Baliga					1
H2O2_Recov._set_1_50mM_040min_vs_NRC.1d.sig	oxidative_stress_hydrogen_peroxide	hydrogen.peroxide_recovery_replicate_dosage.in.millimolar_time.point	NRC1_wild.type_repl1D	Bonneau et al., 2007, Cell 131(7):1354-65	1		GSE7610	GSM182533	50mM_H2O2_40min	9124	GPL3739	NA	Typo in GEO \Source name\\. Says \\"EMS\\" instead of \\"H2O2\\". All other GEO metadata field entries are correct for this GSE\""	NA	midlog	Baliga					1
H2O2_Recov._set_1_50mM_050min_vs_NRC.1d.sig	oxidative_stress_hydrogen_peroxide	hydrogen.peroxide_recovery_replicate_dosage.in.millimolar_time.point	NRC1_wild.type_repl1D	Bonneau et al., 2007, Cell 131(7):1354-65	1		GSE7610	GSM182535	50mM_H2O2_50min	9126	GPL3739	NA	Typo in GEO \Source name\\. Says \\"EMS\\" instead of \\"H2O2\\". All other GEO metadata field entries are correct for this GSE\""	NA	midlog	Baliga					1
H2O2_Recov._set_1_50mM_060min_vs_NRC.1d.sig	oxidative_stress_hydrogen_peroxide	hydrogen.peroxide_recovery_replicate_dosage.in.millimolar_time.point	NRC1_wild.type_repl1D	Bonneau et al., 2007, Cell 131(7):1354-65	1		GSE7610	GSM182537	50mM_H2O2_60min	9128	GPL3739	NA	Typo in GEO \Source name\\. Says \\"EMS\\" instead of \\"H2O2\\". All other GEO metadata field entries are correct for this GSE\""	NA	midlog	Baliga					1
H2O2_Recov._set_1_50mM_120min_vs_NRC.1d.sig	oxidative_stress_hydrogen_peroxide	hydrogen.peroxide_recovery_replicate_dosage.in.millimolar_time.point	NRC1_wild.type_repl1D	Bonneau et al., 2007, Cell 131(7):1354-65	1		GSE7610	GSM182539	50mM_H2O2_120min	9130	GPL3739	NA	Typo in GEO \Source name\\. Says \\"EMS\\" instead of \\"H2O2\\". All other GEO metadata field entries are correct for this GSE\""	NA	midlog	Baliga					1
o2_set1_.001m_L2H_005_vs_NRC.1c	oxygen	oxygen_replicate_time.with.respect.to.oxygen.change_low.to.high.transition_percent.oxygen.saturation	NRC1_wild.type_repl1C	Schmid et al., 2007, Genome Research 17(10):1399-412	1	GSE5924	GSE5929	GSM137500	anaerobic 1 minute pre-shift, 0.5% oxygen, time course replicate 1	7375	GPL3739	446		NA	midlog	Baliga		low to high			1
o2_set1_0001m_L2H_500_vs_NRC.1c	oxygen	oxygen_replicate_time.with.respect.to.oxygen.change_low.to.high.transition_percent.oxygen.saturation	NRC1_wild.type_repl1C	Schmid et al., 2007, Genome Research 17(10):1399-413	1	GSE5924	GSE5929	GSM137502	aerobic, 1 min after shift anaerobic to aerobic, 50% oxygen, time course replicate 1	7376	GPL3739	446		NA	midlog	Baliga		low to high			1
o2_set1_0005m_H_922_vs_NRC.1c	oxygen	oxygen_replicate_time.with.respect.to.oxygen.change_low.to.high.transition_percent.oxygen.saturation	NRC1_wild.type_repl1C	Schmid et al., 2007, Genome Research 17(10):1399-413	1	GSE5924	GSE5929	GSM137504	aerobic, 5 min after shift anaerobic to aerobic, 92.2% oxygen, time course replicate 1	7377	GPL3739	446		NA	midlog	Baliga		High			1
o2_set1_0010m_H_947_vs_NRC.1c	oxygen	oxygen_replicate_time.with.respect.to.oxygen.change_low.to.high.transition_percent.oxygen.saturation	NRC1_wild.type_repl1C	Schmid et al., 2007, Genome Research 17(10):1399-413	1	GSE5924	GSE5929	GSM137506	aerobic, 10 min after shift anaerobic to aerobic, 94.7% oxygen, time course replicate 1	7378	GPL3739	446		NA	midlog	Baliga		High			1
o2_set1_0020m_H_937_vs_NRC.1c	oxygen	oxygen_replicate_time.with.respect.to.oxygen.change_low.to.high.transition_percent.oxygen.saturation	NRC1_wild.type_repl1C	Schmid et al., 2007, Genome Research 17(10):1399-413	1	GSE5924	GSE5929	GSM137508	aerobic, 20 min after shift anaerobic to aerobic, 93.7% oxygen, time course replicate 1	7379	GPL3739	446		NA	midlog	Baliga		High			1
o2_set1_0030m_H_931_vs_NRC.1c	oxygen	oxygen_replicate_time.with.respect.to.oxygen.change_low.to.high.transition_percent.oxygen.saturation	NRC1_wild.type_repl1C	Schmid et al., 2007, Genome Research 17(10):1399-413	1	GSE5924	GSE5929	GSM137510	aerobic, 30 min after shift anaerobic to aerobic, 93.1% oxygen, time course replicate 1	7380	GPL3739	446		NA	midlog	Baliga		High			1
o2_set1_0045m_H_939_vs_NRC.1c	oxygen	oxygen_replicate_time.with.respect.to.oxygen.change_low.to.high.transition_percent.oxygen.saturation	NRC1_wild.type_repl1C	Schmid et al., 2007, Genome Research 17(10):1399-413	1	GSE5924	GSE5929	GSM137512	aerobic, 45 min after shift anaerobic to aerobic, 93.9% oxygen, time course replicate 1	7381	GPL3739	446		NA	midlog	Baliga		High			1
o2_set1_0090m_H_941_vs_NRC.1c	oxygen	oxygen_replicate_time.with.respect.to.oxygen.change_low.to.high.transition_percent.oxygen.saturation	NRC1_wild.type_repl1C	Schmid et al., 2007, Genome Research 17(10):1399-413	1	GSE5924	GSE5929	GSM137514	aerobic, 90 min after shift anaerobic to aerobic, 94.1% oxygen, time course replicate 1	7382	GPL3739	446		NA	midlog	Baliga		High			1
o2_set1_0180m_H_930_vs_NRC.1c	oxygen	oxygen_replicate_time.with.respect.to.oxygen.change_low.to.high.transition_percent.oxygen.saturation	NRC1_wild.type_repl1C	Schmid et al., 2007, Genome Research 17(10):1399-413	1	GSE5924	GSE5929	GSM137516	aerobic, 180 min after shift anaerobic to aerobic, 93.0% oxygen, time course replicate 1	7383	GPL3739	446		NA	midlog	Baliga		High			1
o2_set1_0360m_H_903_vs_NRC.1c	oxygen	oxygen_replicate_time.with.respect.to.oxygen.change_low.to.high.transition_percent.oxygen.saturation	NRC1_wild.type_repl1C	Schmid et al., 2007, Genome Research 17(10):1399-413	1	GSE5924	GSE5929	GSM137518	aerobic, 360 min after shift anaerobic to aerobic, 90.3% oxygen, time course replicate 1	7384	GPL3739	446		NA	midlog	Baliga		High			1
o2_set1_0362m_H2L_860_vs_NRC.1c	oxygen	oxygen_replicate_time.with.respect.to.oxygen.change_low.to.high.transition_percent.oxygen.saturation	NRC1_wild.type_repl1C	Schmid et al., 2007, Genome Research 17(10):1399-413	1	GSE5924	GSE5929	GSM137520	aerobic, 362 min, during shift aerobic to anaerobic, 86.0% oxygen, time course replicate 1	7385	GPL3739	446		NA	midlog	Baliga		high to low			1
o2_set1_0367m_H2L_215_vs_NRC.1c	oxygen	oxygen_replicate_time.with.respect.to.oxygen.change_low.to.high.transition_percent.oxygen.saturation	NRC1_wild.type_repl1C	Schmid et al., 2007, Genome Research 17(10):1399-413	1	GSE5924	GSE5929	GSM137522	aerobic, 367 min, during shift aerobic to anaerobic, 21.5% oxygen, time course replicate 1	7386	GPL3739	446		NA	midlog	Baliga		high to low			1
o2_set1_0372m_H2L_079_vs_NRC.1c	oxygen	oxygen_replicate_time.with.respect.to.oxygen.change_low.to.high.transition_percent.oxygen.saturation	NRC1_wild.type_repl1C	Schmid et al., 2007, Genome Research 17(10):1399-413	1	GSE5924	GSE5929	GSM137524	aerobic, 372 min, during shift aerobic to anaerobic, 7.9% oxygen, time course replicate 1	7387	GPL3739	446		NA	midlog	Baliga		high to low			1
o2_set1_0382m_H2L_048_vs_NRC.1c	oxygen	oxygen_replicate_time.with.respect.to.oxygen.change_low.to.high.transition_percent.oxygen.saturation	NRC1_wild.type_repl1C	Schmid et al., 2007, Genome Research 17(10):1399-413	1	GSE5924	GSE5929	GSM137526	anaerobic 382 min, during shift aerobic to anaerobic, 4.8% oxygen, time course replicate 1	7388	GPL3739	446		NA	midlog	Baliga		high to low			1
o2_set1_0387m_L_041_vs_NRC.1c	oxygen	oxygen_replicate_time.with.respect.to.oxygen.change_low.to.high.transition_percent.oxygen.saturation	NRC1_wild.type_repl1C	Schmid et al., 2007, Genome Research 17(10):1399-413	1	GSE5924	GSE5929	GSM137528	anaerobic 387 min, 4.1% oxygen, time course replicate 1	7389	GPL3739	446		NA	midlog	Baliga		Low			1
o2_set1_0392m_L_037_vs_NRC.1c	oxygen	oxygen_replicate_time.with.respect.to.oxygen.change_low.to.high.transition_percent.oxygen.saturation	NRC1_wild.type_repl1C	Schmid et al., 2007, Genome Research 17(10):1399-413	1	GSE5924	GSE5929	GSM137530	anaerobic 392 min, 3.7% oxygen, time course replicate 1	7390	GPL3739	446		NA	midlog	Baliga		Low			1
o2_set1_0397m_L_035_vs_NRC.1c	oxygen	oxygen_replicate_time.with.respect.to.oxygen.change_low.to.high.transition_percent.oxygen.saturation	NRC1_wild.type_repl1C	Schmid et al., 2007, Genome Research 17(10):1399-413	1	GSE5924	GSE5929	GSM137532	anaerobic 397 min, 3.5% oxygen, time course replicate 1	7391	GPL3739	446		NA	midlog	Baliga		Low			1
o2_set1_0407m_L_030_vs_NRC.1c	oxygen	oxygen_replicate_time.with.respect.to.oxygen.change_low.to.high.transition_percent.oxygen.saturation	NRC1_wild.type_repl1C	Schmid et al., 2007, Genome Research 17(10):1399-413	1	GSE5924	GSE5929	GSM137534	anaerobic 407 min, 3.0% oxygen, time course replicate 1	7392	GPL3739	446		NA	midlog	Baliga		Low			1
o2_set1_0417m_L_027_vs_NRC.1c	oxygen	oxygen_replicate_time.with.respect.to.oxygen.change_low.to.high.transition_percent.oxygen.saturation	NRC1_wild.type_repl1C	Schmid et al., 2007, Genome Research 17(10):1399-413	1	GSE5924	GSE5929	GSM137536	anaerobic 417 min, 2.7% oxygen, time course replicate 1	7393	GPL3739	446		NA	midlog	Baliga		Low			1
o2_set1_0432m_L_024_vs_NRC.1c	oxygen	oxygen_replicate_time.with.respect.to.oxygen.change_low.to.high.transition_percent.oxygen.saturation	NRC1_wild.type_repl1C	Schmid et al., 2007, Genome Research 17(10):1399-413	1	GSE5924	GSE5929	GSM137538	anaerobic 432 min, 2.4% oxygen, time course replicate 1	7394	GPL3739	446		NA	midlog	Baliga		Low			1
o2_set1_0477m_L_017_vs_NRC.1c	oxygen	oxygen_replicate_time.with.respect.to.oxygen.change_low.to.high.transition_percent.oxygen.saturation	NRC1_wild.type_repl1C	Schmid et al., 2007, Genome Research 17(10):1399-413	1	GSE5924	GSE5929	GSM137540	anaerobic 477 min, 1.7% oxygen, time course replicate 1	7395	GPL3739	446		NA	midlog	Baliga		Low			1
o2_set1_0567m_L_011_vs_NRC.1c	oxygen	oxygen_replicate_time.with.respect.to.oxygen.change_low.to.high.transition_percent.oxygen.saturation	NRC1_wild.type_repl1C	Schmid et al., 2007, Genome Research 17(10):1399-413	1	GSE5924	GSE5929	GSM137542	anaerobic 567 min, 1.1% oxygen, time course replicate 1	7396	GPL3739	446		NA	midlog	Baliga		Low			1
o2_set1_0747m_L_008_vs_NRC.1c	oxygen	oxygen_replicate_time.with.respect.to.oxygen.change_low.to.high.transition_percent.oxygen.saturation	NRC1_wild.type_repl1C	Schmid et al., 2007, Genome Research 17(10):1399-413	1	GSE5924	GSE5929	GSM137544	anaerobic 747 min, 0.8% oxygen, time course replicate 1	7397	GPL3739	446		NA	midlog	Baliga		Low			1
o2_set1_0750m_L2H_540_vs_NRC.1c	oxygen	oxygen_replicate_time.with.respect.to.oxygen.change_low.to.high.transition_percent.oxygen.saturation	NRC1_wild.type_repl1C	Schmid et al., 2007, Genome Research 17(10):1399-413	1	GSE5924	GSE5929	GSM137546	anaerobic 750 min, during shift back to aerobic, 54% oxygen, time course replicate 1	7444	GPL3739	446		NA	midlog	Baliga		low to high			1
o2_set1_0755m_L2H_825_vs_NRC.1c	oxygen	oxygen_replicate_time.with.respect.to.oxygen.change_low.to.high.transition_percent.oxygen.saturation	NRC1_wild.type_repl1C	Schmid et al., 2007, Genome Research 17(10):1399-413	1	GSE5924	GSE5929	GSM137548	anaerobic 755 min, during shift back to aerobic, 82.5% oxygen, time course replicate 1	7445	GPL3739	446		NA	midlog	Baliga		low to high			1
o2_set1_0760m_L2H_847_vs_NRC.1c	oxygen	oxygen_replicate_time.with.respect.to.oxygen.change_low.to.high.transition_percent.oxygen.saturation	NRC1_wild.type_repl1C	Schmid et al., 2007, Genome Research 17(10):1399-413	1	GSE5924	GSE5929	GSM137550	aerobic 760 min, during shift back to aerobic, 84.7% oxygen, time course replicate 1	7446	GPL3739	446		NA	midlog	Baliga		low to high			1
o2_set1_0770m_L2H_852_vs_NRC.1c	oxygen	oxygen_replicate_time.with.respect.to.oxygen.change_low.to.high.transition_percent.oxygen.saturation	NRC1_wild.type_repl1C	Schmid et al., 2007, Genome Research 17(10):1399-413	1	GSE5924	GSE5929	GSM137552	aerobic 770 min, 85.2% oxygen, time course replicate 1	7447	GPL3739	446		NA	midlog	Baliga		low to high			1
o2_set2_H_L_000_vs_NRC.1d.sig	oxygen	oxygen_replicate_high.to.low.transition_time.with.respect.to.oxygen.change.minutes	NRC1_wild.type_repl1D	Schmid et al., 2007, Genome Research 17(10):1399-413	1	GSE5925	GSE5929	GSM137640	aerobic 0min at shift aerobic to anaerobic	8997	GPL3739	591		NA	midlog	Baliga		high to low			1
o2_set2_H_L_005_vs_NRC.1d.sig	oxygen	oxygen_replicate_high.to.low.transition_time.with.respect.to.oxygen.change.minutes	NRC1_wild.type_repl1D	Schmid et al., 2007, Genome Research 17(10):1399-413	1	GSE5925	GSE5929	GSM137642	aerobic 5 min at shift aerobic to anaerobic	8994	GPL3739	591		NA	midlog	Baliga		high to low			1
o2_set2_H_L_010_vs_NRC.1d.sig	oxygen	oxygen_replicate_high.to.low.transition_time.with.respect.to.oxygen.change.minutes	NRC1_wild.type_repl1D	Schmid et al., 2007, Genome Research 17(10):1399-413	1	GSE5925	GSE5929	GSM137644	aerobic 10 min at shift aerobic to anaerobic	8992	GPL3739	591		NA	midlog	Baliga		high to low			1
o2_set2_H_L_020_vs_NRC.1d.sig	oxygen	oxygen_replicate_high.to.low.transition_time.with.respect.to.oxygen.change.minutes	NRC1_wild.type_repl1D	Schmid et al., 2007, Genome Research 17(10):1399-413	1	GSE5925	GSE5929	GSM137646	aerobic 20 min at shift aerobic to anaerobic	8990	GPL3739	591		NA	midlog	Baliga		high to low			1
o2_set2_L_000_vs_NRC.1d.sig	oxygen	oxygen_replicate_high.to.low.transition_time.with.respect.to.oxygen.change.minutes	NRC1_wild.type_repl1D	Schmid et al., 2007, Genome Research 17(10):1399-413	1	GSE5925	GSE5929	GSM137648	anaerobic 25 min after experiment start	9081	GPL3739	591		NA	midlog	Baliga		Low			1
o2_set2_L_005_vs_NRC.1d.sig	oxygen	oxygen_replicate_high.to.low.transition_time.with.respect.to.oxygen.change.minutes	NRC1_wild.type_repl1D	Schmid et al., 2007, Genome Research 17(10):1399-413	1	GSE5925	GSE5929	GSM137650	anaerobic 30 min after experiment start	8995	GPL3739	591		NA	midlog	Baliga		Low			1
o2_set2_L_010_vs_NRC.1d.sig	oxygen	oxygen_replicate_high.to.low.transition_time.with.respect.to.oxygen.change.minutes	NRC1_wild.type_repl1D	Schmid et al., 2007, Genome Research 17(10):1399-413	1	GSE5925	GSE5929	GSM137652	anaerobic 35 min after experiment start	8985	GPL3739	591		NA	midlog	Baliga		Low			1
o2_set2_L_020_vs_NRC.1d.sig	oxygen	oxygen_replicate_high.to.low.transition_time.with.respect.to.oxygen.change.minutes	NRC1_wild.type_repl1D	Schmid et al., 2007, Genome Research 17(10):1399-413	1	GSE5925	GSE5929	GSM137654	anaerobic 45 min after experiment start	8983	GPL3739	591		NA	midlog	Baliga		Low			1
o2_set2_L_030_vs_NRC.1d.sig	oxygen	oxygen_replicate_high.to.low.transition_time.with.respect.to.oxygen.change.minutes	NRC1_wild.type_repl1D	Schmid et al., 2007, Genome Research 17(10):1399-413	1	GSE5925	GSE5929	GSM137656	anaerobic 55 min after experiment start	9014	GPL3739	591		NA	midlog	Baliga		Low			1
o2_set2_L_045_vs_NRC.1d.sig	oxygen	oxygen_replicate_high.to.low.transition_time.with.respect.to.oxygen.change.minutes	NRC1_wild.type_repl1D	Schmid et al., 2007, Genome Research 17(10):1399-413	1	GSE5925	GSE5929	GSM137658	anaerobic 70 min after experiment start	9012	GPL3739	591		NA	midlog	Baliga		Low			1
o2_set2_L_135_vs_NRC.1d.sig	oxygen	oxygen_replicate_high.to.low.transition_time.with.respect.to.oxygen.change.minutes	NRC1_wild.type_repl1D	Schmid et al., 2007, Genome Research 17(10):1399-413	1	GSE5925	GSE5929	GSM137662	anaerobic 160 min after experiment start	9017	GPL3739	591		NA	midlog	Baliga		Low			1
o2_set2_L_270_vs_NRC.1d.sig	oxygen	oxygen_replicate_high.to.low.transition_time.with.respect.to.oxygen.change.minutes	NRC1_wild.type_repl1D	Schmid et al., 2007, Genome Research 17(10):1399-413	1	GSE5925	GSE5929	GSM137666	anaerobic 290 min after experiment start	9010	GPL3739	591		NA	midlog	Baliga		Low			1
o2_set2_L_360_vs_NRC.1d.sig	oxygen	oxygen_replicate_high.to.low.transition_time.with.respect.to.oxygen.change.minutes	NRC1_wild.type_repl1D	Schmid et al., 2007, Genome Research 17(10):1399-413	1	GSE5925	GSE5929	GSM137668	anaerobic 380 min after experiment start	9008	GPL3739	591		NA	midlog	Baliga		Low			1
metal_0mM	metal_control	metal_concentration.in.millimolar		Kaur et al., 2006, Genome Research 16(7):841-53	1					4777		NA		NA	midlog	Baliga					0
fe__6000um_vs_NRC.1	metal_iron	iron_dosage.in.micromolar	NRC1_wild.type_repl_unknown	Kaur et al., 2006, Genome Research 16(7):841-54	1		GSE4925	GSM109344	FeSO4.7H2O Stress, 6.0mM	4775	GPL3739	363		NA	midlog	Baliga					1
fe__7000um_vs_NRC.1	metal_iron	iron_dosage.in.micromolar	NRC1_wild.type_repl_unknown	Kaur et al., 2006, Genome Research 16(7):841-54	1		GSE4925	GSM109346	FeSO4.7H2O Stress, 7.0mM	4778	GPL3739	363		NA	midlog	Baliga					1
cu__0700um_vs_NRC.1	metal_copper	copper_dosage.in.micromolar	NRC1_wild.type_repl1D	Kaur et al., 2006, Genome Research 16(7):841-53	1	GSE4891	GSE4925	GSM109348	CuSO4.5H2O Stress, 0.7mM	6713	GPL3739	385		NA	midlog	Baliga					1
cu__0850um_vs_NRC.1	metal_copper	copper_dosage.in.micromolar	NRC1_wild.type_repl_unknown	Kaur et al., 2006, Genome Research 16(7):841-54	1	GSE4891	GSE4925	GSM109350	CuSO4.5H2O Stress, 0.85mM	6715	GPL3739	385		NA	midlog	Baliga					1
cu__1000um_vs_NRC.1	metal_copper	copper_dosage.in.micromolar	NRC1_wild.type_repl1C	Kaur et al., 2006, Genome Research 16(7):841-54	1	GSE4891	GSE4925	GSM109352	CuSO4.5H2O Stress, 1.0mM	6717	GPL3739	385		NA	midlog	Baliga					1
mn__1000um_vs_NRC.1	metal_manganese	manganese_dose.in.micromolar	NRC1_wild.type_repl_unknown	Kaur et al., 2006, Genome Research 16(7):841-54	1	GSE4892	GSE4925	GSM109356	MnSO4.H2O Stress, 1.0mM	6721	GPL3739	385		NA	midlog	Baliga					1
mn__1500um_vs_NRC.1	metal_manganese	manganese_dose.in.micromolar	NRC1_wild.type_repl_unknown	Kaur et al., 2006, Genome Research 16(7):841-54	1	GSE4892	GSE4925	GSM109358	MnSO4.H2O Stress, 1.5mM	6723	GPL3739	385		NA	midlog	Baliga					1
zn__0005um_vs_NRC.1	metal_zinc	zinc_dosage.in.micromolar	NRC1_wild.type_repl1A	Kaur et al., 2006, Genome Research 16(7):841-53	1		GSE4925	GSM109517	Halobacterium NRC-1, ZnSO4.7H2O Stress, 0.005mM	6725	GPL3739	385		NA	midlog	Baliga					1
zn__0010um_vs_NRC.1	metal_zinc	zinc_dosage.in.micromolar	NRC1_wild.type_repl1A	Kaur et al., 2006, Genome Research 16(7):841-54	1		GSE4925	GSM109361	ZnSO4.7H2O Stress, 0.01mM	6727	GPL3739	385		NA	midlog	Baliga					1
zn__0020um_vs_NRC.1	metal_zinc	zinc_dosage.in.micromolar	NRC1_wild.type_repl1A	Kaur et al., 2006, Genome Research 16(7):841-54	1		GSE4925	GSM109362	Halobacterium NRC-1, ZnSO4.7H2O Stress, 0.02mM	6729	GPL3739	385		NA	midlog	Baliga					1
feso4__.0001m_vs_NRC.1	metal_iron	iron_time.point.minutes.relative.to.iron.addition	NRC1_wild.type_repl_unknown	Kaur et al., 2006, Genome Research 16(7):841-54	1		GSE4925	GSM109364	6.0mM FeSO4, -1 minutes	7084	GPL3739	398		NA	midlog	Baliga					1
feso4__0000m_vs_NRC.1	metal_iron	iron_time.point.minutes.relative.to.iron.addition	NRC1_wild.type_repl1B	Kaur et al., 2006, Genome Research 16(7):841-54	1		GSE4925	GSM109366	6.0mM FeSO4, 0 minutes	7088	GPL3739	398		NA	midlog	Baliga					1
feso4__0020m_vs_NRC.1	metal_iron	iron_time.point.minutes.relative.to.iron.addition	NRC1_wild.type_repl1B	Kaur et al., 2006, Genome Research 16(7):841-54	1		GSE4925	GSM109371	6.0mM FeSO4, 20 minutes	7109	GPL3739	398		NA	midlog	Baliga					1
feso4__0040m_vs_NRC.1	metal_iron	iron_time.point.minutes.relative.to.iron.addition	NRC1_wild.type_repl1B	Kaur et al., 2006, Genome Research 16(7):841-54	1		GSE4925	GSM109373	6.0mM FeSO4, 40 minutes	7112	GPL3739	398		NA	midlog	Baliga					1
feso4__0080m_vs_NRC.1	metal_iron	iron_time.point.minutes.relative.to.iron.addition	NRC1_wild.type_repl1B	Kaur et al., 2006, Genome Research 16(7):841-54	1		GSE4925	GSM109374	6.0mM FeSO4, 80 minutes	7114	GPL3739	398		NA	midlog	Baliga					1
feso4__0015m_vs_NRC.1b	metal_iron	iron_time.point.minutes.relative.to.iron.addition	NRC1_wild.type_repl1B	Kaur et al., 2006, Genome Research 16(7):841-54	1		GSE4925	GSM109376	6.0mM FeSO4, 15 minutes	7120	GPL3739	398		NA	midlog	Baliga					1
feso4__0005m_vs_NRC.1b	metal_iron	iron_time.point.minutes.relative.to.iron.addition	NRC1_wild.type_repl1B	Kaur et al., 2006, Genome Research 16(7):841-54	1		GSE4925	GSM109380	6.0mM FeSO4, 5 minutes	7129	GPL3739	398		NA	midlog	Baliga					1
ni__0500um_vs_NRC.1c	metal_nickel	nickel_dose.in.micromolar	NRC1_wild.type_repl_unknown	Kaur et al., 2006, Genome Research 16(7):841-54	1	GSE4895	GSE4925	GSM109383	NiSO4.6H2O Stress, 0.5mM	8356	GPL3739	558		NA	midlog	Baliga					1
ni__1500um_vs_NRC.1c	metal_nickel	nickel_dose.in.micromolar	NRC1_wild.type_repl_unknown	Kaur et al., 2006, Genome Research 16(7):841-54	1	GSE4895	GSE4925	GSM109386	NiSO4.6H2O Stress, 1.5mM	8360	GPL3739	558		NA	midlog	Baliga					1
co_0000uM_a_vs_NRC.1c	metal_cobalt	cobalt_dosage.in.micromolar_replicate		Brooks et al., 2014, Molecular Systems Biology 10:740	1					7356		NA		NA	midlog	Baliga					0
co__0200um_a_vs_NRC.1c	metal_cobalt	cobalt_dosage.in.micromolar_replicate		Brooks et al., 2014, Molecular Systems Biology 10:740	1					7357		NA		NA	midlog	Baliga					0
co__0300um_a_vs_NRC.1c	metal_cobalt	cobalt_dosage.in.micromolar_replicate		Brooks et al., 2014, Molecular Systems Biology 10:740	1					7358		NA		NA	midlog	Baliga					0
co__0500um_a_vs_NRC.1c	metal_cobalt	cobalt_dosage.in.micromolar_replicate		Brooks et al., 2014, Molecular Systems Biology 10:740	1					7359		NA		NA	midlog	Baliga					0
co__0300um_b_vs_NRC.1c	metal_cobalt	cobalt_dosage.in.micromolar_replicate	NRC1_wild.type_repl1C	Brooks et al., 2014, Molecular Systems Biology 10:740	1	GSE4896	GSE4925	GSM109390	CoSO4.7H2O Stress, 0.3mM	8364	GPL3739	558		NA	midlog	Baliga					1
co__0500um_b_vs_NRC.1c	metal_cobalt	cobalt_dosage.in.micromolar_replicate	NRC1_wild.type_repl1C	Brooks et al., 2014, Molecular Systems Biology 10:740	1	GSE4896	GSE4925	GSM109392	CoSO4.7H2O Stress, 0.5mM	8366	GPL3739	558		NA	midlog	Baliga					1
Dip_0.000_a_vs_NRC.1d.sig	metals_dipyridyl	metal_concentration.in.micromolar_replicate	NRC1_wild.type_repl1D	Kaur et al., 2006, Genome Research 16(7):841-54	1					8396		NA		NA	midlog	Baliga					0
Dip_0.000_b_vs_NRC.1d.sig	metals_dipyridyl	metal_concentration.in.micromolar_replicate	NRC1_wild.type_repl1D	Kaur et al., 2006, Genome Research 16(7):841-54	1	GSE4897	GSE4925	GSM109399	Dipyridyl Stress Response,	8394	GPL3739	558	GSM109399 is 0uM no metal control for all metal experiment. Duplicate entries present in GEO were deleted here.	NA	midlog	Baliga					1
Dip_0.025_a_vs_NRC.1d.sig	metals_dipyridyl	metal_concentration.in.micromolar_replicate	NRC1_wild.type_repl1D	Kaur et al., 2006, Genome Research 16(7):841-54	1	GSE4897	GSE4925	GSM109394	Dipyridyl Stress Response,	8388	GPL3739	558		NA	midlog	Baliga					1
ura3_0a_vs_NRC.1d.sig	metal_control	parent.strain_no.metal.control_replicate_A	NRC1_wild.type_repl1D	Kaur et al., 2006, Genome Research 16(7):841-53	1		GSE4925	GSM109403	Halobacterium NRC-1, ura3 Knockout, Set A	8856	GPL3739	587		NA	midlog	Baliga	ura3				1
ura3_0b_vs_NRC.1d.sig	metal_control	parent.strain_no.metal.control_replicate_B	NRC1_wild.type_repl1D	Kaur et al., 2006, Genome Research 16(7):841-54	1		GSE4925	GSM109405	Halobacterium NRC-1, ura3 Knockout, Set B	8858	GPL3739	587		NA	midlog	Baliga	ura3				1
ura3_Mn_0800um_a_vs_NRC.1d.sig	metal_manganese	parent.strain_manganese_dosage.in.micromolar_replicateA	NRC1_wild.type_repl1D	Kaur et al., 2006, Genome Research 16(7):841-54	1		GSE4925	GSM109407	Halobacterium NRC-1, ura3 Knockout, Set A, 0.8mM Mn	8860	GPL3739	587		NA	midlog	Baliga	ura3				1
ura3_Mn_1000um_a_vs_NRC.1d.sig	metal_manganese	parent.strain_manganese_dosage.in.micromolar_replicateA	NRC1_wild.type_repl1D	Kaur et al., 2006, Genome Research 16(7):841-54	1		GSE4925	GSM109411	Halobacterium NRC-1, ura3 Knockout, Set A, 1.0mM Mn	8864	GPL3739	587		NA	midlog	Baliga	ura3				1
ura3_Mn_1000um_b_vs_NRC.1d.sig	metal_manganese	parent.strain_manganese_dosage.in.micromolar_replicateB	NRC1_wild.type_repl1D	Kaur et al., 2006, Genome Research 16(7):841-54	1		GSE4925	GSM109413	Halobacterium NRC-1, ura3 Knockout, Set B, 1.0mM Mn	8866	GPL3739	587		NA	midlog	Baliga	ura3				1
ura3_Mn_1500um_a_vs_NRC.1d.sig	metal_manganese	parent.strain_manganese_dosage.in.micromolar_replicateA	NRC1_wild.type_repl1D	Kaur et al., 2006, Genome Research 16(7):841-54	1		GSE4925	GSM109415	Halobacterium NRC-1, ura3 Knockout, Set A, 1.5mM Mn	8868	GPL3739	587		NA	midlog	Baliga	ura3				1
ura3_Mn_1500um_b_vs_NRC.1d.sig	metal_manganese	parent.strain_manganese_dosage.in.micromolar_replicateB	NRC1_wild.type_repl1D	Kaur et al., 2006, Genome Research 16(7):841-54	1		GSE4925	GSM109417	Halobacterium NRC-1, ura3 Knockout, Set B, 1.5mM Mn	8870	GPL3739	587		NA	midlog	Baliga	ura3				1
ura3_Cu_0700um_b_vs_NRC.1d.sig	metal_copper	parent.strain_copper_dosage.in.micromolar_replicateB	NRC1_wild.type_repl1D	Kaur et al., 2006, Genome Research 16(7):841-54	1		GSE4925	GSM109421	Halobacterium NRC-1, ura3 Knockout, Set B, 0.7mM Cu	8874	GPL3739	587		NA	midlog	Baliga	ura3				1
ura3_Cu_0850um_a_vs_NRC.1d.sig	metal_copper	parent.strain_copper_dosage.in.micromolar_replicateA	NRC1_wild.type_repl1D	Kaur et al., 2006, Genome Research 16(7):841-54	1		GSE4925	GSM109423	Halobacterium NRC-1, ura3 Knockout, Set A, 0.85mM Cu	8876	GPL3739	587		NA	midlog	Baliga	ura3				1
ura3_Cu_0850um_b_vs_NRC.1d.sig	metal_copper	parent.strain_copper_dosage.in.micromolar_replicateB	NRC1_wild.type_repl1D	Kaur et al., 2006, Genome Research 16(7):841-54	1		GSE4925	GSM109425	Halobacterium NRC-1, ura3 Knockout, Set B, 0.85mM Cu	8878	GPL3739	587		NA	midlog	Baliga	ura3				1
ura3_Cu_1000um_a_vs_NRC.1d.sig	metal_copper	parent.strain_copper_dosage.in.micromolar_replicateA	NRC1_wild.type_repl1D	Kaur et al., 2006, Genome Research 16(7):841-54	1		GSE4925	GSM109427	Halobacterium NRC-1, ura3 Knockout, Set A, 1.0mM Cu	8882	GPL3739	587		NA	midlog	Baliga	ura3				1
ura3_Cu_1000um_b_vs_NRC.1d.sig	metal_copper	parent.strain_copper_dosage.in.micromolar_replicateB	NRC1_wild.type_repl1D	Kaur et al., 2006, Genome Research 16(7):841-54	1		GSE4925	GSM109429	Halobacterium NRC-1, ura3 Knockout, Set B, 1.0mM Cu	8884	GPL3739	587		NA	midlog	Baliga	ura3				1
sirR_0a_vs_NRC.1d.sig	sirR_knockout	gene.knocked.out_no.metal.control_replicate_A	NRC1_wild.type_repl1D	Kaur et al., 2006, Genome Research 16(7):841-54	1		GSE4925	GSM109431	Halobacterium NRC-1, ura3 Knockout, sirR Knockout, Set A, 0.0mM MnSO4.H2O	8886	GPL3739	587		NA	midlog	Baliga	sirR				1
sirR_0b_vs_NRC.1d.sig	sirR_knockout	gene.knocked.out_no.metal.control_replicate_B	NRC1_wild.type_repl1D	Kaur et al., 2006, Genome Research 16(7):841-54	1		GSE4925	GSM109433	Halobacterium NRC-1, ura3 Knockout, sirR Knockout, Set B, 0.0mM MnSO4.H2O	8888	GPL3739	587		NA	midlog	Baliga	sirR				1
sirR_Mn_0800um_a_vs_NRC.1d.sig	sirR_knockout_metal_manganese	gene.knocked.out_manganese_dosage.in.micromolar	NRC1_wild.type_repl1D	Kaur et al., 2006, Genome Research 16(7):841-54	1		GSE4925	GSM109435	Halobacterium NRC-1, ura3 Knockout, sirR Knockout, Set A, 0.8mM MnSO4.H2O	8890	GPL3739	587		NA	midlog	Baliga	sirR				1
sirR_Mn_1000um_a_vs_NRC.1d.sig	sirR_knockout_metal_manganese	gene.knocked.out_manganese_dosage.in.micromolar	NRC1_wild.type_repl1D	Kaur et al., 2006, Genome Research 16(7):841-54	1		GSE4925	GSM109439	Halobacterium NRC-1, ura3 Knockout, sirR Knockout, Set A, 1.0mM MnSO4.H2O	8894	GPL3739	587		NA	midlog	Baliga	sirR				1
sirR_Mn_1000um_b_vs_NRC.1d.sig	sirR_knockout_metal_manganese	gene.knocked.out_manganese_dosage.in.micromolar	NRC1_wild.type_repl1D	Kaur et al., 2006, Genome Research 16(7):841-54	1		GSE4925	GSM109441	Halobacterium NRC-1, ura3 Knockout, sirR Knockout, Set B, 1.0mM MnSO4.H2O	8896	GPL3739	587		NA	midlog	Baliga	sirR				1
sirR_Mn_1500um_b_vs_NRC.1d.sig	sirR_knockout_metal_manganese	gene.knocked.out_manganese_dosage.in.micromolar	NRC1_wild.type_repl1D	Kaur et al., 2006, Genome Research 16(7):841-54	1		GSE4925	GSM109445	Halobacterium NRC-1, ura3 Knockout, sirR Knockout, Set B, 1.5mM MnSO4.H2O	8900	GPL3739	587		NA	midlog	Baliga	sirR				1
vng1179_0a_vs_NRC.1d.sig	VNG1179C_knockout_copper	gene.knocked.out_no.metal.control_replicate_A	NRC1_wild.type_repl1D	Kaur et al., 2006, Genome Research 16(7):841-53	1		GSE4925	GSM109447	Halobacterium NRC-1, ura3 Knockout, vng1179 Knockout, Set A, 0.0mM Cu	8902	GPL3739	587		NA	midlog	Baliga	VNG1179C				1
vng1179_0b_vs_NRC.1d.sig	VNG1179C_knockout_copper	gene.knocked.out_no.metal.control_replicate_B	NRC1_wild.type_repl1D	Kaur et al., 2006, Genome Research 16(7):841-54	1		GSE4925	GSM109449	Halobacterium NRC-1, ura3 Knockout, vng1179 Knockout, Set B, 0.0mM Cu	8904	GPL3739	587		NA	midlog	Baliga	VNG1179C				1
vng1179_Cu_0850um_a_vs_NRC.1d.sig	VNG1179C_knockout_copper	gene.knocked.out_copper_dosage.in.micromolar_replicate	NRC1_wild.type_repl1D	Kaur et al., 2006, Genome Research 16(7):841-54	1		GSE4925	GSM109455	Halobacterium NRC-1, ura3 Knockout, vng1179 Knockout, Set A, 0.85mM Cu	8974	GPL3739	587		NA	midlog	Baliga	VNG1179C				1
vng1179_Cu_0850um_b_vs_NRC.1d.sig	VNG1179C_knockout_copper	gene.knocked.out_copper_dosage.in.micromolar_replicate	NRC1_wild.type_repl1D	Kaur et al., 2006, Genome Research 16(7):841-54	1		GSE4925	GSM109457	Halobacterium NRC-1, ura3 Knockout, vng1179 Knockout, Set B, 0.85mM Cu	8977	GPL3739	587		NA	midlog	Baliga	VNG1179C				1
vng1179_Cu_1000um_a_vs_NRC.1d.sig	VNG1179C_knockout_copper	gene.knocked.out_copper_dosage.in.micromolar_replicate	NRC1_wild.type_repl1D	Kaur et al., 2006, Genome Research 16(7):841-54	1		GSE4925	GSM109459	Halobacterium NRC-1, ura3 Knockout, vng1179 Knockout, Set A, 1.0mM Cu	8979	GPL3739	587		NA	midlog	Baliga	VNG1179C				1
vng1179_Cu_1000um_b_vs_NRC.1d.sig	VNG1179C_knockout_copper	gene.knocked.out_copper_dosage.in.micromolar_replicate	NRC1_wild.type_repl1D	Kaur et al., 2006, Genome Research 16(7):841-54	1		GSE4925	GSM109460	Halobacterium NRC-1, ura3 Knockout, vng1179 Knockout, Set B, 1.0mM Cu	8980	GPL3739	587		NA	midlog	Baliga	VNG1179C				1
Ni_0.5_vs_NRC.1d.sig	metals_nickel	nickel_dosage.micromolar	NRC1_wild.type_repl1D	Kaur et al., 2006, Genome Research 16(7):841-54	1		GSE4925	GSM182543	Mid-log phase Halobacterium NRC1, havested 5 hours post 0.5mM Nickel Sulfate stress	7353	GPL3739	437		NA	midlog	Baliga					1
Ni_0.75_vs_NRC.1d.sig	metals_nickel	nickel_dosage.micromolar	NRC1_wild.type_repl1D	Kaur et al., 2006, Genome Research 16(7):841-54	1		GSE4925	GSM182545	Mid-log phase Halobacterium NRC1, havested 5 hours post 0.75mM Nickel Sulfate stress	7354	GPL3739	437		NA	midlog	Baliga					1
Ni_1.5_vs_NRC.1d.sig	metals_nickel	nickel_dosage.micromolar	NRC1_wild.type_repl1D	Kaur et al., 2006, Genome Research 16(7):841-54	1		GSE4925	GSM182547	Mid-log phase Halobacterium NRC1, havested 5 hours post 1.5mM Nickel Sulfate stress	7355	GPL3739	437		NA	midlog	Baliga					1
H2O2_Const._set_1_0mM_000min_vs_NRC.1f.sig	oxidative_stress_hydrogen_peroxide	hydrogen.peroxide_constant_replicate_dosage.in.milimolar_time.point	NRC1_wild.type_repl1F	Kaur et al., 2010, Molecular Systems Biology 6:393	1		GSE17515	GSM435471	Halobacterium salinarum, no hydrogen peroxide, constant stress 0 min	10311	GPL3739	755		NA	midlog	Baliga					1
H2O2_Const._set_1_0mM_030min_vs_NRC.1f.sig	oxidative_stress_hydrogen_peroxide	hydrogen.peroxide_constant_replicate_dosage.in.milimolar_time.point	NRC1_wild.type_repl1F	Kaur et al., 2010, Molecular Systems Biology 6:393	1		GSE17515	GSM435473	Halobacterium salinarum, no hydrogen peroxide, constant stress 30 min	10313	GPL3739	755		NA	midlog	Baliga					1
H2O2_Const._set_1_0mM_060min_vs_NRC.1f.sig	oxidative_stress_hydrogen_peroxide	hydrogen.peroxide_constant_replicate_dosage.in.milimolar_time.point	NRC1_wild.type_repl1F	Kaur et al., 2010, Molecular Systems Biology 6:393	1		GSE17515	GSM435475	Halobacterium salinarum, no hydrogen peroxide, constant stress 60 min	10315	GPL3739	755		NA	midlog	Baliga					1
H2O2_Const._set_1_0mM_120min_vs_NRC.1f.sig	oxidative_stress_hydrogen_peroxide	hydrogen.peroxide_constant_replicate_dosage.in.milimolar_time.point	NRC1_wild.type_repl1F	Kaur et al., 2010, Molecular Systems Biology 6:393	1		GSE17515	GSM435477	Halobacterium salinarum, no hydrogen peroxide, constant stress 120 min	10317	GPL3739	755		NA	midlog	Baliga					1
H2O2_Const._set_1_0mM_240min_vs_NRC.1f.sig	oxidative_stress_hydrogen_peroxide	hydrogen.peroxide_constant_replicate_dosage.in.milimolar_time.point	NRC1_wild.type_repl1F	Kaur et al., 2010, Molecular Systems Biology 6:393	1		GSE17515	GSM435479	Halobacterium salinarum, no hydrogen peroxide, constant stress 240 min	10319	GPL3739	755		NA	midlog	Baliga					1
H2O2_Const._set_1_25mM_000min_vs_NRC.1f.sig	oxidative_stress_hydrogen_peroxide	hydrogen.peroxide_constant_replicate_dosage.in.milimolar_time.point	NRC1_wild.type_repl1F	Kaur et al., 2010, Molecular Systems Biology 6:393	1		GSE17515		Halobacterium salinarum, 25 mM hydrogen peroxide, constant stress 0 min	10327	GPL3739	755	NIG mistake: need to upload missing slides	NA	midlog	Baliga		Stress			0
H2O2_Const._set_1_25mM_030min_vs_NRC.1f.sig	oxidative_stress_hydrogen_peroxide	hydrogen.peroxide_constant_replicate_dosage.in.milimolar_time.point	NRC1_wild.type_repl1F	Kaur et al., 2010, Molecular Systems Biology 6:393	1		GSE17515		Halobacterium salinarum, 25 mM hydrogen peroxide, constant stress 30 min	10323	GPL3739	755	NIG mistake: need to upload missing slides	NA	midlog	Baliga		Stress			0
H2O2_Const._set_1_25mM_060min_vs_NRC.1f.sig	oxidative_stress_hydrogen_peroxide	hydrogen.peroxide_constant_replicate_dosage.in.milimolar_time.point	NRC1_wild.type_repl1F	Kaur et al., 2010, Molecular Systems Biology 6:393	1		GSE17515		Halobacterium salinarum, 25 mM hydrogen peroxide, constant stress 60 min	10328	GPL3739	755	NIG mistake: need to upload missing slides	NA	midlog	Baliga		Stress			0
H2O2_Const._set_1_25mM_120min_vs_NRC.1f.sig	oxidative_stress_hydrogen_peroxide	hydrogen.peroxide_constant_replicate_dosage.in.milimolar_time.point	NRC1_wild.type_repl1F	Kaur et al., 2010, Molecular Systems Biology 6:393	1		GSE17515		Halobacterium salinarum, 25 mM hydrogen peroxide, constant stress 120 min	10330	GPL3739	755	NIG mistake: need to upload missing slides	NA	midlog	Baliga		Stress			0
H2O2_Const._set_1_25mM_240min_vs_NRC.1f.sig	oxidative_stress_hydrogen_peroxide	hydrogen.peroxide_constant_replicate_dosage.in.milimolar_time.point	NRC1_wild.type_repl1F	Kaur et al., 2010, Molecular Systems Biology 6:393	1		GSE17515		Halobacterium salinarum, 25 mM hydrogen peroxide, constant stress 240 min	10332	GPL3739	755	NIG mistake: need to upload missing slides	NA	midlog	Baliga		Stress			0
H2O2_Const._set_2_0mM_000min_vs_NRC.1f.sig	oxidative_stress_hydrogen_peroxide	hydrogen.peroxide_constant_replicate_dosage.in.milimolar_time.point	NRC1_wild.type_repl1F	Kaur et al., 2010, Molecular Systems Biology 6:393	1		GSE17515	GSM435481	Halobacterium salinarum, no hydrogen peroxide, constant stress 0 min	10524	GPL3739	761		NA	midlog	Baliga					1
H2O2_Const._set_2_0mM_030min_vs_NRC.1f.sig	oxidative_stress_hydrogen_peroxide	hydrogen.peroxide_constant_replicate_dosage.in.milimolar_time.point	NRC1_wild.type_repl1F	Kaur et al., 2010, Molecular Systems Biology 6:393	1		GSE17515	GSM435483	Halobacterium salinarum, no hydrogen peroxide, constant stress 30 min	10526	GPL3739	761		NA	midlog	Baliga					1
H2O2_Const._set_2_0mM_060min_vs_NRC.1f.sig	oxidative_stress_hydrogen_peroxide	hydrogen.peroxide_constant_replicate_dosage.in.milimolar_time.point	NRC1_wild.type_repl1F	Kaur et al., 2010, Molecular Systems Biology 6:393	1		GSE17515	GSM435485	Halobacterium salinarum, no hydrogen peroxide, constant stress 60 min	10528	GPL3739	761		NA	midlog	Baliga					1
H2O2_Const._set_2_0mM_120min_vs_NRC.1f.sig	oxidative_stress_hydrogen_peroxide	hydrogen.peroxide_constant_replicate_dosage.in.milimolar_time.point	NRC1_wild.type_repl1F	Kaur et al., 2010, Molecular Systems Biology 6:393	1		GSE17515	GSM435487	Halobacterium salinarum, no hydrogen peroxide, constant stress 120 min	10541	GPL3739	761		NA	midlog	Baliga					1
H2O2_Const._set_2_0mM_240min_vs_NRC.1f.sig	oxidative_stress_hydrogen_peroxide	hydrogen.peroxide_constant_replicate_dosage.in.milimolar_time.point	NRC1_wild.type_repl1F	Kaur et al., 2010, Molecular Systems Biology 6:393	1		GSE17515	GSM435489	Halobacterium salinarum, no hydrogen peroxide, constant stress 240 min	10543	GPL3739	761		NA	midlog	Baliga					1
H2O2_Const._set_2_25mM_000min_vs_NRC.1f.sig	oxidative_stress_hydrogen_peroxide	hydrogen.peroxide_constant_replicate_dosage.in.milimolar_time.point	NRC1_wild.type_repl1F	Kaur et al., 2010, Molecular Systems Biology 6:393	1		GSE17515		Halobacterium salinarum, 25 mM hydrogen peroxide, constant stress 0 min	10545	GPL3739	761	NIG mistake: need to upload missing slides	NA	midlog	Baliga		Stress			0
H2O2_Const._set_2_25mM_030min_vs_NRC.1f.sig	oxidative_stress_hydrogen_peroxide	hydrogen.peroxide_constant_replicate_dosage.in.milimolar_time.point	NRC1_wild.type_repl1F	Kaur et al., 2010, Molecular Systems Biology 6:393	1		GSE17515		Halobacterium salinarum, 25 mM hydrogen peroxide, constant stress 30 min	10547	GPL3739	761	NIG mistake: need to upload missing slides	NA	midlog	Baliga		Stress			0
H2O2_Const._set_2_25mM_060min_vs_NRC.1f.sig	oxidative_stress_hydrogen_peroxide	hydrogen.peroxide_constant_replicate_dosage.in.milimolar_time.point	NRC1_wild.type_repl1F	Kaur et al., 2010, Molecular Systems Biology 6:393	1		GSE17515		Halobacterium salinarum, 25 mM hydrogen peroxide, constant stress 60 min	10549	GPL3739	761	NIG mistake: need to upload missing slides	NA	midlog	Baliga		Stress			0
H2O2_Const._set_2_25mM_120min_vs_NRC.1f.sig	oxidative_stress_hydrogen_peroxide	hydrogen.peroxide_constant_replicate_dosage.in.milimolar_time.point	NRC1_wild.type_repl1F	Kaur et al., 2010, Molecular Systems Biology 6:393	1		GSE17515		Halobacterium salinarum, 25 mM hydrogen peroxide, constant stress 120 min	10553	GPL3739	761	NIG mistake: need to upload missing slides	NA	midlog	Baliga		Stress			0
H2O2_Const._set_2_25mM_240min_vs_NRC.1f.sig	oxidative_stress_hydrogen_peroxide	hydrogen.peroxide_constant_replicate_dosage.in.milimolar_time.point	NRC1_wild.type_repl1F	Kaur et al., 2010, Molecular Systems Biology 6:393	1		GSE17515		Halobacterium salinarum, 25 mM hydrogen peroxide, constant stress 240 min	10555	GPL3739	761	NIG mistake: need to upload missing slides	NA	midlog	Baliga		Stress			0
H2O2_Recov._set_2_0mM_000min_vs_NRC.1f.sig	oxidative_stress_hydrogen_peroxide	hydrogen.peroxide_recovery_replicate_dosage.in.millimolar_time.point	NRC1_wild.type_repl1D	Kaur et al., 2010, Molecular Systems Biology 6:393	1		GSE17515	GSM435535	Halobacterium salinarum, no hydrogen peroxide, recovery 0 min	10334	GPL3739	757		NA	midlog	Baliga					1
H2O2_Recov._set_2_0mM_010min_vs_NRC.1f.sig	oxidative_stress_hydrogen_peroxide	hydrogen.peroxide_recovery_replicate_dosage.in.millimolar_time.point	NRC1_wild.type_repl1F	Kaur et al., 2010, Molecular Systems Biology 6:393	1		GSE17515	GSM435537	Halobacterium salinarum, no hydrogen peroxide, recovery 10 min	10336	GPL3739	757		NA	midlog	Baliga					1
H2O2_Recov._set_2_0mM_020min_vs_NRC.1f.sig	oxidative_stress_hydrogen_peroxide	hydrogen.peroxide_recovery_replicate_dosage.in.millimolar_time.point	NRC1_wild.type_repl1F	Kaur et al., 2010, Molecular Systems Biology 6:393	1		GSE17515	GSM435539	Halobacterium salinarum, no hydrogen peroxide, recovery 20 min	10338	GPL3739	757		NA	midlog	Baliga					1
H2O2_Recov._set_2_0mM_030min_vs_NRC.1f.sig	oxidative_stress_hydrogen_peroxide	hydrogen.peroxide_recovery_replicate_dosage.in.millimolar_time.point	NRC1_wild.type_repl1F	Kaur et al., 2010, Molecular Systems Biology 6:393	1		GSE17515	GSM435541	Halobacterium salinarum, no hydrogen peroxide, recovery 30 min	10340	GPL3739	757		NA	midlog	Baliga					1
H2O2_Recov._set_2_0mM_040min_vs_NRC.1f.sig	oxidative_stress_hydrogen_peroxide	hydrogen.peroxide_recovery_replicate_dosage.in.millimolar_time.point	NRC1_wild.type_repl1F	Kaur et al., 2010, Molecular Systems Biology 6:393	1		GSE17515	GSM435543	Halobacterium salinarum, no hydrogen peroxide, recovery 40 min	10342	GPL3739	757		NA	midlog	Baliga					1
H2O2_Recov._set_2_0mM_050min_vs_NRC.1f.sig	oxidative_stress_hydrogen_peroxide	hydrogen.peroxide_recovery_replicate_dosage.in.millimolar_time.point	NRC1_wild.type_repl1F	Kaur et al., 2010, Molecular Systems Biology 6:393	1		GSE17515	GSM435545	Halobacterium salinarum, no hydrogen peroxide, recovery 50 min	10344	GPL3739	757		NA	midlog	Baliga					1
H2O2_Recov._set_2_0mM_060min_vs_NRC.1f.sig	oxidative_stress_hydrogen_peroxide	hydrogen.peroxide_recovery_replicate_dosage.in.millimolar_time.point	NRC1_wild.type_repl1F	Kaur et al., 2010, Molecular Systems Biology 6:393	1		GSE17515	GSM435547	Halobacterium salinarum, no hydrogen peroxide, recovery 60 min	10346	GPL3739	757		NA	midlog	Baliga					1
H2O2_Recov._set_2_0mM_120min_vs_NRC.1f.sig	oxidative_stress_hydrogen_peroxide	hydrogen.peroxide_recovery_replicate_dosage.in.millimolar_time.point	NRC1_wild.type_repl1F	Kaur et al., 2010, Molecular Systems Biology 6:393	1		GSE17515	GSM435549	Halobacterium salinarum, no hydrogen peroxide, recovery 120 min	10348	GPL3739	757		NA	midlog	Baliga					1
H2O2_Recov._set_2_0mM_240min_vs_NRC.1f.sig	oxidative_stress_hydrogen_peroxide	hydrogen.peroxide_recovery_replicate_dosage.in.millimolar_time.point	NRC1_wild.type_repl1F	Kaur et al., 2010, Molecular Systems Biology 6:393	1		GSE17515	GSM435551	Halobacterium salinarum, no hydrogen peroxide, recovery 240 min	10357	GPL3739	757		NA	midlog	Baliga					1
H2O2_Recov._set_2_25mM_000min_vs_NRC.1f.sig	oxidative_stress_hydrogen_peroxide	hydrogen.peroxide_recovery_replicate_dosage.in.millimolar_time.point	NRC1_wild.type_repl1F	Kaur et al., 2010, Molecular Systems Biology 6:393	1		GSE17515		Halobacterium salinarum, 25 mM hydrogen peroxide, recovery 0 min	10359	GPL3739	757	NIG mistake: need to upload missing slides	NA	midlog	Baliga		Stress			0
H2O2_Recov._set_2_25mM_010min_vs_NRC.1f.sig	oxidative_stress_hydrogen_peroxide	hydrogen.peroxide_recovery_replicate_dosage.in.millimolar_time.point	NRC1_wild.type_repl1F	Kaur et al., 2010, Molecular Systems Biology 6:393	1		GSE17515		Halobacterium salinarum, 25 mM hydrogen peroxide, recovery 10 min	10361	GPL3739	757	NIG mistake: need to upload missing slides	NA	midlog	Baliga		Stress			0
H2O2_Recov._set_2_25mM_020min_vs_NRC.1f.sig	oxidative_stress_hydrogen_peroxide	hydrogen.peroxide_recovery_replicate_dosage.in.millimolar_time.point	NRC1_wild.type_repl1F	Kaur et al., 2010, Molecular Systems Biology 6:393	1		GSE17515		Halobacterium salinarum, 25 mM hydrogen peroxide, recovery 20 min	10423	GPL3739	757	NIG mistake: need to upload missing slides	NA	midlog	Baliga		Stress			0
H2O2_Recov._set_2_25mM_030min_vs_NRC.1f.sig	oxidative_stress_hydrogen_peroxide	hydrogen.peroxide_recovery_replicate_dosage.in.millimolar_time.point	NRC1_wild.type_repl1F	Kaur et al., 2010, Molecular Systems Biology 6:393	1		GSE17515		Halobacterium salinarum, 25 mM hydrogen peroxide, recovery 30 min	10425	GPL3739	757	NIG mistake: need to upload missing slides	NA	midlog	Baliga		Stress			0
H2O2_Recov._set_2_25mM_040min_vs_NRC.1f.sig	oxidative_stress_hydrogen_peroxide	hydrogen.peroxide_recovery_replicate_dosage.in.millimolar_time.point	NRC1_wild.type_repl1F	Kaur et al., 2010, Molecular Systems Biology 6:393	1		GSE17515		Halobacterium salinarum, 25 mM hydrogen peroxide, recovery 40 min	10427	GPL3739	757	NIG mistake: need to upload missing slides	NA	midlog	Baliga		Stress			0
H2O2_Recov._set_2_25mM_050min_vs_NRC.1f.sig	oxidative_stress_hydrogen_peroxide	hydrogen.peroxide_recovery_replicate_dosage.in.millimolar_time.point	NRC1_wild.type_repl1F	Kaur et al., 2010, Molecular Systems Biology 6:393	1		GSE17515		Halobacterium salinarum, 25 mM hydrogen peroxide, recovery 50 min	10429	GPL3739	757	NIG mistake: need to upload missing slides	NA	midlog	Baliga		Stress			0
H2O2_Recov._set_2_25mM_060min_vs_NRC.1f.sig	oxidative_stress_hydrogen_peroxide	hydrogen.peroxide_recovery_replicate_dosage.in.millimolar_time.point	NRC1_wild.type_repl1F	Kaur et al., 2010, Molecular Systems Biology 6:393	1		GSE17515		Halobacterium salinarum, 25 mM hydrogen peroxide, recovery 60 min	10431	GPL3739	757	NIG mistake: need to upload missing slides	NA	midlog	Baliga		Stress			0
H2O2_Recov._set_2_25mM_120min_vs_NRC.1f.sig	oxidative_stress_hydrogen_peroxide	hydrogen.peroxide_recovery_replicate_dosage.in.millimolar_time.point	NRC1_wild.type_repl1F	Kaur et al., 2010, Molecular Systems Biology 6:393	1		GSE17515		Halobacterium salinarum, 25 mM hydrogen peroxide, recovery 120 min	10433	GPL3739	757	NIG mistake: need to upload missing slides	NA	midlog	Baliga		Stress			0
H2O2_Recov._set_2_25mM_240min_vs_NRC.1f.sig	oxidative_stress_hydrogen_peroxide	hydrogen.peroxide_recovery_replicate_dosage.in.millimolar_time.point	NRC1_wild.type_repl1F	Kaur et al., 2010, Molecular Systems Biology 6:393	1		GSE17515		Halobacterium salinarum, 25 mM hydrogen peroxide, recovery 240 min	10435	GPL3739	757	NIG mistake: need to upload missing slides	NA	midlog	Baliga		Stress			0
H2O2_Recov._set_3_0mM_000min_vs_NRC.1f.sig	oxidative_stress_hydrogen_peroxide	hydrogen.peroxide_recovery_replicate_dosage.in.millimolar_time.point	NRC1_wild.type_repl1F	Kaur et al., 2010, Molecular Systems Biology 6:393	1		GSE17515	GSM435553	Halobacterium salinarum, no hydrogen peroxide, recovery 0 min	10557	GPL3739	763		NA	midlog	Baliga					1
H2O2_Recov._set_3_0mM_010min_vs_NRC.1f.sig	oxidative_stress_hydrogen_peroxide	hydrogen.peroxide_recovery_replicate_dosage.in.millimolar_time.point	NRC1_wild.type_repl1F	Kaur et al., 2010, Molecular Systems Biology 6:393	1		GSE17515	GSM435555	Halobacterium salinarum, no hydrogen peroxide, recovery 10 min	10576	GPL3739	763		NA	midlog	Baliga					1
H2O2_Recov._set_3_0mM_020min_vs_NRC.1f.sig	oxidative_stress_hydrogen_peroxide	hydrogen.peroxide_recovery_replicate_dosage.in.millimolar_time.point	NRC1_wild.type_repl1F	Kaur et al., 2010, Molecular Systems Biology 6:393	1		GSE17515	GSM435557	Halobacterium salinarum, no hydrogen peroxide, recovery 20 min	10578	GPL3739	763		NA	midlog	Baliga					1
H2O2_Recov._set_3_0mM_030min_vs_NRC.1f.sig	oxidative_stress_hydrogen_peroxide	hydrogen.peroxide_recovery_replicate_dosage.in.millimolar_time.point	NRC1_wild.type_repl1F	Kaur et al., 2010, Molecular Systems Biology 6:393	1		GSE17515	GSM435559	Halobacterium salinarum, no hydrogen peroxide, recovery 30 min	10580	GPL3739	763		NA	midlog	Baliga					1
H2O2_Recov._set_3_0mM_040min_vs_NRC.1f.sig	oxidative_stress_hydrogen_peroxide	hydrogen.peroxide_recovery_replicate_dosage.in.millimolar_time.point	NRC1_wild.type_repl1F	Kaur et al., 2010, Molecular Systems Biology 6:393	1		GSE17515	GSM435561	Halobacterium salinarum, no hydrogen peroxide, recovery 40 min	10569	GPL3739	763		NA	midlog	Baliga					1
H2O2_Recov._set_3_0mM_050min_vs_NRC.1f.sig	oxidative_stress_hydrogen_peroxide	hydrogen.peroxide_recovery_replicate_dosage.in.millimolar_time.point	NRC1_wild.type_repl1F	Kaur et al., 2010, Molecular Systems Biology 6:393	1		GSE17515	GSM435563	Halobacterium salinarum, no hydrogen peroxide, recovery 50 min	10572	GPL3739	763		NA	midlog	Baliga					1
H2O2_Recov._set_3_0mM_060min_vs_NRC.1f.sig	oxidative_stress_hydrogen_peroxide	hydrogen.peroxide_recovery_replicate_dosage.in.millimolar_time.point	NRC1_wild.type_repl1F	Kaur et al., 2010, Molecular Systems Biology 6:393	1		GSE17515	GSM435565	Halobacterium salinarum, no hydrogen peroxide, recovery 60 min	10574	GPL3739	763		NA	midlog	Baliga					1
H2O2_Recov._set_3_0mM_120min_vs_NRC.1f.sig	oxidative_stress_hydrogen_peroxide	hydrogen.peroxide_recovery_replicate_dosage.in.millimolar_time.point	NRC1_wild.type_repl1F	Kaur et al., 2010, Molecular Systems Biology 6:393	1		GSE17515	GSM435567	Halobacterium salinarum, no hydrogen peroxide, recovery 120 min	10582	GPL3739	763		NA	midlog	Baliga					1
H2O2_Recov._set_3_0mM_240min_vs_NRC.1f.sig	oxidative_stress_hydrogen_peroxide	hydrogen.peroxide_recovery_replicate_dosage.in.millimolar_time.point	NRC1_wild.type_repl1F	Kaur et al., 2010, Molecular Systems Biology 6:393	1		GSE17515	GSM435569	Halobacterium salinarum, no hydrogen peroxide, recovery 240 min	10584	GPL3739	763		NA	midlog	Baliga					1
H2O2_Recov._set_3_25mM_000min_vs_NRC.1f.sig	oxidative_stress_hydrogen_peroxide	hydrogen.peroxide_recovery_replicate_dosage.in.millimolar_time.point	NRC1_wild.type_repl1F	Kaur et al., 2010, Molecular Systems Biology 6:393	1		GSE17515		Halobacterium salinarum, 25 mM hydrogen peroxide, recovery 0 min	10586	GPL3739	763	NIG mistake: need to upload missing slides	NA	midlog	Baliga		Stress			0
H2O2_Recov._set_3_25mM_010min_vs_NRC.1f.sig	oxidative_stress_hydrogen_peroxide	hydrogen.peroxide_recovery_replicate_dosage.in.millimolar_time.point	NRC1_wild.type_repl1F	Kaur et al., 2010, Molecular Systems Biology 6:393	1		GSE17515		Halobacterium salinarum, 25 mM hydrogen peroxide, recovery 10 min	10588	GPL3739	763	NIG mistake: need to upload missing slides	NA	midlog	Baliga		Stress			0
H2O2_Recov._set_3_25mM_020min_vs_NRC.1f.sig	oxidative_stress_hydrogen_peroxide	hydrogen.peroxide_recovery_replicate_dosage.in.millimolar_time.point	NRC1_wild.type_repl1F	Kaur et al., 2010, Molecular Systems Biology 6:393	1		GSE17515		Halobacterium salinarum, 25 mM hydrogen peroxide, recovery 20 min	10596	GPL3739	763	NIG mistake: need to upload missing slides	NA	midlog	Baliga		Stress			0
H2O2_Recov._set_3_25mM_030min_vs_NRC.1f.sig	oxidative_stress_hydrogen_peroxide	hydrogen.peroxide_recovery_replicate_dosage.in.millimolar_time.point	NRC1_wild.type_repl1F	Kaur et al., 2010, Molecular Systems Biology 6:393	1		GSE17515		Halobacterium salinarum, 25 mM hydrogen peroxide, recovery 30 min	10598	GPL3739	763	NIG mistake: need to upload missing slides	NA	midlog	Baliga		Stress			0
H2O2_Recov._set_3_25mM_040min_vs_NRC.1f.sig	oxidative_stress_hydrogen_peroxide	hydrogen.peroxide_recovery_replicate_dosage.in.millimolar_time.point	NRC1_wild.type_repl1F	Kaur et al., 2010, Molecular Systems Biology 6:393	1		GSE17515		Halobacterium salinarum, 25 mM hydrogen peroxide, recovery 40 min	10600	GPL3739	763	NIG mistake: need to upload missing slides	NA	midlog	Baliga		Stress			0
H2O2_Recov._set_3_25mM_050min_vs_NRC.1f.sig	oxidative_stress_hydrogen_peroxide	hydrogen.peroxide_recovery_replicate_dosage.in.millimolar_time.point	NRC1_wild.type_repl1F	Kaur et al., 2010, Molecular Systems Biology 6:393	1		GSE17515		Halobacterium salinarum, 25 mM hydrogen peroxide, recovery 50 min	10602	GPL3739	763	NIG mistake: need to upload missing slides	NA	midlog	Baliga		Stress			0
H2O2_Recov._set_3_25mM_060min_vs_NRC.1f.sig	oxidative_stress_hydrogen_peroxide	hydrogen.peroxide_recovery_replicate_dosage.in.millimolar_time.point	NRC1_wild.type_repl1F	Kaur et al., 2010, Molecular Systems Biology 6:393	1		GSE17515		Halobacterium salinarum, 25 mM hydrogen peroxide, recovery 60 min	10604	GPL3739	763	NIG mistake: need to upload missing slides	NA	midlog	Baliga		Stress			0
H2O2_Recov._set_3_25mM_120min_vs_NRC.1f.sig	oxidative_stress_hydrogen_peroxide	hydrogen.peroxide_recovery_replicate_dosage.in.millimolar_time.point	NRC1_wild.type_repl1F	Kaur et al., 2010, Molecular Systems Biology 6:393	1		GSE17515		Halobacterium salinarum, 25 mM hydrogen peroxide, recovery 120 min	10606	GPL3739	763	NIG mistake: need to upload missing slides	NA	midlog	Baliga		Stress			0
H2O2_Recov._set_3_25mM_240min_vs_NRC.1f.sig	oxidative_stress_hydrogen_peroxide	hydrogen.peroxide_recovery_replicate_dosage.in.millimolar_time.point	NRC1_wild.type_repl1F	Kaur et al., 2010, Molecular Systems Biology 6:393	1		GSE17515		Halobacterium salinarum, 25 mM hydrogen peroxide, recovery 240 min	10608	GPL3739	763	NIG mistake: need to upload missing slides	NA	midlog	Baliga		Stress			0
PQ_Const._set_1_0.25mM_000m_vs_NRC.1f.sig	oxidative_stress_paraquat	paraquat_constant.exposure_replicate_dosage_time.relative.to.PQ.addition.in.minutes	NRC1_wild.type_repl1F	Kaur et al., 2010, Molecular Systems Biology 6:393	1		GSE17515	GSM435573	Halobacterium salinarum, 0.25 mM paraquat, constant 0 min after stress	10136	GPL3739	748		NA	midlog	Baliga					1
PQ_Const._set_1_0.25mM_005m_vs_NRC.1f.sig	oxidative_stress_paraquat	paraquat_constant.exposure_replicate_dosage_time.relative.to.PQ.addition.in.minutes	NRC1_wild.type_repl1F	Kaur et al., 2010, Molecular Systems Biology 6:393	1		GSE17515	GSM435575	Halobacterium salinarum, 0.25 mM paraquat, constant 5 min after stress	10138	GPL3739	748		NA	midlog	Baliga					1
PQ_Const._set_1_0.25mM_010m_vs_NRC.1f.sig	oxidative_stress_paraquat	paraquat_constant.exposure_replicate_dosage_time.relative.to.PQ.addition.in.minutes	NRC1_wild.type_repl1F	Kaur et al., 2010, Molecular Systems Biology 6:393	1		GSE17515	GSM435577	Halobacterium salinarum, 0.25 mM paraquat, constant 10 min after stress	10146	GPL3739	748		NA	midlog	Baliga					1
PQ_Const._set_1_0.25mM_020m_vs_NRC.1f.sig	oxidative_stress_paraquat	paraquat_constant.exposure_replicate_dosage_time.relative.to.PQ.addition.in.minutes	NRC1_wild.type_repl1F	Kaur et al., 2010, Molecular Systems Biology 6:393	1		GSE17515	GSM435579	Halobacterium salinarum, 0.25 mM paraquat, constant 20 min after stress	10148	GPL3739	748		NA	midlog	Baliga					1
PQ_Const._set_1_0.25mM_040m_vs_NRC.1f.sig	oxidative_stress_paraquat	paraquat_constant.exposure_replicate_dosage_time.relative.to.PQ.addition.in.minutes	NRC1_wild.type_repl1F	Kaur et al., 2010, Molecular Systems Biology 6:393	1		GSE17515	GSM435581	Halobacterium salinarum, 0.25 mM paraquat, constant 40 min after stress	10150	GPL3739	748		NA	midlog	Baliga					1
PQ_Const._set_1_0.25mM_080m_vs_NRC.1f.sig	oxidative_stress_paraquat	paraquat_constant.exposure_replicate_dosage_time.relative.to.PQ.addition.in.minutes	NRC1_wild.type_repl1F	Kaur et al., 2010, Molecular Systems Biology 6:393	1		GSE17515	GSM435583	Halobacterium salinarum, 0.25 mM paraquat, constant 80 min after stress	10152	GPL3739	748		NA	midlog	Baliga					1
PQ_Const._set_1_0.25mM_160m_vs_NRC.1f.sig	oxidative_stress_paraquat	paraquat_constant.exposure_replicate_dosage_time.relative.to.PQ.addition.in.minutes	NRC1_wild.type_repl1F	Kaur et al., 2010, Molecular Systems Biology 6:393	1		GSE17515	GSM435585	Halobacterium salinarum, 0.25 mM paraquat, constant 160 min after stress	10154	GPL3739	748		NA	midlog	Baliga					1
PQ_Const._set_1_0.25mM_320m_vs_NRC.1f.sig	oxidative_stress_paraquat	paraquat_constant.exposure_replicate_dosage_time.relative.to.PQ.addition.in.minutes	NRC1_wild.type_repl1F	Kaur et al., 2010, Molecular Systems Biology 6:393	1		GSE17515	GSM435587	Halobacterium salinarum, 0.25 mM paraquat, constant 320 min after stress	10168	GPL3739	748		NA	midlog	Baliga					1
PQ_Const._set_1_0mM_000min_vs_NRC.1f.sig	oxidative_stress_paraquat	paraquat_constant.exposure_replicate_dosage_time.relative.to.PQ.addition.in.minutes	NRC1_wild.type_repl1F	Kaur et al., 2010, Molecular Systems Biology 6:393	1		GSE17515		Halobacterium salinarum, 0 mM paraquat, constant 0 min, rep1	10176	GPL3739	749	NIG mistake: need to upload missing slides	NA	midlog	Baliga					0
PQ_Const._set_1_0mM_030min_vs_NRC.1f.sig	oxidative_stress_paraquat	paraquat_constant.exposure_replicate_dosage_time.relative.to.PQ.addition.in.minutes	NRC1_wild.type_repl1F	Kaur et al., 2010, Molecular Systems Biology 6:393	1		GSE17515		Halobacterium salinarum, 0 mM paraquat, constant 30 min, rep1	10178	GPL3739	749	NIG mistake: need to upload missing slides	NA	midlog	Baliga					0
PQ_Const._set_1_0mM_060min_vs_NRC.1f.sig	oxidative_stress_paraquat	paraquat_constant.exposure_replicate_dosage_time.relative.to.PQ.addition.in.minutes	NRC1_wild.type_repl1F	Kaur et al., 2010, Molecular Systems Biology 6:393	1		GSE17515		Halobacterium salinarum, 0 mM paraquat, constant 60 min, rep1	10180	GPL3739	749	NIG mistake: need to upload missing slides	NA	midlog	Baliga					0
PQ_Const._set_1_0mM_120min_vs_NRC.1f.sig	oxidative_stress_paraquat	paraquat_constant.exposure_replicate_dosage_time.relative.to.PQ.addition.in.minutes	NRC1_wild.type_repl1F	Kaur et al., 2010, Molecular Systems Biology 6:393	1		GSE17515		Halobacterium salinarum, 0 mM paraquat, constant 120 min, rep1	10182	GPL3739	749	NIG mistake: need to upload missing slides	NA	midlog	Baliga					0
PQ_Const._set_1_0mM_240min_vs_NRC.1f.sig	oxidative_stress_paraquat	paraquat_constant.exposure_replicate_dosage_time.relative.to.PQ.addition.in.minutes	NRC1_wild.type_repl1F	Kaur et al., 2010, Molecular Systems Biology 6:393	1		GSE17515		Halobacterium salinarum, 0 mM paraquat, constant 240 min, rep1	10184	GPL3739	749	NIG mistake: need to upload missing slides	NA	midlog	Baliga					0
PQ_Const._set_1_4mM_000min_vs_NRC.1f.sig	oxidative_stress_paraquat	paraquat_constant.exposure_replicate_dosage_time.relative.to.PQ.addition.in.minutes	NRC1_wild.type_repl1F	Kaur et al., 2010, Molecular Systems Biology 6:393	1		GSE17515	GSM435589	Halobacterium salinarum, 4 mM paraquat, constant 0 min, rep1	10205	GPL3739	749		NA	midlog	Baliga					1
PQ_Const._set_1_4mM_030min_vs_NRC.1f.sig	oxidative_stress_paraquat	paraquat_constant.exposure_replicate_dosage_time.relative.to.PQ.addition.in.minutes	NRC1_wild.type_repl1F	Kaur et al., 2010, Molecular Systems Biology 6:393	1		GSE17515	GSM435591	Halobacterium salinarum, 4 mM paraquat, constant 30 min, rep1	10207	GPL3739	749		NA	midlog	Baliga					1
PQ_Const._set_1_4mM_060min_vs_NRC.1f.sig	oxidative_stress_paraquat	paraquat_constant.exposure_replicate_dosage_time.relative.to.PQ.addition.in.minutes	NRC1_wild.type_repl1F	Kaur et al., 2010, Molecular Systems Biology 6:393	1		GSE17515	GSM435593	Halobacterium salinarum, 4 mM paraquat, constant 60 min, rep1	10209	GPL3739	749		NA	midlog	Baliga					1
PQ_Const._set_1_4mM_120min_vs_NRC.1f.sig	oxidative_stress_paraquat	paraquat_constant.exposure_replicate_dosage_time.relative.to.PQ.addition.in.minutes	NRC1_wild.type_repl1F	Kaur et al., 2010, Molecular Systems Biology 6:393	1		GSE17515	GSM435595	Halobacterium salinarum, 4 mM paraquat, constant 120 min, rep1	10216	GPL3739	749		NA	midlog	Baliga					1
PQ_Const._set_1_4mM_240min_vs_NRC.1f.sig	oxidative_stress_paraquat	paraquat_constant.exposure_replicate_dosage_time.relative.to.PQ.addition.in.minutes	NRC1_wild.type_repl1F	Kaur et al., 2010, Molecular Systems Biology 6:393	1		GSE17515	GSM435597	Halobacterium salinarum, 4 mM paraquat, constant 240 min, rep1	10218	GPL3739	749		NA	midlog	Baliga					1
PQ_Const._set_2_0mM_000min_vs_NRC.1f.sig	oxidative_stress_paraquat	paraquat_constant.exposure_replicate_dosage_time.relative.to.PQ.addition.in.minutes	NRC1_wild.type_repl1F	Kaur et al., 2010, Molecular Systems Biology 6:393	1		GSE17515	GSM435599	Halobacterium salinarum, 0 mM paraquat, constant 0 min, rep2	10437	GPL3739	758		NA	midlog	Baliga					1
PQ_Const._set_2_0mM_030min_vs_NRC.1f.sig	oxidative_stress_paraquat	paraquat_constant.exposure_replicate_dosage_time.relative.to.PQ.addition.in.minutes	NRC1_wild.type_repl1F	Kaur et al., 2010, Molecular Systems Biology 6:393	1		GSE17515	GSM435601	Halobacterium salinarum, 0 mM paraquat, constant 30 min, rep2	10439	GPL3739	758		NA	midlog	Baliga					1
PQ_Const._set_2_0mM_060min_vs_NRC.1f.sig	oxidative_stress_paraquat	paraquat_constant.exposure_replicate_dosage_time.relative.to.PQ.addition.in.minutes	NRC1_wild.type_repl1F	Kaur et al., 2010, Molecular Systems Biology 6:393	1		GSE17515	GSM435603	Halobacterium salinarum, 0 mM paraquat, constant 60 min, rep2	10452	GPL3739	758		NA	midlog	Baliga					1
PQ_Const._set_2_0mM_120min_vs_NRC.1f.sig	oxidative_stress_paraquat	paraquat_constant.exposure_replicate_dosage_time.relative.to.PQ.addition.in.minutes	NRC1_wild.type_repl1F	Kaur et al., 2010, Molecular Systems Biology 6:393	1		GSE17515	GSM435605	Halobacterium salinarum, 0 mM paraquat, constant 120 min, rep2	10454	GPL3739	758		NA	midlog	Baliga					1
PQ_Const._set_2_0mM_240min_vs_NRC.1f.sig	oxidative_stress_paraquat	paraquat_constant.exposure_replicate_dosage_time.relative.to.PQ.addition.in.minutes	NRC1_wild.type_repl1F	Kaur et al., 2010, Molecular Systems Biology 6:393	1		GSE17515	GSM435607	Halobacterium salinarum, 0 mM paraquat, constant 240 min, rep2	10363	GPL3739	758		NA	midlog	Baliga					1
PQ_Const._set_2_4mM_000min_vs_NRC.1f.sig	oxidative_stress_paraquat	paraquat_constant.exposure_replicate_dosage_time.relative.to.PQ.addition.in.minutes	NRC1_wild.type_repl1F	Kaur et al., 2010, Molecular Systems Biology 6:393	1		GSE17515		Halobacterium salinarum, 4 mM paraquat, constant 0 min, rep2	10458	GPL3739	758	NIG mistake: need to upload missing slides	NA	midlog	Baliga					0
PQ_Const._set_2_4mM_030min_vs_NRC.1f.sig	oxidative_stress_paraquat	paraquat_constant.exposure_replicate_dosage_time.relative.to.PQ.addition.in.minutes	NRC1_wild.type_repl1F	Kaur et al., 2010, Molecular Systems Biology 6:393	1		GSE17515		Halobacterium salinarum, 4 mM paraquat, constant 30 min, rep2	10460	GPL3739	758	NIG mistake: need to upload missing slides	NA	midlog	Baliga					0
PQ_Const._set_2_4mM_060min_vs_NRC.1f.sig	oxidative_stress_paraquat	paraquat_constant.exposure_replicate_dosage_time.relative.to.PQ.addition.in.minutes	NRC1_wild.type_repl1F	Kaur et al., 2010, Molecular Systems Biology 6:393	1		GSE17515		Halobacterium salinarum, 4 mM paraquat, constant 60 min, rep2	10462	GPL3739	758	NIG mistake: need to upload missing slides	NA	midlog	Baliga					0
PQ_Const._set_2_4mM_120min_vs_NRC.1f.sig	oxidative_stress_paraquat	paraquat_constant.exposure_replicate_dosage_time.relative.to.PQ.addition.in.minutes	NRC1_wild.type_repl1F	Kaur et al., 2010, Molecular Systems Biology 6:393	1		GSE17515		Halobacterium salinarum, 4 mM paraquat, constant 120 min, rep2	10464	GPL3739	758	NIG mistake: need to upload missing slides	NA	midlog	Baliga					0
PQ_Const._set_2_4mM_240min_vs_NRC.1f.sig	oxidative_stress_paraquat	paraquat_constant.exposure_replicate_dosage_time.relative.to.PQ.addition.in.minutes	NRC1_wild.type_repl1F	Kaur et al., 2010, Molecular Systems Biology 6:393	1		GSE17515		Halobacterium salinarum, 4 mM paraquat, constant 240 min, rep2	10466	GPL3739	758	NIG mistake: need to upload missing slides	NA	midlog	Baliga					0
PQ_Recov._set_1_0mM_000min_vs_NRC.1f.sig	oxidative_stress_paraquat	paraquat_recovery_replicate_dosage_time.relative.to.PQ.addition.in.minutes	NRC1_wild.type_repl1F	Kaur et al., 2010, Molecular Systems Biology 6:393	1		GSE17515	GSM435637	Halobacterium salinarum, 0 mM paraquat, recovery, 0 min	10220	GPL3739	750		NA	midlog	Baliga					1
PQ_Recov._set_1_0mM_010min_vs_NRC.1f.sig	oxidative_stress_paraquat	paraquat_recovery_replicate_dosage_time.relative.to.PQ.addition.in.minutes	NRC1_wild.type_repl1F	Kaur et al., 2010, Molecular Systems Biology 6:393	1		GSE17515	GSM435639	Halobacterium salinarum, 0 mM paraquat, recovery, 10 min	10242	GPL3739	750		NA	midlog	Baliga					1
PQ_Recov._set_1_0mM_020min_vs_NRC.1f.sig	oxidative_stress_paraquat	paraquat_recovery_replicate_dosage_time.relative.to.PQ.addition.in.minutes	NRC1_wild.type_repl1F	Kaur et al., 2010, Molecular Systems Biology 6:393	1		GSE17515	GSM435641	Halobacterium salinarum, 0 mM paraquat, recovery, 20 min	10244	GPL3739	750		NA	midlog	Baliga					1
PQ_Recov._set_1_0mM_030min_vs_NRC.1f.sig	oxidative_stress_paraquat	paraquat_recovery_replicate_dosage_time.relative.to.PQ.addition.in.minutes	NRC1_wild.type_repl1F	Kaur et al., 2010, Molecular Systems Biology 6:393	1		GSE17515	GSM435643	Halobacterium salinarum, 0 mM paraquat, recovery, 30 min	10246	GPL3739	750		NA	midlog	Baliga					1
PQ_Recov._set_1_0mM_040min_vs_NRC.1f.sig	oxidative_stress_paraquat	paraquat_recovery_replicate_dosage_time.relative.to.PQ.addition.in.minutes	NRC1_wild.type_repl1F	Kaur et al., 2010, Molecular Systems Biology 6:393	1		GSE17515	GSM435645	Halobacterium salinarum, 0 mM paraquat, recovery, 40 min	10248	GPL3739	750		NA	midlog	Baliga					1
PQ_Recov._set_1_0mM_050min_vs_NRC.1f.sig	oxidative_stress_paraquat	paraquat_recovery_replicate_dosage_time.relative.to.PQ.addition.in.minutes	NRC1_wild.type_repl1F	Kaur et al., 2010, Molecular Systems Biology 6:393	1		GSE17515	GSM435647	Halobacterium salinarum, 0 mM paraquat, recovery, 50 min	10250	GPL3739	750		NA	midlog	Baliga					1
PQ_Recov._set_1_0mM_060min_vs_NRC.1f.sig	oxidative_stress_paraquat	paraquat_recovery_replicate_dosage_time.relative.to.PQ.addition.in.minutes	NRC1_wild.type_repl1F	Kaur et al., 2010, Molecular Systems Biology 6:393	1		GSE17515	GSM435649	Halobacterium salinarum, 0 mM paraquat, recovery, 60 min	10252	GPL3739	750		NA	midlog	Baliga					1
PQ_Recov._set_1_0mM_120min_vs_NRC.1f.sig	oxidative_stress_paraquat	paraquat_recovery_replicate_dosage_time.relative.to.PQ.addition.in.minutes	NRC1_wild.type_repl1F	Kaur et al., 2010, Molecular Systems Biology 6:393	1		GSE17515	GSM435651	Halobacterium salinarum, 0 mM paraquat, recovery, 120 min	10254	GPL3739	750		NA	midlog	Baliga					1
PQ_Recov._set_1_0mM_240min_vs_NRC.1f.sig	oxidative_stress_paraquat	paraquat_recovery_replicate_dosage_time.relative.to.PQ.addition.in.minutes	NRC1_wild.type_repl1F	Kaur et al., 2010, Molecular Systems Biology 6:393	1		GSE17515	GSM435653	Halobacterium salinarum, 0 mM paraquat, recovery, 240 min	10256	GPL3739	750		NA	midlog	Baliga					1
PQ_Recov._set_1_4mM_000min_vs_NRC.1f.sig	oxidative_stress_paraquat	paraquat_recovery_replicate_dosage_time.relative.to.PQ.addition.in.minutes	NRC1_wild.type_repl1F	Kaur et al., 2010, Molecular Systems Biology 6:393	1		GSE17515		Halobacterium salinarum, 4 mM paraquat, recovery 0 min, rep1	10258	GPL3739	750	NIG mistake: need to upload missing slides	NA	midlog	Baliga		stress			0
PQ_Recov._set_1_4mM_010min_vs_NRC.1f.sig	oxidative_stress_paraquat	paraquat_recovery_replicate_dosage_time.relative.to.PQ.addition.in.minutes	NRC1_wild.type_repl1F	Kaur et al., 2010, Molecular Systems Biology 6:393	1		GSE17515		Halobacterium salinarum, 4 mM paraquat, recovery 10 min, rep1	10295	GPL3739	750	NIG mistake: need to upload missing slides	NA	midlog	Baliga		stress			0
PQ_Recov._set_1_4mM_020min_vs_NRC.1f.sig	oxidative_stress_paraquat	paraquat_recovery_replicate_dosage_time.relative.to.PQ.addition.in.minutes	NRC1_wild.type_repl1F	Kaur et al., 2010, Molecular Systems Biology 6:393	1		GSE17515		Halobacterium salinarum, 4 mM paraquat, recovery 20 min, rep1	10297	GPL3739	750	NIG mistake: need to upload missing slides	NA	midlog	Baliga		stress			0
PQ_Recov._set_1_4mM_030min_vs_NRC.1f.sig	oxidative_stress_paraquat	paraquat_recovery_replicate_dosage_time.relative.to.PQ.addition.in.minutes	NRC1_wild.type_repl1F	Kaur et al., 2010, Molecular Systems Biology 6:393	1		GSE17515		Halobacterium salinarum, 4 mM paraquat, recovery 30 min, rep1	10299	GPL3739	750	NIG mistake: need to upload missing slides	NA	midlog	Baliga		stress			0
PQ_Recov._set_1_4mM_040min_vs_NRC.1f.sig	oxidative_stress_paraquat	paraquat_recovery_replicate_dosage_time.relative.to.PQ.addition.in.minutes	NRC1_wild.type_repl1F	Kaur et al., 2010, Molecular Systems Biology 6:393	1		GSE17515		Halobacterium salinarum, 4 mM paraquat, recovery 40 min, rep1	10301	GPL3739	750	NIG mistake: need to upload missing slides	NA	midlog	Baliga		stress			0
PQ_Recov._set_1_4mM_050min_vs_NRC.1f.sig	oxidative_stress_paraquat	paraquat_recovery_replicate_dosage_time.relative.to.PQ.addition.in.minutes	NRC1_wild.type_repl1F	Kaur et al., 2010, Molecular Systems Biology 6:393	1		GSE17515		Halobacterium salinarum, 4 mM paraquat, recovery 50 min, rep1	10303	GPL3739	750	NIG mistake: need to upload missing slides	NA	midlog	Baliga		stress			0
PQ_Recov._set_1_4mM_060min_vs_NRC.1f.sig	oxidative_stress_paraquat	paraquat_recovery_replicate_dosage_time.relative.to.PQ.addition.in.minutes	NRC1_wild.type_repl1F	Kaur et al., 2010, Molecular Systems Biology 6:393	1		GSE17515		Halobacterium salinarum, 4 mM paraquat, recovery 60 min, rep1	10305	GPL3739	750	NIG mistake: need to upload missing slides	NA	midlog	Baliga		stress			0
PQ_Recov._set_1_4mM_120min_vs_NRC.1f.sig	oxidative_stress_paraquat	paraquat_recovery_replicate_dosage_time.relative.to.PQ.addition.in.minutes	NRC1_wild.type_repl1F	Kaur et al., 2010, Molecular Systems Biology 6:393	1		GSE17515		Halobacterium salinarum, 4 mM paraquat, recovery 120 min, rep1	10307	GPL3739	750	NIG mistake: need to upload missing slides	NA	midlog	Baliga		stress			0
PQ_Recov._set_1_4mM_240min_vs_NRC.1f.sig	oxidative_stress_paraquat	paraquat_recovery_replicate_dosage_time.relative.to.PQ.addition.in.minutes	NRC1_wild.type_repl1F	Kaur et al., 2010, Molecular Systems Biology 6:393	1		GSE17515		Halobacterium salinarum, 4 mM paraquat, recovery 240 min, rep1	10309	GPL3739	750	NIG mistake: need to upload missing slides	NA	midlog	Baliga		stress			0
PQ_Recov._set_2_0mM_000min_vs_NRC.1f.sig	oxidative_stress_paraquat	paraquat_recovery_replicate_dosage_time.relative.to.PQ.addition.in.minutes	NRC1_wild.type_repl1F	Kaur et al., 2010, Molecular Systems Biology 6:393	1		GSE17515	GSM435655	Halobacterium salinarum, 0 mM paraquat, recovery, 0 min	10468	GPL3739	759		NA	midlog	Baliga					1
PQ_Recov._set_2_0mM_010min_vs_NRC.1f.sig	oxidative_stress_paraquat	paraquat_recovery_replicate_dosage_time.relative.to.PQ.addition.in.minutes	NRC1_wild.type_repl1F	Kaur et al., 2010, Molecular Systems Biology 6:393	1		GSE17515	GSM435657	Halobacterium salinarum, 0 mM paraquat, recovery, 10 min	10481	GPL3739	759		NA	midlog	Baliga					1
PQ_Recov._set_2_0mM_020min_vs_NRC.1f.sig	oxidative_stress_paraquat	paraquat_recovery_replicate_dosage_time.relative.to.PQ.addition.in.minutes	NRC1_wild.type_repl1F	Kaur et al., 2010, Molecular Systems Biology 6:393	1		GSE17515	GSM435659	Halobacterium salinarum, 0 mM paraquat, recovery, 20 min	10483	GPL3739	759		NA	midlog	Baliga					1
PQ_Recov._set_2_0mM_030min_vs_NRC.1f.sig	oxidative_stress_paraquat	paraquat_recovery_replicate_dosage_time.relative.to.PQ.addition.in.minutes	NRC1_wild.type_repl1F	Kaur et al., 2010, Molecular Systems Biology 6:393	1		GSE17515	GSM435661	Halobacterium salinarum, 0 mM paraquat, recovery, 30 min	10485	GPL3739	759		NA	midlog	Baliga					1
PQ_Recov._set_2_0mM_040min_vs_NRC.1f.sig	oxidative_stress_paraquat	paraquat_recovery_replicate_dosage_time.relative.to.PQ.addition.in.minutes	NRC1_wild.type_repl1F	Kaur et al., 2010, Molecular Systems Biology 6:393	1		GSE17515	GSM435663	Halobacterium salinarum, 0 mM paraquat, recovery, 40 min	10487	GPL3739	759		NA	midlog	Baliga					1
PQ_Recov._set_2_0mM_050min_vs_NRC.1f.sig	oxidative_stress_paraquat	paraquat_recovery_replicate_dosage_time.relative.to.PQ.addition.in.minutes	NRC1_wild.type_repl1F	Kaur et al., 2010, Molecular Systems Biology 6:393	1		GSE17515	GSM435665	Halobacterium salinarum, 0 mM paraquat, recovery, 50 min	10489	GPL3739	759		NA	midlog	Baliga					1
PQ_Recov._set_2_0mM_060min_vs_NRC.1f.sig	oxidative_stress_paraquat	paraquat_recovery_replicate_dosage_time.relative.to.PQ.addition.in.minutes	NRC1_wild.type_repl1F	Kaur et al., 2010, Molecular Systems Biology 6:393	1		GSE17515	GSM435667	Halobacterium salinarum, 0 mM paraquat, recovery, 60 min	10491	GPL3739	759		NA	midlog	Baliga					1
PQ_Recov._set_2_0mM_120min_vs_NRC.1f.sig	oxidative_stress_paraquat	paraquat_recovery_replicate_dosage_time.relative.to.PQ.addition.in.minutes	NRC1_wild.type_repl1F	Kaur et al., 2010, Molecular Systems Biology 6:393	1		GSE17515	GSM435669	Halobacterium salinarum, 0 mM paraquat, recovery, 120 min	10493	GPL3739	759		NA	midlog	Baliga					1
PQ_Recov._set_2_0mM_240min_vs_NRC.1f.sig	oxidative_stress_paraquat	paraquat_recovery_replicate_dosage_time.relative.to.PQ.addition.in.minutes	NRC1_wild.type_repl1F	Kaur et al., 2010, Molecular Systems Biology 6:393	1		GSE17515	GSM435671	Halobacterium salinarum, 0 mM paraquat, recovery, 240 min	10495	GPL3739	759		NA	midlog	Baliga					1
PQ_Recov._set_2_4mM_000min_vs_NRC.1f.sig	oxidative_stress_paraquat	paraquat_recovery_replicate_dosage_time.relative.to.PQ.addition.in.minutes	NRC1_wild.type_repl1F	Kaur et al., 2010, Molecular Systems Biology 6:393	1		GSE17515		Halobacterium salinarum, 4 mM paraquat, recovery 0 min, rep2	10497	GPL3739	759	NIG mistake: need to upload missing slides	NA	midlog	Baliga		stress			0
PQ_Recov._set_2_4mM_010min_vs_NRC.1f.sig	oxidative_stress_paraquat	paraquat_recovery_replicate_dosage_time.relative.to.PQ.addition.in.minutes	NRC1_wild.type_repl1F	Kaur et al., 2010, Molecular Systems Biology 6:393	1		GSE17515		Halobacterium salinarum, 4 mM paraquat, recovery 10 min, rep2	10499	GPL3739	759	NIG mistake: need to upload missing slides	NA	midlog	Baliga		stress			0
PQ_Recov._set_2_4mM_020min_vs_NRC.1f.sig	oxidative_stress_paraquat	paraquat_recovery_replicate_dosage_time.relative.to.PQ.addition.in.minutes	NRC1_wild.type_repl1F	Kaur et al., 2010, Molecular Systems Biology 6:393	1		GSE17515		Halobacterium salinarum, 4 mM paraquat, recovery 20 min, rep2	10510	GPL3739	759	NIG mistake: need to upload missing slides	NA	midlog	Baliga		stress			0
PQ_Recov._set_2_4mM_030min_vs_NRC.1f.sig	oxidative_stress_paraquat	paraquat_recovery_replicate_dosage_time.relative.to.PQ.addition.in.minutes	NRC1_wild.type_repl1F	Kaur et al., 2010, Molecular Systems Biology 6:393	1		GSE17515		Halobacterium salinarum, 4 mM paraquat, recovery 30 min, rep2	10512	GPL3739	759	NIG mistake: need to upload missing slides	NA	midlog	Baliga		stress			0
PQ_Recov._set_2_4mM_040min_vs_NRC.1f.sig	oxidative_stress_paraquat	paraquat_recovery_replicate_dosage_time.relative.to.PQ.addition.in.minutes	NRC1_wild.type_repl1F	Kaur et al., 2010, Molecular Systems Biology 6:393	1		GSE17515		Halobacterium salinarum, 4 mM paraquat, recovery 40 min, rep2	10514	GPL3739	759	NIG mistake: need to upload missing slides	NA	midlog	Baliga		stress			0
PQ_Recov._set_2_4mM_050min_vs_NRC.1f.sig	oxidative_stress_paraquat	paraquat_recovery_replicate_dosage_time.relative.to.PQ.addition.in.minutes	NRC1_wild.type_repl1F	Kaur et al., 2010, Molecular Systems Biology 6:393	1		GSE17515		Halobacterium salinarum, 4 mM paraquat, recovery 50 min, rep2	10516	GPL3739	759	NIG mistake: need to upload missing slides	NA	midlog	Baliga		stress			0
PQ_Recov._set_2_4mM_060min_vs_NRC.1f.sig	oxidative_stress_paraquat	paraquat_recovery_replicate_dosage_time.relative.to.PQ.addition.in.minutes	NRC1_wild.type_repl1F	Kaur et al., 2010, Molecular Systems Biology 6:393	1		GSE17515		Halobacterium salinarum, 4 mM paraquat, recovery 60 min, rep2	10518	GPL3739	759	NIG mistake: need to upload missing slides	NA	midlog	Baliga		stress			0
PQ_Recov._set_2_4mM_120min_vs_NRC.1f.sig	oxidative_stress_paraquat	paraquat_recovery_replicate_dosage_time.relative.to.PQ.addition.in.minutes	NRC1_wild.type_repl1F	Kaur et al., 2010, Molecular Systems Biology 6:393	1		GSE17515		Halobacterium salinarum, 4 mM paraquat, recovery 120 min, rep2	10520	GPL3739	759	NIG mistake: need to upload missing slides	NA	midlog	Baliga		stress			0
PQ_Recov._set_2_4mM_240min_vs_NRC.1f.sig	oxidative_stress_paraquat	paraquat_recovery_replicate_dosage_time.relative.to.PQ.addition.in.minutes	NRC1_wild.type_repl1F	Kaur et al., 2010, Molecular Systems Biology 6:393	1		GSE17515		Halobacterium salinarum, 4 mM paraquat, recovery 240 min, rep2	10522	GPL3739	759	NIG mistake: need to upload missing slides	NA	midlog	Baliga		stress			0
Circadian_Dark9_Control_0000min_vs_NRC.1g.sig	circadian_light	type.experiment_experiment.number_treatment_time.point	NRC1_wild.type_repl1G	Whitehead et al., 2009, PLoS One 4(5):e5485	1	GSE15276	GSE15282	GSM381511	Circadian_Dark9_Control_0000min	10908	GPL3739	NA	experiment referred to as \Diurnally synchronized transitions between oxic and anoxic physiologies in an archaeon, experiment \\Control-2\\"\\" in GEO. Also, condition names on GSM will differ slightly from those listed here, but slide numbers will be consistent and are of paramount importance.\""	NA	midlog	Baliga			Dark		1
Circadian_Dark9_Control_0180min_vs_NRC.1g.sig	circadian_light	type.experiment_experiment.number_treatment_time.point	NRC1_wild.type_repl1G	Whitehead et al., 2009, PLoS One 4(5):e5485	1	GSE15276	GSE15282	GSM381513	Circadian_Dark9_Control_0180min	10910	GPL3739	NA	experiment referred to as \Diurnally synchronized transitions between oxic and anoxic physiologies in an archaeon, experiment \\Control-2\\"\\" in GEO. Also, condition names on GSM will differ slightly from those listed here, but slide numbers will be consistent and are of paramount importance.\""	NA	midlog	Baliga			Dark		1
Circadian_Dark9_Control_0360min_vs_NRC.1g.sig	circadian_light	type.experiment_experiment.number_treatment_time.point	NRC1_wild.type_repl1G	Whitehead et al., 2009, PLoS One 4(5):e5485	1	GSE15276	GSE15282	GSM381515	Circadian_Dark9_Control_0360min	10912	GPL3739	NA	experiment referred to as \Diurnally synchronized transitions between oxic and anoxic physiologies in an archaeon, experiment \\Control-2\\"\\" in GEO. Also, condition names on GSM will differ slightly from those listed here, but slide numbers will be consistent and are of paramount importance.\""	NA	midlog	Baliga			Dark		1
Circadian_Dark9_Control_0535min_vs_NRC.1g.sig	circadian_light	type.experiment_experiment.number_treatment_time.point	NRC1_wild.type_repl1G	Whitehead et al., 2009, PLoS One 4(5):e5485	1	GSE15276	GSE15282	GSM381517	Circadian_Dark9_Control_0535min	10914	GPL3739	NA	experiment referred to as \Diurnally synchronized transitions between oxic and anoxic physiologies in an archaeon, experiment \\Control-2\\"\\" in GEO. Also, condition names on GSM will differ slightly from those listed here, but slide numbers will be consistent and are of paramount importance.\""	NA	midlog	Baliga			Dark		1
Circadian_Dark9_Control_0720min_vs_NRC.1g.sig	circadian_light	type.experiment_experiment.number_treatment_time.point	NRC1_wild.type_repl1G	Whitehead et al., 2009, PLoS One 4(5):e5485	1	GSE15276	GSE15282	GSM381519	Circadian_Dark9_Control_0720min	10916	GPL3739	NA	experiment referred to as \Diurnally synchronized transitions between oxic and anoxic physiologies in an archaeon, experiment \\Control-2\\"\\" in GEO. Also, condition names on GSM will differ slightly from those listed here, but slide numbers will be consistent and are of paramount importance.\""	NA	midlog	Baliga			Dark		1
Circadian_Dark9_Control_1080min_vs_NRC.1g.sig	circadian_light	type.experiment_experiment.number_treatment_time.point	NRC1_wild.type_repl1G	Whitehead et al., 2009, PLoS One 4(5):e5485	1	GSE15276	GSE15282	GSM381521	Circadian_Dark9_Control_1080min	10892	GPL3739	NA	experiment referred to as \Diurnally synchronized transitions between oxic and anoxic physiologies in an archaeon, experiment \\Control-2\\"\\" in GEO. Also, condition names on GSM will differ slightly from those listed here, but slide numbers will be consistent and are of paramount importance.\""	NA	midlog	Baliga			Dark		1
Circadian_Dark9_Control_1265min_vs_NRC.1g.sig	circadian_light	type.experiment_experiment.number_treatment_time.point	NRC1_wild.type_repl1G	Whitehead et al., 2009, PLoS One 4(5):e5485	1	GSE15276	GSE15282	GSM381523	Circadian_Dark9_Control_1265min	10894	GPL3739	NA	experiment referred to as \Diurnally synchronized transitions between oxic and anoxic physiologies in an archaeon, experiment \\Control-2\\"\\" in GEO. Also, condition names on GSM will differ slightly from those listed here, but slide numbers will be consistent and are of paramount importance.\""	NA	midlog	Baliga			Dark		1
Circadian_Dark9_Control_1440min_vs_NRC.1g.sig	circadian_light	type.experiment_experiment.number_treatment_time.point	NRC1_wild.type_repl1G	Whitehead et al., 2009, PLoS One 4(5):e5485	1	GSE15276	GSE15282	GSM381525	Circadian_Dark9_Control_1440min	10896	GPL3739	NA	experiment referred to as \Diurnally synchronized transitions between oxic and anoxic physiologies in an archaeon, experiment \\Control-2\\"\\" in GEO. Also, condition names on GSM will differ slightly from those listed here, but slide numbers will be consistent and are of paramount importance.\""	NA	midlog	Baliga			Dark		1
Circadian_Dark9_Control_1620min_vs_NRC.1g.sig	circadian_light	type.experiment_experiment.number_treatment_time.point	NRC1_wild.type_repl1G	Whitehead et al., 2009, PLoS One 4(5):e5485	1	GSE15276	GSE15282	GSM381527	Circadian_Dark9_Control_1620min	10898	GPL3739	NA	experiment referred to as \Diurnally synchronized transitions between oxic and anoxic physiologies in an archaeon, experiment \\Control-2\\"\\" in GEO. Also, condition names on GSM will differ slightly from those listed here, but slide numbers will be consistent and are of paramount importance.\""	NA	midlog	Baliga			Dark		1
Circadian_Dark9_Control_1800min_vs_NRC.1g.sig	circadian_light	type.experiment_experiment.number_treatment_time.point	NRC1_wild.type_repl1G	Whitehead et al., 2009, PLoS One 4(5):e5485	1	GSE15276	GSE15282	GSM381529	Circadian_Dark9_Control_1800min	10900	GPL3739	NA	experiment referred to as \Diurnally synchronized transitions between oxic and anoxic physiologies in an archaeon, experiment \\Control-2\\"\\" in GEO. Also, condition names on GSM will differ slightly from those listed here, but slide numbers will be consistent and are of paramount importance.\""	NA	midlog	Baliga			Dark		1
Circadian_Dark9_Control_1980min_vs_NRC.1g.sig	circadian_light	type.experiment_experiment.number_treatment_time.point	NRC1_wild.type_repl1G	Whitehead et al., 2009, PLoS One 4(5):e5485	1	GSE15276	GSE15282	GSM381531	Circadian_Dark9_Control_1980min	10902	GPL3739	NA	experiment referred to as \Diurnally synchronized transitions between oxic and anoxic physiologies in an archaeon, experiment \\Control-2\\"\\" in GEO. Also, condition names on GSM will differ slightly from those listed here, but slide numbers will be consistent and are of paramount importance.\""	NA	midlog	Baliga			Dark		1
Circadian_Dark9_Control_2160min_vs_NRC.1g.sig	circadian_light	type.experiment_experiment.number_treatment_time.point	NRC1_wild.type_repl1G	Whitehead et al., 2009, PLoS One 4(5):e5485	1	GSE15276	GSE15282	GSM381533	Circadian_Dark9_Control_2160min	10904	GPL3739	NA	experiment referred to as \Diurnally synchronized transitions between oxic and anoxic physiologies in an archaeon, experiment \\Control-2\\"\\" in GEO. Also, condition names on GSM will differ slightly from those listed here, but slide numbers will be consistent and are of paramount importance.\""	NA	midlog	Baliga			Dark		1
Circadian_Dark9_Control_2340min_vs_NRC.1g.sig	circadian_light	type.experiment_experiment.number_treatment_time.point	NRC1_wild.type_repl1G	Whitehead et al., 2009, PLoS One 4(5):e5485	1	GSE15276	GSE15282	GSM381535	Circadian_Dark9_Control_2340min	10958	GPL3739	NA	experiment referred to as \Diurnally synchronized transitions between oxic and anoxic physiologies in an archaeon, experiment \\Control-2\\"\\" in GEO. Also, condition names on GSM will differ slightly from those listed here, but slide numbers will be consistent and are of paramount importance.\""	NA	midlog	Baliga			Dark		1
Circadian_Dark9_Control_2520min_vs_NRC.1g.sig	circadian_light	type.experiment_experiment.number_treatment_time.point	NRC1_wild.type_repl1G	Whitehead et al., 2009, PLoS One 4(5):e5485	1	GSE15276	GSE15282	GSM381537	Circadian_Dark9_Control_2520min	10960	GPL3739	NA	experiment referred to as \Diurnally synchronized transitions between oxic and anoxic physiologies in an archaeon, experiment \\Control-2\\"\\" in GEO. Also, condition names on GSM will differ slightly from those listed here, but slide numbers will be consistent and are of paramount importance.\""	NA	midlog	Baliga			Dark		1
Circadian_Dark9_Control_2700min_vs_NRC.1g.sig	circadian_light	type.experiment_experiment.number_treatment_time.point	NRC1_wild.type_repl1G	Whitehead et al., 2009, PLoS One 4(5):e5485	1	GSE15276	GSE15282	GSM381539	Circadian_Dark9_Control_2700min	10962	GPL3739	NA	experiment referred to as \Diurnally synchronized transitions between oxic and anoxic physiologies in an archaeon, experiment \\Control-2\\"\\" in GEO. Also, condition names on GSM will differ slightly from those listed here, but slide numbers will be consistent and are of paramount importance.\""	NA	midlog	Baliga			Dark		1
Circadian_Dark9_Control_2880min_vs_NRC.1g.sig	circadian_light	type.experiment_experiment.number_treatment_time.point	NRC1_wild.type_repl1G	Whitehead et al., 2009, PLoS One 4(5):e5485	1	GSE15276	GSE15282	GSM381541	Circadian_Dark9_Control_2880min	10964	GPL3739	NA	experiment referred to as \Diurnally synchronized transitions between oxic and anoxic physiologies in an archaeon, experiment \\Control-2\\"\\" in GEO. Also, condition names on GSM will differ slightly from those listed here, but slide numbers will be consistent and are of paramount importance.\""	NA	midlog	Baliga			Dark		1
Circadian_Dark9_Control_3060min_vs_NRC.1g.sig	circadian_light	type.experiment_experiment.number_treatment_time.point	NRC1_wild.type_repl1G	Whitehead et al., 2009, PLoS One 4(5):e5485	1	GSE15276	GSE15282	GSM381543	Circadian_Dark9_Control_3060min	10966	GPL3739	NA	experiment referred to as \Diurnally synchronized transitions between oxic and anoxic physiologies in an archaeon, experiment \\Control-2\\"\\" in GEO. Also, condition names on GSM will differ slightly from those listed here, but slide numbers will be consistent and are of paramount importance.\""	NA	midlog	Baliga			Dark		1
Circadian_Dark9_Control_3240min_vs_NRC.1g.sig	circadian_light	type.experiment_experiment.number_treatment_time.point	NRC1_wild.type_repl1G	Whitehead et al., 2009, PLoS One 4(5):e5485	1	GSE15276	GSE15282	GSM381545	Circadian_Dark9_Control_3240min	10968	GPL3739	NA	experiment referred to as \Diurnally synchronized transitions between oxic and anoxic physiologies in an archaeon, experiment \\Control-2\\"\\" in GEO. Also, condition names on GSM will differ slightly from those listed here, but slide numbers will be consistent and are of paramount importance.\""	NA	midlog	Baliga			Dark		1
Circadian_Dark9_Control_3420min_vs_NRC.1g.sig	circadian_light	type.experiment_experiment.number_treatment_time.point	NRC1_wild.type_repl1G	Whitehead et al., 2009, PLoS One 4(5):e5485	1	GSE15276	GSE15282	GSM381547	Circadian_Dark9_Control_3420min	10982	GPL3739	NA	experiment referred to as \Diurnally synchronized transitions between oxic and anoxic physiologies in an archaeon, experiment \\Control-2\\"\\" in GEO. Also, condition names on GSM will differ slightly from those listed here, but slide numbers will be consistent and are of paramount importance.\""	NA	midlog	Baliga			Dark		1
Circadian_Dark9_Control_3600min_vs_NRC.1g.sig	circadian_light	type.experiment_experiment.number_treatment_time.point	NRC1_wild.type_repl1G	Whitehead et al., 2009, PLoS One 4(5):e5485	1	GSE15276	GSE15282	GSM381549	Circadian_Dark9_Control_3600min	10984	GPL3739	NA	experiment referred to as \Diurnally synchronized transitions between oxic and anoxic physiologies in an archaeon, experiment \\Control-2\\"\\" in GEO. Also, condition names on GSM will differ slightly from those listed here, but slide numbers will be consistent and are of paramount importance.\""	NA	midlog	Baliga			Dark		1
Circadian_Dark9_Control_3780min_vs_NRC.1g.sig	circadian_light	type.experiment_experiment.number_treatment_time.point	NRC1_wild.type_repl1G	Whitehead et al., 2009, PLoS One 4(5):e5485	1	GSE15276	GSE15282	GSM381551	Circadian_Dark9_Control_3780min	10986	GPL3739	NA	experiment referred to as \Diurnally synchronized transitions between oxic and anoxic physiologies in an archaeon, experiment \\Control-2\\"\\" in GEO. Also, condition names on GSM will differ slightly from those listed here, but slide numbers will be consistent and are of paramount importance.\""	NA	midlog	Baliga			Dark		1
Circadian_Dark9_Control_3960min_vs_NRC.1g.sig	circadian_light	type.experiment_experiment.number_treatment_time.point	NRC1_wild.type_repl1G	Whitehead et al., 2009, PLoS One 4(5):e5485	1	GSE15276	GSE15282	GSM381553	Circadian_Dark9_Control_3960min	10988	GPL3739	NA	experiment referred to as \Diurnally synchronized transitions between oxic and anoxic physiologies in an archaeon, experiment \\Control-2\\"\\" in GEO. Also, condition names on GSM will differ slightly from those listed here, but slide numbers will be consistent and are of paramount importance.\""	NA	midlog	Baliga			Dark		1
Circadian_Dark9_Control_4140min_vs_NRC.1g.sig	circadian_light	type.experiment_experiment.number_treatment_time.point	NRC1_wild.type_repl1G	Whitehead et al., 2009, PLoS One 4(5):e5485	1	GSE15276	GSE15282	GSM381555	Circadian_Dark9_Control_4140min	10990	GPL3739	NA	experiment referred to as \Diurnally synchronized transitions between oxic and anoxic physiologies in an archaeon, experiment \\Control-2\\"\\" in GEO. Also, condition names on GSM will differ slightly from those listed here, but slide numbers will be consistent and are of paramount importance.\""	NA	midlog	Baliga			Dark		1
Circadian_Dark9_Control_4320min_vs_NRC.1g.sig	circadian_light	type.experiment_experiment.number_treatment_time.point	NRC1_wild.type_repl1G	Whitehead et al., 2009, PLoS One 4(5):e5485	1	GSE15276	GSE15282	GSM381557	Circadian_Dark9_Control_4320min	10992	GPL3739	NA	experiment referred to as \Diurnally synchronized transitions between oxic and anoxic physiologies in an archaeon, experiment \\Control-2\\"\\" in GEO. Also, condition names on GSM will differ slightly from those listed here, but slide numbers will be consistent and are of paramount importance.\""	NA	midlog	Baliga			Dark		1
Circadian_Dark9_Control_4500min_vs_NRC.1g.sig	circadian_light	type.experiment_experiment.number_treatment_time.point	NRC1_wild.type_repl1G	Whitehead et al., 2009, PLoS One 4(5):e5485	1	GSE15276	GSE15282	GSM381559	Circadian_Dark9_Control_4500min	10994	GPL3739	NA	experiment referred to as \Diurnally synchronized transitions between oxic and anoxic physiologies in an archaeon, experiment \\Control-2\\"\\" in GEO. Also, condition names on GSM will differ slightly from those listed here, but slide numbers will be consistent and are of paramount importance.\""	NA	midlog	Baliga			Dark		1
Circadian_Dark9_Cycling_0000min_vs_NRC.1g.sig	circadian_light	type.experiment_experiment.number_treatment_time.point	NRC1_wild.type_repl1G	Whitehead et al., 2009, PLoS One 4(5):e5485	1	GSE15275	GSE15282	GSM381459	Circadian_Dark9_Cycling_0000min	10832	GPL3739	NA	experiment referred to as \Diurnally synchronized transitions between oxic and anoxic physiologies in an archaeon, experiment \\C\\"\\" in GEO. Also, condition names on GSM will differ slightly from those listed here, but slide numbers will be consistent and are of paramount importance.\""	NA	midlog	Baliga			Dark		1
Circadian_Dark9_Cycling_0180min_vs_NRC.1g.sig	circadian_light	type.experiment_experiment.number_treatment_time.point	NRC1_wild.type_repl1G	Whitehead et al., 2009, PLoS One 4(5):e5485	1	GSE15275	GSE15282	GSM381461	Circadian_Dark9_Cycling_0180min	10834	GPL3739	NA	experiment referred to as \Diurnally synchronized transitions between oxic and anoxic physiologies in an archaeon, experiment \\C\\"\\" in GEO. Also, condition names on GSM will differ slightly from those listed here, but slide numbers will be consistent and are of paramount importance.\""	NA	midlog	Baliga			Dark		1
Circadian_Dark9_Cycling_0360min_vs_NRC.1g.sig	circadian_light	type.experiment_experiment.number_treatment_time.point	NRC1_wild.type_repl1G	Whitehead et al., 2009, PLoS One 4(5):e5485	1	GSE15275	GSE15282	GSM381463	Circadian_Dark9_Cycling_0360min	10837	GPL3739	NA	experiment referred to as \Diurnally synchronized transitions between oxic and anoxic physiologies in an archaeon, experiment \\C\\"\\" in GEO. Also, condition names on GSM will differ slightly from those listed here, but slide numbers will be consistent and are of paramount importance.\""	NA	midlog	Baliga			Dark		1
Circadian_Dark9_Cycling_0535min_vs_NRC.1g.sig	circadian_light	type.experiment_experiment.number_treatment_time.point	NRC1_wild.type_repl1G	Whitehead et al., 2009, PLoS One 4(5):e5485	1	GSE15275	GSE15282	GSM381465	Circadian_Dark9_Cycling_0535min	10839	GPL3739	NA	experiment referred to as \Diurnally synchronized transitions between oxic and anoxic physiologies in an archaeon, experiment \\C\\"\\" in GEO. Also, condition names on GSM will differ slightly from those listed here, but slide numbers will be consistent and are of paramount importance.\""	NA	midlog	Baliga			Dark		1
Circadian_Dark9_Cycling_0720min_vs_NRC.1g.sig	circadian_light	type.experiment_experiment.number_treatment_time.point	NRC1_wild.type_repl1G	Whitehead et al., 2009, PLoS One 4(5):e5485	1	GSE15275	GSE15282	GSM381467	Circadian_Dark9_Cycling_0720min	10841	GPL3739	NA	experiment referred to as \Diurnally synchronized transitions between oxic and anoxic physiologies in an archaeon, experiment \\C\\"\\" in GEO. Also, condition names on GSM will differ slightly from those listed here, but slide numbers will be consistent and are of paramount importance.\""	NA	midlog	Baliga			Dark		1
Circadian_Dark9_Cycling_0900min_vs_NRC.1g.sig	circadian_light	type.experiment_experiment.number_treatment_time.point	NRC1_wild.type_repl1G	Whitehead et al., 2009, PLoS One 4(5):e5485	1	GSE15275	GSE15282	GSM381469	Circadian_Dark9_Cycling_0900min	10843	GPL3739	NA	experiment referred to as \Diurnally synchronized transitions between oxic and anoxic physiologies in an archaeon, experiment \\C\\"\\" in GEO. Also, condition names on GSM will differ slightly from those listed here, but slide numbers will be consistent and are of paramount importance.\""	NA	midlog	Baliga			Dark		1
Circadian_Dark9_Cycling_1080min_vs_NRC.1g.sig	circadian_light	type.experiment_experiment.number_treatment_time.point	NRC1_wild.type_repl1G	Whitehead et al., 2009, PLoS One 4(5):e5485	1	GSE15275	GSE15282	GSM381471	Circadian_Dark9_Cycling_1080min	10845	GPL3739	NA	experiment referred to as \Diurnally synchronized transitions between oxic and anoxic physiologies in an archaeon, experiment \\C\\"\\" in GEO. Also, condition names on GSM will differ slightly from those listed here, but slide numbers will be consistent and are of paramount importance.\""	NA	midlog	Baliga			Dark		1
Circadian_Dark9_Cycling_1265min_vs_NRC.1g.sig	circadian_light	type.experiment_experiment.number_treatment_time.point	NRC1_wild.type_repl1G	Whitehead et al., 2009, PLoS One 4(5):e5485	1	GSE15275	GSE15282	GSM381473	Circadian_Dark9_Cycling_1265min	10847	GPL3739	NA	experiment referred to as \Diurnally synchronized transitions between oxic and anoxic physiologies in an archaeon, experiment \\C\\"\\" in GEO. Also, condition names on GSM will differ slightly from those listed here, but slide numbers will be consistent and are of paramount importance.\""	NA	midlog	Baliga			Dark		1
Circadian_Dark9_Cycling_1440min_vs_NRC.1g.sig	circadian_light	type.experiment_experiment.number_treatment_time.point	NRC1_wild.type_repl1G	Whitehead et al., 2009, PLoS One 4(5):e5485	1	GSE15275	GSE15282	GSM381475	Circadian_Dark9_Cycling_1440min	10849	GPL3739	NA	experiment referred to as \Diurnally synchronized transitions between oxic and anoxic physiologies in an archaeon, experiment \\C\\"\\" in GEO. Also, condition names on GSM will differ slightly from those listed here, but slide numbers will be consistent and are of paramount importance.\""	NA	midlog	Baliga			Dark		1
Circadian_Dark9_Cycling_1620min_vs_NRC.1g.sig	circadian_light	type.experiment_experiment.number_treatment_time.point	NRC1_wild.type_repl1G	Whitehead et al., 2009, PLoS One 4(5):e5485	1	GSE15275	GSE15282	GSM381477	Circadian_Dark9_Cycling_1620min	10851	GPL3739	NA	experiment referred to as \Diurnally synchronized transitions between oxic and anoxic physiologies in an archaeon, experiment \\C\\"\\" in GEO. Also, condition names on GSM will differ slightly from those listed here, but slide numbers will be consistent and are of paramount importance.\""	NA	midlog	Baliga			Dark		1
Circadian_Dark9_Cycling_1800min_vs_NRC.1g.sig	circadian_light	type.experiment_experiment.number_treatment_time.point	NRC1_wild.type_repl1G	Whitehead et al., 2009, PLoS One 4(5):e5485	1	GSE15275	GSE15282	GSM381479	Circadian_Dark9_Cycling_1800min	10853	GPL3739	NA	experiment referred to as \Diurnally synchronized transitions between oxic and anoxic physiologies in an archaeon, experiment \\C\\"\\" in GEO. Also, condition names on GSM will differ slightly from those listed here, but slide numbers will be consistent and are of paramount importance.\""	NA	midlog	Baliga			Dark		1
Circadian_Dark9_Cycling_1980min_vs_NRC.1g.sig	circadian_light	type.experiment_experiment.number_treatment_time.point	NRC1_wild.type_repl1G	Whitehead et al., 2009, PLoS One 4(5):e5485	1	GSE15275	GSE15282	GSM381481	Circadian_Dark9_Cycling_1980min	10855	GPL3739	NA	experiment referred to as \Diurnally synchronized transitions between oxic and anoxic physiologies in an archaeon, experiment \\C\\"\\" in GEO. Also, condition names on GSM will differ slightly from those listed here, but slide numbers will be consistent and are of paramount importance.\""	NA	midlog	Baliga			Dark		1
Circadian_Dark9_Cycling_2160min_vs_NRC.1g.sig	circadian_light	type.experiment_experiment.number_treatment_time.point	NRC1_wild.type_repl1G	Whitehead et al., 2009, PLoS One 4(5):e5485	1	GSE15275	GSE15282	GSM381483	Circadian_Dark9_Cycling_2160min	10862	GPL3739	NA	experiment referred to as \Diurnally synchronized transitions between oxic and anoxic physiologies in an archaeon, experiment \\C\\"\\" in GEO. Also, condition names on GSM will differ slightly from those listed here, but slide numbers will be consistent and are of paramount importance.\""	NA	midlog	Baliga			Dark		1
Circadian_Dark9_Cycling_2340min_vs_NRC.1g.sig	circadian_light	type.experiment_experiment.number_treatment_time.point	NRC1_wild.type_repl1G	Whitehead et al., 2009, PLoS One 4(5):e5485	1	GSE15275	GSE15282	GSM381485	Circadian_Dark9_Cycling_2340min	10864	GPL3739	NA	experiment referred to as \Diurnally synchronized transitions between oxic and anoxic physiologies in an archaeon, experiment \\C\\"\\" in GEO. Also, condition names on GSM will differ slightly from those listed here, but slide numbers will be consistent and are of paramount importance.\""	NA	midlog	Baliga			Dark		1
Circadian_Dark9_Cycling_2520min_vs_NRC.1g.sig	circadian_light	type.experiment_experiment.number_treatment_time.point	NRC1_wild.type_repl1G	Whitehead et al., 2009, PLoS One 4(5):e5485	1	GSE15275	GSE15282	GSM381487	Circadian_Dark9_Cycling_2520min	10889	GPL3739	NA	experiment referred to as \Diurnally synchronized transitions between oxic and anoxic physiologies in an archaeon, experiment \\C\\"\\" in GEO. Also, condition names on GSM will differ slightly from those listed here, but slide numbers will be consistent and are of paramount importance.\""	NA	midlog	Baliga			Dark		1
Circadian_Dark9_Cycling_2700min_vs_NRC.1g.sig	circadian_light	type.experiment_experiment.number_treatment_time.point	NRC1_wild.type_repl1G	Whitehead et al., 2009, PLoS One 4(5):e5485	1	GSE15275	GSE15282	GSM381489	Circadian_Dark9_Cycling_2700min	10868	GPL3739	NA	experiment referred to as \Diurnally synchronized transitions between oxic and anoxic physiologies in an archaeon, experiment \\C\\"\\" in GEO. Also, condition names on GSM will differ slightly from those listed here, but slide numbers will be consistent and are of paramount importance.\""	NA	midlog	Baliga			Dark		1
Circadian_Dark9_Cycling_2880min_vs_NRC.1g.sig	circadian_light	type.experiment_experiment.number_treatment_time.point	NRC1_wild.type_repl1G	Whitehead et al., 2009, PLoS One 4(5):e5485	1	GSE15275	GSE15282	GSM381491	Circadian_Dark9_Cycling_2880min	10870	GPL3739	NA	experiment referred to as \Diurnally synchronized transitions between oxic and anoxic physiologies in an archaeon, experiment \\C\\"\\" in GEO. Also, condition names on GSM will differ slightly from those listed here, but slide numbers will be consistent and are of paramount importance.\""	NA	midlog	Baliga			Dark		1
Circadian_Dark9_Cycling_3060min_vs_NRC.1g.sig	circadian_light	type.experiment_experiment.number_treatment_time.point	NRC1_wild.type_repl1G	Whitehead et al., 2009, PLoS One 4(5):e5485	1	GSE15275	GSE15282	GSM381493	Circadian_Dark9_Cycling_3060min	10872	GPL3739	NA	experiment referred to as \Diurnally synchronized transitions between oxic and anoxic physiologies in an archaeon, experiment \\C\\"\\" in GEO. Also, condition names on GSM will differ slightly from those listed here, but slide numbers will be consistent and are of paramount importance.\""	NA	midlog	Baliga			Dark		1
Circadian_Dark9_Cycling_3240min_vs_NRC.1g.sig	circadian_light	type.experiment_experiment.number_treatment_time.point	NRC1_wild.type_repl1G	Whitehead et al., 2009, PLoS One 4(5):e5485	1	GSE15275	GSE15282	GSM381495	Circadian_Dark9_Cycling_3240min	10875	GPL3739	NA	experiment referred to as \Diurnally synchronized transitions between oxic and anoxic physiologies in an archaeon, experiment \\C\\"\\" in GEO. Also, condition names on GSM will differ slightly from those listed here, but slide numbers will be consistent and are of paramount importance.\""	NA	midlog	Baliga			Dark		1
Circadian_Dark9_Cycling_3420min_vs_NRC.1g.sig	circadian_light	type.experiment_experiment.number_treatment_time.point	NRC1_wild.type_repl1G	Whitehead et al., 2009, PLoS One 4(5):e5485	1	GSE15275	GSE15282	GSM381497	Circadian_Dark9_Cycling_3420min	10877	GPL3739	NA	experiment referred to as \Diurnally synchronized transitions between oxic and anoxic physiologies in an archaeon, experiment \\C\\"\\" in GEO. Also, condition names on GSM will differ slightly from those listed here, but slide numbers will be consistent and are of paramount importance.\""	NA	midlog	Baliga			Dark		1
Circadian_Dark9_Cycling_3600min_vs_NRC.1g.sig	circadian_light	type.experiment_experiment.number_treatment_time.point	NRC1_wild.type_repl1G	Whitehead et al., 2009, PLoS One 4(5):e5485	1	GSE15275	GSE15282	GSM381499	Circadian_Dark9_Cycling_3600min	10879	GPL3739	NA	experiment referred to as \Diurnally synchronized transitions between oxic and anoxic physiologies in an archaeon, experiment \\C\\"\\" in GEO. Also, condition names on GSM will differ slightly from those listed here, but slide numbers will be consistent and are of paramount importance.\""	NA	midlog	Baliga			Dark		1
Circadian_Dark9_Cycling_3780min_vs_NRC.1g.sig	circadian_light	type.experiment_experiment.number_treatment_time.point	NRC1_wild.type_repl1G	Whitehead et al., 2009, PLoS One 4(5):e5485	1	GSE15275	GSE15282	GSM381501	Circadian_Dark9_Cycling_3780min	10881	GPL3739	NA	experiment referred to as \Diurnally synchronized transitions between oxic and anoxic physiologies in an archaeon, experiment \\C\\"\\" in GEO. Also, condition names on GSM will differ slightly from those listed here, but slide numbers will be consistent and are of paramount importance.\""	NA	midlog	Baliga			Dark		1
Circadian_Dark9_Cycling_3960min_vs_NRC.1g.sig	circadian_light	type.experiment_experiment.number_treatment_time.point	NRC1_wild.type_repl1G	Whitehead et al., 2009, PLoS One 4(5):e5485	1	GSE15275	GSE15282	GSM381503	Circadian_Dark9_Cycling_3960min	10883	GPL3739	NA	experiment referred to as \Diurnally synchronized transitions between oxic and anoxic physiologies in an archaeon, experiment \\C\\"\\" in GEO. Also, condition names on GSM will differ slightly from those listed here, but slide numbers will be consistent and are of paramount importance.\""	NA	midlog	Baliga			Dark		1
Circadian_Dark9_Cycling_4140min_vs_NRC.1g.sig	circadian_light	type.experiment_experiment.number_treatment_time.point	NRC1_wild.type_repl1G	Whitehead et al., 2009, PLoS One 4(5):e5485	1	GSE15275	GSE15282	GSM381505	Circadian_Dark9_Cycling_4140min	10885	GPL3739	NA	experiment referred to as \Diurnally synchronized transitions between oxic and anoxic physiologies in an archaeon, experiment \\C\\"\\" in GEO. Also, condition names on GSM will differ slightly from those listed here, but slide numbers will be consistent and are of paramount importance.\""	NA	midlog	Baliga			Dark		1
Circadian_Dark9_Cycling_4320min_vs_NRC.1g.sig	circadian_light	type.experiment_experiment.number_treatment_time.point	NRC1_wild.type_repl1G	Whitehead et al., 2009, PLoS One 4(5):e5485	1	GSE15275	GSE15282	GSM381507	Circadian_Dark9_Cycling_4320min	10887	GPL3739	NA	experiment referred to as \Diurnally synchronized transitions between oxic and anoxic physiologies in an archaeon, experiment \\C\\"\\" in GEO. Also, condition names on GSM will differ slightly from those listed here, but slide numbers will be consistent and are of paramount importance.\""	NA	midlog	Baliga			Dark		1
Circadian_Dark9_Cycling_4500min_vs_NRC.1g.sig	circadian_light	type.experiment_experiment.number_treatment_time.point	NRC1_wild.type_repl1G	Whitehead et al., 2009, PLoS One 4(5):e5486	1	GSE15275	GSE15282	GSM381509	Circadian_Dark9_Cycling_4500min	10906	GPL3739	NA	experiment referred to as \Diurnally synchronized transitions between oxic and anoxic physiologies in an archaeon, experiment \\C\\"\\" in GEO. Also, condition names on GSM will differ slightly from those listed here, but slide numbers will be consistent and are of paramount importance.\""	NA	midlog	Baliga			Dark		1
circadian_20051021_cycling_dark_42oC_1440min_vs_NRC.1d.sig	circadian_light	type.experiment_date_treatment_dark.or.light_temperature_time.point	NRC1_wild.type_repl1D	Whitehead et al., 2009, PLoS One 4(5):e5484	1					9304	GPL3739	621	Preliminary experiments as part of Whitehead et al., 2009 publication. Were not included as part of final paper because conditions were not right for cycling. Useful for global modeling, but not for up/down calls of gene expression in response to this particular condition	NA	midlog	Baliga					1
circadian_20051021_cycling_dark_42oC_1800min_vs_NRC.1d.sig	circadian_light	type.experiment_date_treatment_dark.or.light_temperature_time.point	NRC1_wild.type_repl1D	Whitehead et al., 2009, PLoS One 4(5):e5485	1					9308	GPL3739	621	Preliminary experiments as part of Whitehead et al., 2009 publication. Were not included as part of final paper because conditions were not right for cycling. Useful for global modeling, but not for up/down calls of gene expression in response to this particular condition	NA	midlog	Baliga					0
circadian_20051021_cycling_dark_42oC_1985min_vs_NRC.1d.sig	circadian_light	type.experiment_date_treatment_dark.or.light_temperature_time.point	NRC1_wild.type_repl1D	Whitehead et al., 2009, PLoS One 4(5):e5485	1					9310	GPL3739	621	Preliminary experiments as part of Whitehead et al., 2009 publication. Were not included as part of final paper because conditions were not right for cycling. Useful for global modeling, but not for up/down calls of gene expression in response to this particular condition	NA	midlog	Baliga					0
circadian_20051021_cycling_dark_42oC_2160min_vs_NRC.1d.sig	circadian_light	type.experiment_date_treatment_dark.or.light_temperature_time.point	NRC1_wild.type_repl1D	Whitehead et al., 2009, PLoS One 4(5):e5485	1					9324	GPL3739	621	Preliminary experiments as part of Whitehead et al., 2009 publication. Were not included as part of final paper because conditions were not right for cycling. Useful for global modeling, but not for up/down calls of gene expression in response to this particular condition	NA	midlog	Baliga					0
circadian_20051021_cycling_dark_42oC_2340min_vs_NRC.1d.sig	circadian_light	type.experiment_date_treatment_dark.or.light_temperature_time.point	NRC1_wild.type_repl1D	Whitehead et al., 2009, PLoS One 4(5):e5485	1					9314	GPL3739	621	Preliminary experiments as part of Whitehead et al., 2009 publication. Were not included as part of final paper because conditions were not right for cycling. Useful for global modeling, but not for up/down calls of gene expression in response to this particular condition	NA	midlog	Baliga					0
circadian_20051021_cycling_dark_42oC_2515min_vs_NRC.1d.sig	circadian_light	type.experiment_date_treatment_dark.or.light_temperature_time.point	NRC1_wild.type_repl1D	Whitehead et al., 2009, PLoS One 4(5):e5485	1					9325	GPL3739	621	Preliminary experiments as part of Whitehead et al., 2009 publication. Were not included as part of final paper because conditions were not right for cycling. Useful for global modeling, but not for up/down calls of gene expression in response to this particular condition	NA	midlog	Baliga					0
circadian_20051021_cycling_dark_42oC_2880min_vs_NRC.1d.sig	circadian_light	type.experiment_date_treatment_dark.or.light_temperature_time.point	NRC1_wild.type_repl1D	Whitehead et al., 2009, PLoS One 4(5):e5485	1					9327	GPL3739	621	Preliminary experiments as part of Whitehead et al., 2009 publication. Were not included as part of final paper because conditions were not right for cycling. Useful for global modeling, but not for up/down calls of gene expression in response to this particular condition	NA	midlog	Baliga					0
circadian_Dphr1_drk_cycling__1440min_vs_NRC.1d.sig	circadian_light	type.experiment_gene.knocked.out_dark.or.light_treatment_time.point	NRC1_wild.type_repl1D	Whitehead et al., 2009, PLoS One 4(5):e5485	1					9377	GPL3739	630	Preliminary experiments as part of Whitehead et al., 2009 publication. Were not included as part of final paper because conditions were not right for cycling. Useful for global modeling, but not for up/down calls of gene expression in response to this particular condition	NA	midlog	Baliga	phr1				0
circadian_Dphr1_drk_cycling__1665min_vs_NRC.1d.sig	circadian_light	type.experiment_gene.knocked.out_dark.or.light_treatment_time.point	NRC1_wild.type_repl1D	Whitehead et al., 2009, PLoS One 4(5):e5485	1					9378	GPL3739	630	Preliminary experiments as part of Whitehead et al., 2009 publication. Were not included as part of final paper because conditions were not right for cycling. Useful for global modeling, but not for up/down calls of gene expression in response to this particular condition	NA	midlog	Baliga	phr1				0
circadian_Dphr1_drk_cycling__1800min_vs_NRC.1d.sig	circadian_light	type.experiment_gene.knocked.out_dark.or.light_treatment_time.point	NRC1_wild.type_repl1D	Whitehead et al., 2009, PLoS One 4(5):e5485	1					9354	GPL3739	630	Preliminary experiments as part of Whitehead et al., 2009 publication. Were not included as part of final paper because conditions were not right for cycling. Useful for global modeling, but not for up/down calls of gene expression in response to this particular condition	NA	midlog	Baliga	phr1				0
circadian_Dphr1_drk_cycling__1980min_vs_NRC.1d.sig	circadian_light	type.experiment_gene.knocked.out_dark.or.light_treatment_time.point	NRC1_wild.type_repl1D	Whitehead et al., 2009, PLoS One 4(5):e5485	1					9356	GPL3739	630	Preliminary experiments as part of Whitehead et al., 2009 publication. Were not included as part of final paper because conditions were not right for cycling. Useful for global modeling, but not for up/down calls of gene expression in response to this particular condition	NA	midlog	Baliga	phr1				0
circadian_Dphr1_drk_cycling__2175min_vs_NRC.1d.sig	circadian_light	type.experiment_gene.knocked.out_dark.or.light_treatment_time.point	NRC1_wild.type_repl1D	Whitehead et al., 2009, PLoS One 4(5):e5485	1					9358	GPL3739	630	Preliminary experiments as part of Whitehead et al., 2009 publication. Were not included as part of final paper because conditions were not right for cycling. Useful for global modeling, but not for up/down calls of gene expression in response to this particular condition	NA	midlog	Baliga	phr1				0
circadian_Dphr1_drk_cycling__2340min_vs_NRC.1d.sig	circadian_light	type.experiment_gene.knocked.out_dark.or.light_treatment_time.point	NRC1_wild.type_repl1D	Whitehead et al., 2009, PLoS One 4(5):e5485	1					9362	GPL3739	630	Preliminary experiments as part of Whitehead et al., 2009 publication. Were not included as part of final paper because conditions were not right for cycling. Useful for global modeling, but not for up/down calls of gene expression in response to this particular condition	NA	midlog	Baliga	phr1				0
circadian_Dphr1_drk_cycling__2595min_vs_NRC.1d.sig	circadian_light	type.experiment_gene.knocked.out_dark.or.light_treatment_time.point	NRC1_wild.type_repl1D	Whitehead et al., 2009, PLoS One 4(5):e5485	1					9364	GPL3739	630	Preliminary experiments as part of Whitehead et al., 2009 publication. Were not included as part of final paper because conditions were not right for cycling. Useful for global modeling, but not for up/down calls of gene expression in response to this particular condition	NA	midlog	Baliga	phr1				0
circadian_Dphr1_drk_cycling__2705min_vs_NRC.1d.sig	circadian_light	type.experiment_gene.knocked.out_dark.or.light_treatment_time.point	NRC1_wild.type_repl1D	Whitehead et al., 2009, PLoS One 4(5):e5485	1					9366	GPL3739	630	Preliminary experiments as part of Whitehead et al., 2009 publication. Were not included as part of final paper because conditions were not right for cycling. Useful for global modeling, but not for up/down calls of gene expression in response to this particular condition	NA	midlog	Baliga	phr1				0
circadian_Dphr1_drk_cycling__2880min_vs_NRC.1d.sig	circadian_light	type.experiment_gene.knocked.out_dark.or.light_treatment_time.point	NRC1_wild.type_repl1D	Whitehead et al., 2009, PLoS One 4(5):e5485	1					9368	GPL3739	630	Preliminary experiments as part of Whitehead et al., 2009 publication. Were not included as part of final paper because conditions were not right for cycling. Useful for global modeling, but not for up/down calls of gene expression in response to this particular condition	NA	midlog	Baliga	phr1				0
circadian__dark5_cycling_30C_1630min_vs_NRC.1d.sig	circadian_light	type.experiment_experiment.number_treatment_temperature_time.point	NRC1_wild.type_repl1D	Whitehead et al., 2009, PLoS One 4(5):e5485	1					9370	GPL3739	630	Preliminary experiments as part of Whitehead et al., 2009 publication. Were not included as part of final paper because conditions were not right for cycling. Useful for global modeling, but not for up/down calls of gene expression in response to this particular condition	NA	midlog	Baliga					0
circadian__dark5_cycling_30C_1815min_vs_NRC.1d.sig	circadian_light	type.experiment_experiment.number_treatment_temperature_time.point	NRC1_wild.type_repl1D	Whitehead et al., 2009, PLoS One 4(5):e5485	1					9336	GPL3739	630	Preliminary experiments as part of Whitehead et al., 2009 publication. Were not included as part of final paper because conditions were not right for cycling. Useful for global modeling, but not for up/down calls of gene expression in response to this particular condition	NA	midlog	Baliga					0
circadian__dark5_cycling_30C_2160min_vs_NRC.1d.sig	circadian_light	type.experiment_experiment.number_treatment_temperature_time.point	NRC1_wild.type_repl1D	Whitehead et al., 2009, PLoS One 4(5):e5485	1					9372	GPL3739	630	Preliminary experiments as part of Whitehead et al., 2009 publication. Were not included as part of final paper because conditions were not right for cycling. Useful for global modeling, but not for up/down calls of gene expression in response to this particular condition	NA	midlog	Baliga					0
circadian__dark5_cycling_30C_2355min_vs_NRC.1d.sig	circadian_light	type.experiment_experiment.number_treatment_temperature_time.point	NRC1_wild.type_repl1D	Whitehead et al., 2009, PLoS One 4(5):e5485	1					9342	GPL3739	630	Preliminary experiments as part of Whitehead et al., 2009 publication. Were not included as part of final paper because conditions were not right for cycling. Useful for global modeling, but not for up/down calls of gene expression in response to this particular condition	NA	midlog	Baliga					0
circadian__dark5_cycling_30C_2590min_vs_NRC.1d.sig	circadian_light	type.experiment_experiment.number_treatment_temperature_time.point	NRC1_wild.type_repl1D	Whitehead et al., 2009, PLoS One 4(5):e5485	1					9344	GPL3739	630	Preliminary experiments as part of Whitehead et al., 2009 publication. Were not included as part of final paper because conditions were not right for cycling. Useful for global modeling, but not for up/down calls of gene expression in response to this particular condition	NA	midlog	Baliga					0
circadian__dark5_cycling_30C_2700min_vs_NRC.1d.sig	circadian_light	type.experiment_experiment.number_treatment_temperature_time.point	NRC1_wild.type_repl1D	Whitehead et al., 2009, PLoS One 4(5):e5485	1					9374	GPL3739	630	Preliminary experiments as part of Whitehead et al., 2009 publication. Were not included as part of final paper because conditions were not right for cycling. Useful for global modeling, but not for up/down calls of gene expression in response to this particular condition	NA	midlog	Baliga					0
circadian__dark5_cycling_30C_2880min_vs_NRC.1d.sig	circadian_light	type.experiment_experiment.number_treatment_temperature_time.point	NRC1_wild.type_repl1D	Whitehead et al., 2009, PLoS One 4(5):e5485	1					9375	GPL3739	630	Preliminary experiments as part of Whitehead et al., 2009 publication. Were not included as part of final paper because conditions were not right for cycling. Useful for global modeling, but not for up/down calls of gene expression in response to this particular condition	NA	midlog	Baliga					0
circadian_drk6_cycling_0000min_vs_NRC.1e.sig	circadian_light	type.experiment_experiment.number_treatment_time.point	NRC1_wild.type_repl1E	Whitehead et al., 2009, PLoS One 4(5):e5485	1					9449	GPL3739	656	Preliminary experiments as part of Whitehead et al., 2009 publication. Were not included as part of final paper because conditions were not right for cycling. Useful for global modeling, but not for up/down calls of gene expression in response to this particular condition	NA	midlog	Baliga					0
circadian_drk6_cycling_0180min_vs_NRC.1e.sig	circadian_light	type.experiment_experiment.number_treatment_time.point	NRC1_wild.type_repl1E	Whitehead et al., 2009, PLoS One 4(5):e5485	1					9447	GPL3739	656	Preliminary experiments as part of Whitehead et al., 2009 publication. Were not included as part of final paper because conditions were not right for cycling. Useful for global modeling, but not for up/down calls of gene expression in response to this particular condition	NA	midlog	Baliga					0
circadian_drk6_cycling_0360min_vs_NRC.1e.sig	circadian_light	type.experiment_experiment.number_treatment_time.point	NRC1_wild.type_repl1E	Whitehead et al., 2009, PLoS One 4(5):e5485	1					9452	GPL3739	656	Preliminary experiments as part of Whitehead et al., 2009 publication. Were not included as part of final paper because conditions were not right for cycling. Useful for global modeling, but not for up/down calls of gene expression in response to this particular condition	NA	midlog	Baliga					0
circadian_drk6_cycling_0540min_vs_NRC.1e.sig	circadian_light	type.experiment_experiment.number_treatment_time.point	NRC1_wild.type_repl1E	Whitehead et al., 2009, PLoS One 4(5):e5485	1					9454	GPL3739	656	Preliminary experiments as part of Whitehead et al., 2009 publication. Were not included as part of final paper because conditions were not right for cycling. Useful for global modeling, but not for up/down calls of gene expression in response to this particular condition	NA	midlog	Baliga					0
circadian_drk6_cycling_0720min_vs_NRC.1e.sig	circadian_light	type.experiment_experiment.number_treatment_time.point	NRC1_wild.type_repl1E	Whitehead et al., 2009, PLoS One 4(5):e5485	1					9456	GPL3739	656	Preliminary experiments as part of Whitehead et al., 2009 publication. Were not included as part of final paper because conditions were not right for cycling. Useful for global modeling, but not for up/down calls of gene expression in response to this particular condition	NA	midlog	Baliga					0
circadian_drk6_cycling_0912min_vs_NRC.1e.sig	circadian_light	type.experiment_experiment.number_treatment_time.point	NRC1_wild.type_repl1E	Whitehead et al., 2009, PLoS One 4(5):e5485	1					9458	GPL3739	656	Preliminary experiments as part of Whitehead et al., 2009 publication. Were not included as part of final paper because conditions were not right for cycling. Useful for global modeling, but not for up/down calls of gene expression in response to this particular condition	NA	midlog	Baliga					0
circadian_drk6_cycling_1080mina_vs_NRC.1e.sig	circadian_light	type.experiment_experiment.number_treatment_time.point	NRC1_wild.type_repl1E	Whitehead et al., 2009, PLoS One 4(5):e5485	1					9460	GPL3739	656	Preliminary experiments as part of Whitehead et al., 2009 publication. Were not included as part of final paper because conditions were not right for cycling. Useful for global modeling, but not for up/down calls of gene expression in response to this particular condition	NA	midlog	Baliga					0
circadian_drk6_cycling_1080minb_vs_NRC.1e.sig	circadian_light	type.experiment_experiment.number_treatment_time.point	NRC1_wild.type_repl1E	Whitehead et al., 2009, PLoS One 4(5):e5487	1					9462	GPL3739	656	Preliminary experiments as part of Whitehead et al., 2009 publication. Were not included as part of final paper because conditions were not right for cycling. Useful for global modeling, but not for up/down calls of gene expression in response to this particular condition	NA	midlog	Baliga					0
circadian_drk6_cycling_1080minc_vs_NRC.1e.sig	circadian_light	type.experiment_experiment.number_treatment_time.point	NRC1_wild.type_repl1E	Whitehead et al., 2009, PLoS One 4(5):e5489	1					9464	GPL3739	656	Preliminary experiments as part of Whitehead et al., 2009 publication. Were not included as part of final paper because conditions were not right for cycling. Useful for global modeling, but not for up/down calls of gene expression in response to this particular condition	NA	midlog	Baliga					0
circadian_drk7_cycling_0000min_vs_NRC.1d.sig	circadian_light	type.experiment_experiment.number_treatment_time.point	NRC1_wild.type_repl1E	Whitehead et al., 2009, PLoS One 4(5):e5485	1					9679	GPL3739	685	Preliminary experiments as part of Whitehead et al., 2009 publication. Were not included as part of final paper because conditions were not right for cycling. Useful for global modeling, but not for up/down calls of gene expression in response to this particular condition	NA	midlog	Baliga					0
circadian_drk7_cycling_0180min_vs_NRC.1d.sig	circadian_light	type.experiment_experiment.number_treatment_time.point	NRC1_wild.type_repl1D	Whitehead et al., 2009, PLoS One 4(5):e5485	1					9680	GPL3739	685	Preliminary experiments as part of Whitehead et al., 2009 publication. Were not included as part of final paper because conditions were not right for cycling. Useful for global modeling, but not for up/down calls of gene expression in response to this particular condition	NA	midlog	Baliga					0
circadian_drk7_cycling_0360min_vs_NRC.1d.sig	circadian_light	type.experiment_experiment.number_treatment_time.point	NRC1_wild.type_repl1D	Whitehead et al., 2009, PLoS One 4(5):e5485	1					9681	GPL3739	685	Preliminary experiments as part of Whitehead et al., 2009 publication. Were not included as part of final paper because conditions were not right for cycling. Useful for global modeling, but not for up/down calls of gene expression in response to this particular condition	NA	midlog	Baliga					0
circadian_drk7_cycling_0540min_vs_NRC.1d.sig	circadian_light	type.experiment_experiment.number_treatment_time.point	NRC1_wild.type_repl1D	Whitehead et al., 2009, PLoS One 4(5):e5485	1					9682	GPL3739	685	Preliminary experiments as part of Whitehead et al., 2009 publication. Were not included as part of final paper because conditions were not right for cycling. Useful for global modeling, but not for up/down calls of gene expression in response to this particular condition	NA	midlog	Baliga					0
circadian_drk7_cycling_0720min_vs_NRC.1d.sig	circadian_light	type.experiment_experiment.number_treatment_time.point	NRC1_wild.type_repl1D	Whitehead et al., 2009, PLoS One 4(5):e5485	1					9683	GPL3739	685	Preliminary experiments as part of Whitehead et al., 2009 publication. Were not included as part of final paper because conditions were not right for cycling. Useful for global modeling, but not for up/down calls of gene expression in response to this particular condition	NA	midlog	Baliga					0
circadian_drk7_cycling_0900min_vs_NRC.1d.sig	circadian_light	type.experiment_experiment.number_treatment_time.point	NRC1_wild.type_repl1D	Whitehead et al., 2009, PLoS One 4(5):e5485	1					9684	GPL3739	685	Preliminary experiments as part of Whitehead et al., 2009 publication. Were not included as part of final paper because conditions were not right for cycling. Useful for global modeling, but not for up/down calls of gene expression in response to this particular condition	NA	midlog	Baliga					0
circadian_drk7_cycling_1080min_vs_NRC.1d.sig	circadian_light	type.experiment_experiment.number_treatment_time.point	NRC1_wild.type_repl1D	Whitehead et al., 2009, PLoS One 4(5):e5485	1					9561	GPL3739	685	Preliminary experiments as part of Whitehead et al., 2009 publication. Were not included as part of final paper because conditions were not right for cycling. Useful for global modeling, but not for up/down calls of gene expression in response to this particular condition	NA	midlog	Baliga					0
circadian_drk7_cycling_1260min_vs_NRC.1d.sig	circadian_light	type.experiment_experiment.number_treatment_time.point	NRC1_wild.type_repl1D	Whitehead et al., 2009, PLoS One 4(5):e5485	1					9686	GPL3739	685	Preliminary experiments as part of Whitehead et al., 2009 publication. Were not included as part of final paper because conditions were not right for cycling. Useful for global modeling, but not for up/down calls of gene expression in response to this particular condition	NA	midlog	Baliga					0
circadian_drk7_cycling_1440min_vs_NRC.1d.sig	circadian_light	type.experiment_experiment.number_treatment_time.point	NRC1_wild.type_repl1D	Whitehead et al., 2009, PLoS One 4(5):e5485	1					9565	GPL3739	685	Preliminary experiments as part of Whitehead et al., 2009 publication. Were not included as part of final paper because conditions were not right for cycling. Useful for global modeling, but not for up/down calls of gene expression in response to this particular condition	NA	midlog	Baliga					0
circadian_drk7_cycling_1620min_vs_NRC.1d.sig	circadian_light	type.experiment_experiment.number_treatment_time.point	NRC1_wild.type_repl1D	Whitehead et al., 2009, PLoS One 4(5):e5485	1					9567	GPL3739	685	Preliminary experiments as part of Whitehead et al., 2009 publication. Were not included as part of final paper because conditions were not right for cycling. Useful for global modeling, but not for up/down calls of gene expression in response to this particular condition	NA	midlog	Baliga					0
circadian_drk7_cycling_1800min_vs_NRC.1d.sig	circadian_light	type.experiment_experiment.number_treatment_time.point	NRC1_wild.type_repl1D	Whitehead et al., 2009, PLoS One 4(5):e5485	1					9569	GPL3739	685	Preliminary experiments as part of Whitehead et al., 2009 publication. Were not included as part of final paper because conditions were not right for cycling. Useful for global modeling, but not for up/down calls of gene expression in response to this particular condition	NA	midlog	Baliga					0
circadian_drk7_cycling_1980min_vs_NRC.1d.sig	circadian_light	type.experiment_experiment.number_treatment_time.point	NRC1_wild.type_repl1D	Whitehead et al., 2009, PLoS One 4(5):e5485	1					9663	GPL3739	685	Preliminary experiments as part of Whitehead et al., 2009 publication. Were not included as part of final paper because conditions were not right for cycling. Useful for global modeling, but not for up/down calls of gene expression in response to this particular condition	NA	midlog	Baliga					0
circadian_drk7_cycling_2160min_vs_NRC.1d.sig	circadian_light	type.experiment_experiment.number_treatment_time.point	NRC1_wild.type_repl1D	Whitehead et al., 2009, PLoS One 4(5):e5485	1					9665	GPL3739	685	Preliminary experiments as part of Whitehead et al., 2009 publication. Were not included as part of final paper because conditions were not right for cycling. Useful for global modeling, but not for up/down calls of gene expression in response to this particular condition	NA	midlog	Baliga					0
circadian_drk7_cycling_2340min_vs_NRC.1d.sig	circadian_light	type.experiment_experiment.number_treatment_time.point	NRC1_wild.type_repl1D	Whitehead et al., 2009, PLoS One 4(5):e5485	1					9667	GPL3739	685	Preliminary experiments as part of Whitehead et al., 2009 publication. Were not included as part of final paper because conditions were not right for cycling. Useful for global modeling, but not for up/down calls of gene expression in response to this particular condition	NA	midlog	Baliga					0
circadian_drk7_cycling_2520min_vs_NRC.1d.sig	circadian_light	type.experiment_experiment.number_treatment_time.point	NRC1_wild.type_repl1D	Whitehead et al., 2009, PLoS One 4(5):e5485	1					9669	GPL3739	685	Preliminary experiments as part of Whitehead et al., 2009 publication. Were not included as part of final paper because conditions were not right for cycling. Useful for global modeling, but not for up/down calls of gene expression in response to this particular condition	NA	midlog	Baliga					0
circadian_drk7_cycling_2700min_vs_NRC.1d.sig	circadian_light	type.experiment_experiment.number_treatment_time.point	NRC1_wild.type_repl1D	Whitehead et al., 2009, PLoS One 4(5):e5485	1					9671	GPL3739	685	Preliminary experiments as part of Whitehead et al., 2009 publication. Were not included as part of final paper because conditions were not right for cycling. Useful for global modeling, but not for up/down calls of gene expression in response to this particular condition	NA	midlog	Baliga					0
circadian_drk7_cycling_2880min_vs_NRC.1d.sig	circadian_light	type.experiment_experiment.number_treatment_time.point	NRC1_wild.type_repl1D	Whitehead et al., 2009, PLoS One 4(5):e5485	1					9673	GPL3739	685	Preliminary experiments as part of Whitehead et al., 2009 publication. Were not included as part of final paper because conditions were not right for cycling. Useful for global modeling, but not for up/down calls of gene expression in response to this particular condition	NA	midlog	Baliga					0
circadian_drk7_cycling_3060min_vs_NRC.1d.sig	circadian_light	type.experiment_experiment.number_treatment_time.point	NRC1_wild.type_repl1D	Whitehead et al., 2009, PLoS One 4(5):e5485	1					9675	GPL3739	685	Preliminary experiments as part of Whitehead et al., 2009 publication. Were not included as part of final paper because conditions were not right for cycling. Useful for global modeling, but not for up/down calls of gene expression in response to this particular condition	NA	midlog	Baliga					0
circadian_drk7_cycling_3240min_vs_NRC.1d.sig	circadian_light	type.experiment_experiment.number_treatment_time.point	NRC1_wild.type_repl1D	Whitehead et al., 2009, PLoS One 4(5):e5485	1					9677	GPL3739	685	Preliminary experiments as part of Whitehead et al., 2009 publication. Were not included as part of final paper because conditions were not right for cycling. Useful for global modeling, but not for up/down calls of gene expression in response to this particular condition	NA	midlog	Baliga					0
circadian_drk8_control_0000min_vs_NRC.1e.sig	circadian_light	type.experiment_experiment.number_treatment_time.point	NRC1_wild.type_repl1E	Whitehead et al., 2009, PLoS One 4(5):e5485	1	GSE15274	GSE15282	GSM381421	circadian_drk8_control_0000min	11324	GPL3739	NA	experiment referred to as \Diurnally synchronized transitions between oxic and anoxic physiologies in an archaeon, experiment \\Control-1\\"\\" in GEO. Also, condition names on GSM will differ slightly from those listed here, but slide numbers will be consistent and are of paramount importance.\""	NA	midlog	Baliga					1
circadian_drk8_control_0180min_vs_NRC.1e.sig	circadian_light	type.experiment_experiment.number_treatment_time.point	NRC1_wild.type_repl1E	Whitehead et al., 2009, PLoS One 4(5):e5485	1	GSE15274	GSE15282	GSM381423	circadian_drk8_control_0180min	11326	GPL3739	NA	experiment referred to as \Diurnally synchronized transitions between oxic and anoxic physiologies in an archaeon, experiment \\Control-1\\"\\" in GEO. Also, condition names on GSM will differ slightly from those listed here, but slide numbers will be consistent and are of paramount importance.\""	NA	midlog	Baliga					1
circadian_drk8_control_0360min_vs_NRC.1e.sig	circadian_light	type.experiment_experiment.number_treatment_time.point	NRC1_wild.type_repl1E	Whitehead et al., 2009, PLoS One 4(5):e5485	1	GSE15274	GSE15282	GSM381425	circadian_drk8_control_0360min	11328	GPL3739	NA	experiment referred to as \Diurnally synchronized transitions between oxic and anoxic physiologies in an archaeon, experiment \\Control-1\\"\\" in GEO. Also, condition names on GSM will differ slightly from those listed here, but slide numbers will be consistent and are of paramount importance.\""	NA	midlog	Baliga					1
circadian_drk8_control_0540min_vs_NRC.1e.sig	circadian_light	type.experiment_experiment.number_treatment_time.point	NRC1_wild.type_repl1E	Whitehead et al., 2009, PLoS One 4(5):e5485	1	GSE15274	GSE15282	GSM381427	circadian_drk8_control_0540min	11330	GPL3739	NA	experiment referred to as \Diurnally synchronized transitions between oxic and anoxic physiologies in an archaeon, experiment \\Control-1\\"\\" in GEO. Also, condition names on GSM will differ slightly from those listed here, but slide numbers will be consistent and are of paramount importance.\""	NA	midlog	Baliga					1
circadian_drk8_control_0720min_vs_NRC.1e.sig	circadian_light	type.experiment_experiment.number_treatment_time.point	NRC1_wild.type_repl1E	Whitehead et al., 2009, PLoS One 4(5):e5485	1	GSE15274	GSE15282	GSM381429	circadian_drk8_control_0720min	11332	GPL3739	NA	experiment referred to as \Diurnally synchronized transitions between oxic and anoxic physiologies in an archaeon, experiment \\Control-1\\"\\" in GEO. Also, condition names on GSM will differ slightly from those listed here, but slide numbers will be consistent and are of paramount importance.\""	NA	midlog	Baliga					1
circadian_drk8_control_0900min_vs_NRC.1e.sig	circadian_light	type.experiment_experiment.number_treatment_time.point	NRC1_wild.type_repl1E	Whitehead et al., 2009, PLoS One 4(5):e5485	1	GSE15274	GSE15282	GSM381431	circadian_drk8_control_0900min	11334	GPL3739	NA	experiment referred to as \Diurnally synchronized transitions between oxic and anoxic physiologies in an archaeon, experiment \\Control-1\\"\\" in GEO. Also, condition names on GSM will differ slightly from those listed here, but slide numbers will be consistent and are of paramount importance.\""	NA	midlog	Baliga					1
circadian_drk8_control_1080min_vs_NRC.1e.sig	circadian_light	type.experiment_experiment.number_treatment_time.point	NRC1_wild.type_repl1E	Whitehead et al., 2009, PLoS One 4(5):e5485	1	GSE15274	GSE15282	GSM381433	circadian_drk8_control_1080min	11336	GPL3739	NA	experiment referred to as \Diurnally synchronized transitions between oxic and anoxic physiologies in an archaeon, experiment \\Control-1\\"\\" in GEO. Also, condition names on GSM will differ slightly from those listed here, but slide numbers will be consistent and are of paramount importance.\""	NA	midlog	Baliga					1
circadian_drk8_control_1260min_vs_NRC.1e.sig	circadian_light	type.experiment_experiment.number_treatment_time.point	NRC1_wild.type_repl1E	Whitehead et al., 2009, PLoS One 4(5):e5485	1	GSE15274	GSE15282	GSM381435	circadian_drk8_control_1260min	11338	GPL3739	NA	experiment referred to as \Diurnally synchronized transitions between oxic and anoxic physiologies in an archaeon, experiment \\Control-1\\"\\" in GEO. Also, condition names on GSM will differ slightly from those listed here, but slide numbers will be consistent and are of paramount importance.\""	NA	midlog	Baliga					1
circadian_drk8_control_1440min_vs_NRC.1e.sig	circadian_light	type.experiment_experiment.number_treatment_time.point	NRC1_wild.type_repl1E	Whitehead et al., 2009, PLoS One 4(5):e5485	1	GSE15274	GSE15282	GSM381437	circadian_drk8_control_1440min	10472	GPL3739	NA	experiment referred to as \Diurnally synchronized transitions between oxic and anoxic physiologies in an archaeon, experiment \\Control-1\\"\\" in GEO. Also, condition names on GSM will differ slightly from those listed here, but slide numbers will be consistent and are of paramount importance.\""	NA	midlog	Baliga					1
circadian_drk8_control_1620min_vs_NRC.1e.sig	circadian_light	type.experiment_experiment.number_treatment_time.point	NRC1_wild.type_repl1E	Whitehead et al., 2009, PLoS One 4(5):e5485	1	GSE15274	GSE15282	GSM381439	circadian_drk8_control_1620min	10474	GPL3739	NA	experiment referred to as \Diurnally synchronized transitions between oxic and anoxic physiologies in an archaeon, experiment \\Control-1\\"\\" in GEO. Also, condition names on GSM will differ slightly from those listed here, but slide numbers will be consistent and are of paramount importance.\""	NA	midlog	Baliga					1
circadian_drk8_control_1800min_vs_NRC.1e.sig	circadian_light	type.experiment_experiment.number_treatment_time.point	NRC1_wild.type_repl1E	Whitehead et al., 2009, PLoS One 4(5):e5485	1	GSE15274	GSE15282	GSM381441	circadian_drk8_control_1800min	10476	GPL3739	NA	experiment referred to as \Diurnally synchronized transitions between oxic and anoxic physiologies in an archaeon, experiment \\Control-1\\"\\" in GEO. Also, condition names on GSM will differ slightly from those listed here, but slide numbers will be consistent and are of paramount importance.\""	NA	midlog	Baliga					1
circadian_drk8_control_1980min_vs_NRC.1e.sig	circadian_light	type.experiment_experiment.number_treatment_time.point	NRC1_wild.type_repl1E	Whitehead et al., 2009, PLoS One 4(5):e5485	1	GSE15274	GSE15282	GSM381443	circadian_drk8_control_1980min	10478	GPL3739	NA	experiment referred to as \Diurnally synchronized transitions between oxic and anoxic physiologies in an archaeon, experiment \\Control-1\\"\\" in GEO. Also, condition names on GSM will differ slightly from those listed here, but slide numbers will be consistent and are of paramount importance.\""	NA	midlog	Baliga					1
circadian_drk8_control_2160min_vs_NRC.1e.sig	circadian_light	type.experiment_experiment.number_treatment_time.point	NRC1_wild.type_repl1E	Whitehead et al., 2009, PLoS One 4(5):e5485	1	GSE15274	GSE15282	GSM381445	circadian_drk8_control_2160min	11344	GPL3739	NA	experiment referred to as \Diurnally synchronized transitions between oxic and anoxic physiologies in an archaeon, experiment \\Control-1\\"\\" in GEO. Also, condition names on GSM will differ slightly from those listed here, but slide numbers will be consistent and are of paramount importance.\""	NA	midlog	Baliga					1
circadian_drk8_control_2340min_vs_NRC.1e.sig	circadian_light	type.experiment_experiment.number_treatment_time.point	NRC1_wild.type_repl1E	Whitehead et al., 2009, PLoS One 4(5):e5485	1	GSE15274	GSE15282	GSM381447	circadian_drk8_control_2340min	11346	GPL3739	NA	experiment referred to as \Diurnally synchronized transitions between oxic and anoxic physiologies in an archaeon, experiment \\Control-1\\"\\" in GEO. Also, condition names on GSM will differ slightly from those listed here, but slide numbers will be consistent and are of paramount importance.\""	NA	midlog	Baliga					1
circadian_drk8_control_2520min_vs_NRC.1e.sig	circadian_light	type.experiment_experiment.number_treatment_time.point	NRC1_wild.type_repl1E	Whitehead et al., 2009, PLoS One 4(5):e5485	1	GSE15274	GSE15282	GSM381449	circadian_drk8_control_2520min	11348	GPL3739	NA	experiment referred to as \Diurnally synchronized transitions between oxic and anoxic physiologies in an archaeon, experiment \\Control-1\\"\\" in GEO. Also, condition names on GSM will differ slightly from those listed here, but slide numbers will be consistent and are of paramount importance.\""	NA	midlog	Baliga					1
circadian_drk8_control_2700min_vs_NRC.1e.sig	circadian_light	type.experiment_experiment.number_treatment_time.point	NRC1_wild.type_repl1E	Whitehead et al., 2009, PLoS One 4(5):e5485	1	GSE15274	GSE15282	GSM381451	circadian_drk8_control_2700min	11350	GPL3739	NA	experiment referred to as \Diurnally synchronized transitions between oxic and anoxic physiologies in an archaeon, experiment \\Control-1\\"\\" in GEO. Also, condition names on GSM will differ slightly from those listed here, but slide numbers will be consistent and are of paramount importance.\""	NA	midlog	Baliga					1
circadian_drk8_control_2880min_vs_NRC.1e.sig	circadian_light	type.experiment_experiment.number_treatment_time.point	NRC1_wild.type_repl1E	Whitehead et al., 2009, PLoS One 4(5):e5485	1	GSE15274	GSE15282	GSM381453	circadian_drk8_control_2880min	11352	GPL3739	NA	experiment referred to as \Diurnally synchronized transitions between oxic and anoxic physiologies in an archaeon, experiment \\Control-1\\"\\" in GEO. Also, condition names on GSM will differ slightly from those listed here, but slide numbers will be consistent and are of paramount importance.\""	NA	midlog	Baliga					1
circadian_drk8_control_3060min_vs_NRC.1e.sig	circadian_light	type.experiment_experiment.number_treatment_time.point	NRC1_wild.type_repl1E	Whitehead et al., 2009, PLoS One 4(5):e5485	1	GSE15274	GSE15282	GSM381455	circadian_drk8_control_3060min	11354	GPL3739	NA	experiment referred to as \Diurnally synchronized transitions between oxic and anoxic physiologies in an archaeon, experiment \\Control-1\\"\\" in GEO. Also, condition names on GSM will differ slightly from those listed here, but slide numbers will be consistent and are of paramount importance.\""	NA	midlog	Baliga					1
circadian_drk8_control_3240min_vs_NRC.1e.sig	circadian_light	type.experiment_experiment.number_treatment_time.point	NRC1_wild.type_repl1E	Whitehead et al., 2009, PLoS One 4(5):e5485	1	GSE15274	GSE15282	GSM381457	circadian_drk8_control_3240min	11356	GPL3739	NA	experiment referred to as \Diurnally synchronized transitions between oxic and anoxic physiologies in an archaeon, experiment \\Control-1\\"\\" in GEO. Also, condition names on GSM will differ slightly from those listed here, but slide numbers will be consistent and are of paramount importance.\""	NA	midlog	Baliga					1
circadian_drk8_cycling_0000min_vs_NRC.1e.sig	circadian_light	type.experiment_experiment.number_treatment_time.point	NRC1_wild.type_repl1E	Whitehead et al., 2009, PLoS One 4(5):e5485	1	GSE15273	GSE15282	GSM381383	circadian_drk8_cycling_0000min	10076	GPL3739	NA	experiment referred to as \Diurnally synchronized transitions between oxic and anoxic physiologies in an archaeon, experiment \\B\\"\\" in GEO. Also, condition names on GSM will differ slightly from those listed here, but slide numbers will be consistent and are of paramount importance.\""	NA	midlog	Baliga					1
circadian_drk8_cycling_0180min_vs_NRC.1e.sig	circadian_light	type.experiment_experiment.number_treatment_time.point	NRC1_wild.type_repl1E	Whitehead et al., 2009, PLoS One 4(5):e5485	1	GSE15273	GSE15282	GSM381385	circadian_drk8_cycling_0180min	10078	GPL3739	NA	experiment referred to as \Diurnally synchronized transitions between oxic and anoxic physiologies in an archaeon, experiment \\B\\"\\" in GEO. Also, condition names on GSM will differ slightly from those listed here, but slide numbers will be consistent and are of paramount importance.\""	NA	midlog	Baliga					1
circadian_drk8_cycling_0360min_vs_NRC.1e.sig	circadian_light	type.experiment_experiment.number_treatment_time.point	NRC1_wild.type_repl1E	Whitehead et al., 2009, PLoS One 4(5):e5485	1	GSE15273	GSE15282	GSM381387	circadian_drk8_cycling_0360min	10091	GPL3739	NA	experiment referred to as \Diurnally synchronized transitions between oxic and anoxic physiologies in an archaeon, experiment \\B\\"\\" in GEO. Also, condition names on GSM will differ slightly from those listed here, but slide numbers will be consistent and are of paramount importance.\""	NA	midlog	Baliga					1
circadian_drk8_cycling_0540min_vs_NRC.1e.sig	circadian_light	type.experiment_experiment.number_treatment_time.point	NRC1_wild.type_repl1E	Whitehead et al., 2009, PLoS One 4(5):e5485	1	GSE15273	GSE15282	GSM381389	circadian_drk8_cycling_0540min	10093	GPL3739	NA	experiment referred to as \Diurnally synchronized transitions between oxic and anoxic physiologies in an archaeon, experiment \\B\\"\\" in GEO. Also, condition names on GSM will differ slightly from those listed here, but slide numbers will be consistent and are of paramount importance.\""	NA	midlog	Baliga					1
circadian_drk8_cycling_0720min_vs_NRC.1e.sig	circadian_light	type.experiment_experiment.number_treatment_time.point	NRC1_wild.type_repl1E	Whitehead et al., 2009, PLoS One 4(5):e5485	1	GSE15273	GSE15282	GSM381391	circadian_drk8_cycling_0720min	10095	GPL3739	NA	experiment referred to as \Diurnally synchronized transitions between oxic and anoxic physiologies in an archaeon, experiment \\B\\"\\" in GEO. Also, condition names on GSM will differ slightly from those listed here, but slide numbers will be consistent and are of paramount importance.\""	NA	midlog	Baliga					1
circadian_drk8_cycling_0900min_vs_NRC.1e.sig	circadian_light	type.experiment_experiment.number_treatment_time.point	NRC1_wild.type_repl1E	Whitehead et al., 2009, PLoS One 4(5):e5485	1	GSE15273	GSE15282	GSM381393	circadian_drk8_cycling_0900min	10097	GPL3739	NA	experiment referred to as \Diurnally synchronized transitions between oxic and anoxic physiologies in an archaeon, experiment \\B\\"\\" in GEO. Also, condition names on GSM will differ slightly from those listed here, but slide numbers will be consistent and are of paramount importance.\""	NA	midlog	Baliga					1
circadian_drk8_cycling_1080min_vs_NRC.1e.sig	circadian_light	type.experiment_experiment.number_treatment_time.point	NRC1_wild.type_repl1E	Whitehead et al., 2009, PLoS One 4(5):e5485	1	GSE15273	GSE15282	GSM381395	circadian_drk8_cycling_1080min	10099	GPL3739	NA	experiment referred to as \Diurnally synchronized transitions between oxic and anoxic physiologies in an archaeon, experiment \\B\\"\\" in GEO. Also, condition names on GSM will differ slightly from those listed here, but slide numbers will be consistent and are of paramount importance.\""	NA	midlog	Baliga					1
circadian_drk8_cycling_1260min_vs_NRC.1e.sig	circadian_light	type.experiment_experiment.number_treatment_time.point	NRC1_wild.type_repl1E	Whitehead et al., 2009, PLoS One 4(5):e5485	1	GSE15273	GSE15282	GSM381397	circadian_drk8_cycling_1260min	10101	GPL3739	NA	experiment referred to as \Diurnally synchronized transitions between oxic and anoxic physiologies in an archaeon, experiment \\B\\"\\" in GEO. Also, condition names on GSM will differ slightly from those listed here, but slide numbers will be consistent and are of paramount importance.\""	NA	midlog	Baliga					1
circadian_drk8_cycling_1620min_vs_NRC.1e.sig	circadian_light	type.experiment_experiment.number_treatment_time.point	NRC1_wild.type_repl1E	Whitehead et al., 2009, PLoS One 4(5):e5485	1	GSE15273	GSE15282	GSM381401	circadian_drk8_cycling_1620min	10105	GPL3739	NA	experiment referred to as \Diurnally synchronized transitions between oxic and anoxic physiologies in an archaeon, experiment \\B\\"\\" in GEO. Also, condition names on GSM will differ slightly from those listed here, but slide numbers will be consistent and are of paramount importance.\""	NA	midlog	Baliga					1
circadian_drk8_cycling_1800min_vs_NRC.1e.sig	circadian_light	type.experiment_experiment.number_treatment_time.point	NRC1_wild.type_repl1E	Whitehead et al., 2009, PLoS One 4(5):e5485	1	GSE15273	GSE15282	GSM381403	circadian_drk8_cycling_1800min	10116	GPL3739	NA	experiment referred to as \Diurnally synchronized transitions between oxic and anoxic physiologies in an archaeon, experiment \\B\\"\\" in GEO. Also, condition names on GSM will differ slightly from those listed here, but slide numbers will be consistent and are of paramount importance.\""	NA	midlog	Baliga					1
circadian_drk8_cycling_1980min_vs_NRC.1e.sig	circadian_light	type.experiment_experiment.number_treatment_time.point	NRC1_wild.type_repl1E	Whitehead et al., 2009, PLoS One 4(5):e5485	1	GSE15273	GSE15282	GSM381405	circadian_drk8_cycling_1980min	10118	GPL3739	NA	experiment referred to as \Diurnally synchronized transitions between oxic and anoxic physiologies in an archaeon, experiment \\B\\"\\" in GEO. Also, condition names on GSM will differ slightly from those listed here, but slide numbers will be consistent and are of paramount importance.\""	NA	midlog	Baliga					1
circadian_drk8_cycling_2160min_vs_NRC.1e.sig	circadian_light	type.experiment_experiment.number_treatment_time.point	NRC1_wild.type_repl1E	Whitehead et al., 2009, PLoS One 4(5):e5485	1	GSE15273	GSE15282	GSM381407	circadian_drk8_cycling_2160min	10120	GPL3739	NA	experiment referred to as \Diurnally synchronized transitions between oxic and anoxic physiologies in an archaeon, experiment \\B\\"\\" in GEO. Also, condition names on GSM will differ slightly from those listed here, but slide numbers will be consistent and are of paramount importance.\""	NA	midlog	Baliga					1
circadian_drk8_cycling_2340min_vs_NRC.1e.sig	circadian_light	type.experiment_experiment.number_treatment_time.point	NRC1_wild.type_repl1E	Whitehead et al., 2009, PLoS One 4(5):e5485	1	GSE15273	GSE15282	GSM381409	circadian_drk8_cycling_2340min	10122	GPL3739	NA	experiment referred to as \Diurnally synchronized transitions between oxic and anoxic physiologies in an archaeon, experiment \\B\\"\\" in GEO. Also, condition names on GSM will differ slightly from those listed here, but slide numbers will be consistent and are of paramount importance.\""	NA	midlog	Baliga					1
circadian_drk8_cycling_2520min_vs_NRC.1e.sig	circadian_light	type.experiment_experiment.number_treatment_time.point	NRC1_wild.type_repl1E	Whitehead et al., 2009, PLoS One 4(5):e5485	1	GSE15273	GSE15282	GSM381411	circadian_drk8_cycling_2520min	10124	GPL3739	NA	experiment referred to as \Diurnally synchronized transitions between oxic and anoxic physiologies in an archaeon, experiment \\B\\"\\" in GEO. Also, condition names on GSM will differ slightly from those listed here, but slide numbers will be consistent and are of paramount importance.\""	NA	midlog	Baliga					1
circadian_drk8_cycling_2700min_vs_NRC.1e.sig	circadian_light	type.experiment_experiment.number_treatment_time.point	NRC1_wild.type_repl1E	Whitehead et al., 2009, PLoS One 4(5):e5485	1	GSE15273	GSE15282	GSM381413	circadian_drk8_cycling_2700min	10126	GPL3739	NA	experiment referred to as \Diurnally synchronized transitions between oxic and anoxic physiologies in an archaeon, experiment \\B\\"\\" in GEO. Also, condition names on GSM will differ slightly from those listed here, but slide numbers will be consistent and are of paramount importance.\""	NA	midlog	Baliga					1
circadian_drk8_cycling_2880min_vs_NRC.1e.sig	circadian_light	type.experiment_experiment.number_treatment_time.point	NRC1_wild.type_repl1E	Whitehead et al., 2009, PLoS One 4(5):e5485	1	GSE15273	GSE15282	GSM381415	circadian_drk8_cycling_2880min	10128	GPL3739	NA	experiment referred to as \Diurnally synchronized transitions between oxic and anoxic physiologies in an archaeon, experiment \\B\\"\\" in GEO. Also, condition names on GSM will differ slightly from those listed here, but slide numbers will be consistent and are of paramount importance.\""	NA	midlog	Baliga					1
circadian_drk8_cycling_3060min_vs_NRC.1e.sig	circadian_light	type.experiment_experiment.number_treatment_time.point	NRC1_wild.type_repl1E	Whitehead et al., 2009, PLoS One 4(5):e5485	1	GSE15273	GSE15282	GSM381417	circadian_drk8_cycling_3060min	10130	GPL3739	NA	experiment referred to as \Diurnally synchronized transitions between oxic and anoxic physiologies in an archaeon, experiment \\B\\"\\" in GEO. Also, condition names on GSM will differ slightly from those listed here, but slide numbers will be consistent and are of paramount importance.\""	NA	midlog	Baliga					1
circadian_drk8_cycling_3240min_vs_NRC.1e.sig	circadian_light	type.experiment_experiment.number_treatment_time.point	NRC1_wild.type_repl1E	Whitehead et al., 2009, PLoS One 4(5):e5485	1	GSE15273	GSE15282	GSM381419	circadian_drk8_cycling_3240min	10132	GPL3739	NA	experiment referred to as \Diurnally synchronized transitions between oxic and anoxic physiologies in an archaeon, experiment \\B\\"\\" in GEO. Also, condition names on GSM will differ slightly from those listed here, but slide numbers will be consistent and are of paramount importance.\""	NA	midlog	Baliga					1
Dura3_Uracil_0690_0.197_rep1_vs_NRC.1g.sig	ura3_parent_strain_growth	parent.strain_treatment.additive_time.point_cell.density_replicate	NRC1_wild.type_repl1G	Facciotti et al., 2010, BMC Systems Biology 4:64	1	GSE14836	GSE14976		Halobacterium pyrF knockout strain growth with added uracil OD0.197	11225	GPL3739	NA	Error: this GSM is missing from GEO. Slide 11225 downloaded to \schmid.lab/microarray_data/GEOcache/no_GSE\\ folder.\""	NA	early	Baliga	ura3				0
Dura3_Uracil_0690_0.200_rep2_vs_NRC.1g.sig	ura3_parent_strain_growth	parent.strain_treatment.additive_time.point_cell.density_replicate	NRC1_wild.type_repl1G	Facciotti et al., 2010, BMC Systems Biology 4:64	1	GSE14836	GSE14976	GSM370522	Halobacterium pyrF knockout strain growth with added uracil OD 0.200	11238	GPL3739	NA		NA	early	Baliga	ura3				1
Dura3_Uracil_1200_0.465_rep1_vs_NRC.1g.sig	ura3_parent_strain_growth	parent.strain_treatment.additive_time.point_cell.density_replicate	NRC1_wild.type_repl1G	Facciotti et al., 2010, BMC Systems Biology 4:64	1	GSE14836	GSE14976	GSM370535	Halobacterium pyrF knockout strain growth with added uracil. OD600: 0.465	11227	GPL3739	NA		NA	midlog	Baliga	ura3				1
Dura3_Uracil_1200_0.467_rep2_vs_NRC.1g.sig	ura3_parent_strain_growth	parent.strain_treatment.additive_time.point_cell.density_replicate	NRC1_wild.type_repl1G	Facciotti et al., 2010, BMC Systems Biology 4:64	1	GSE14836	GSE14976	GSM370524	Halobacterium pyrF knockout strain growth with added uracil. OD600: 0.467	11240	GPL3739	NA		NA	midlog	Baliga	ura3				1
Dura3_Uracil_1860_0.755_rep1_vs_NRC.1g.sig	ura3_parent_strain_growth	parent.strain_treatment.additive_time.point_cell.density_replicate	NRC1_wild.type_repl1G	Facciotti et al., 2010, BMC Systems Biology 4:64	1	GSE14836	GSE14976	GSM370537	Halobacterium pyrF knockout strain growth with added uracil.OD600: 0.755	11229	GPL3739	NA		NA	midlog	Baliga	ura3				1
Dura3_Uracil_1860_0.756_rep2_vs_NRC.1g.sig	ura3_parent_strain_growth	parent.strain_treatment.additive_time.point_cell.density_replicate	NRC1_wild.type_repl1G	Facciotti et al., 2010, BMC Systems Biology 4:64	1	GSE14836	GSE14976	GSM370526	Halobacterium pyrF knockout strain growth with added uracil. OD600: 0.756	11242	GPL3739	NA		NA	midlog	Baliga	ura3				1
Dura3_Uracil_2280_0.830_rep2_vs_NRC.1g.sig	ura3_parent_strain_growth	parent.strain_treatment.additive_time.point_cell.density_replicate	NRC1_wild.type_repl1G	Facciotti et al., 2010, BMC Systems Biology 4:64	1	GSE14836	GSE14976	GSM370528	Halobacterium pyrF knockout strain growth with added uracil. OD600: 0.830	11244	GPL3739	NA		NA	late	Baliga	ura3				1
Dura3_Uracil_2280_0.832_rep1_vs_NRC.1g.sig	ura3_parent_strain_growth	parent.strain_treatment.additive_time.point_cell.density_replicate	NRC1_wild.type_repl1G	Facciotti et al., 2010, BMC Systems Biology 4:64	1	GSE14836	GSE14976	GSM370539	Halobacterium pyrF knockout strain growth with added uracil.OD600: 0.832	11231	GPL3739	NA		NA	late	Baliga	ura3				1
Dura3_Uracil_2760_0.970_rep2_vs_NRC.1g.sig	ura3_parent_strain_growth	parent.strain_treatment.additive_time.point_cell.density_replicate	NRC1_wild.type_repl1G	Facciotti et al., 2010, BMC Systems Biology 4:64	1	GSE14836	GSE14976	GSM370530	Halobacterium pyrF knockout strain growth with added uracil. OD600: 0.970	11245	GPL3739	NA		NA	late	Baliga	ura3				1
Dura3_Uracil_2760_0.975_rep1_vs_NRC.1g.sig	ura3_parent_strain_growth	parent.strain_treatment.additive_time.point_cell.density_replicate	NRC1_wild.type_repl1G	Facciotti et al., 2010, BMC Systems Biology 4:64	1	GSE14836	GSE14976	GSM370541	Halobacterium pyrF knockout strain growth with added uracil. OD600: 0.975	11233	GPL3739	NA		NA	late	Baliga	ura3				1
Dura3_Uracil_3120_1.136_rep1_vs_NRC.1g.sig	ura3_parent_strain_growth	parent.strain_treatment.additive_time.point_cell.density_replicate	NRC1_wild.type_repl1G	Facciotti et al., 2010, BMC Systems Biology 4:64	1	GSE14836	GSE14976	GSM370543	Halobacterium pyrF knockout strain growth with added uracil. OD600: 1.136	11235	GPL3739	NA		NA	stationary	Baliga	ura3				1
Dura3_Uracil_3120_1.147_rep2_vs_NRC.1g.sig	ura3_parent_strain_growth	parent.strain_treatment.additive_time.point_cell.density_replicate	NRC1_wild.type_repl1G	Facciotti et al., 2010, BMC Systems Biology 4:65	1	GSE14836	GSE14976	GSM370532	Halobacterium pyrF knockout strain growth with added uracil. OD600: 1.147	11247	GPL3739	NA		NA	stationary	Baliga	ura3				1
NRC1_03720_0.234_rep2_vs_NRC.1g.sig	wild_type_growth	wild.type_time.point_cell.density_replicate	NRC1_wild.type_repl1G	Brooks et al., 2014, Molecular Systems Biology 10:740	1				Halobacterium NRC-1 wild type strain growth. OD600: 0.234	10998	GPL3739	795		NA	early	Baliga					0
NRC1_03960_0.409_rep2_vs_NRC.1g.sig	wild_type_growth	wild.type_time.point_cell.density_replicate	NRC1_wild.type_repl1G	Brooks et al., 2014, Molecular Systems Biology 10:740	1				Halobacterium NRC-1 wild type strain growth. OD600: 0.409	11000	GPL3739	795		NA	midlog	Baliga					0
NRC1_04320_0.578_rep2_vs_NRC.1g.sig	wild_type_growth	wild.type_time.point_cell.density_replicate	NRC1_wild.type_repl1G	Brooks et al., 2014, Molecular Systems Biology 10:740	1				Halobacterium NRC-1 wild type strain growth. OD600: 0.578	11002	GPL3739	795		NA	midlog	Baliga					0
NRC1_04476_0.715_rep2_vs_NRC.1g.sig	wild_type_growth	wild.type_time.point_cell.density_replicate	NRC1_wild.type_repl1G	Brooks et al., 2014, Molecular Systems Biology 10:740	1				Halobacterium NRC-1 wild type strain growth. OD600: 0.715	11004	GPL3739	795		NA	midlog	Baliga					0
NRC1_05400_0.786_rep2_vs_NRC.1g.sig	wild_type_growth	wild.type_time.point_cell.density_replicate	NRC1_wild.type_repl1G	Brooks et al., 2014, Molecular Systems Biology 10:740	1				Halobacterium NRC-1 wild type strain growth. OD600: 0.780	11008	GPL3739	795		NA	midlog	Baliga					0
NRC1_07020_1.318_rep2_vs_NRC.1g.sig	wild_type_growth	wild.type_time.point_cell.density_replicate	NRC1_wild.type_repl1G	Brooks et al., 2014, Molecular Systems Biology 10:740	1				Halobacterium NRC-1 wild type strain growth. OD600: 1.318	11012	GPL3739	795		NA	stationary	Baliga					0
NRC1_07740_2.681_rep2_vs_NRC.1g.sig	wild_type_growth	wild.type_time.point_cell.density_replicate	NRC1_wild.type_repl1G	Brooks et al., 2014, Molecular Systems Biology 10:740	1				Halobacterium NRC-1 wild type strain growth. OD600: 2.681	11014	GPL3739	795		NA	stationary	Baliga					0
NRC1_08460_3.840_rep2_vs_NRC.1g.sig	wild_type_growth	wild.type_time.point_cell.density_replicate	NRC1_wild.type_repl1G	Brooks et al., 2014, Molecular Systems Biology 10:740	1				Halobacterium NRC-1 wild type strain growth. OD600: 3.840	11016	GPL3739	795		NA	stationary	Baliga					0
NRC1_09540_4.690_rep2_vs_NRC.1g.sig	wild_type_growth	wild.type_time.point_cell.density_replicate	NRC1_wild.type_repl1G	Brooks et al., 2014, Molecular Systems Biology 10:740	1				Halobacterium NRC-1 wild type strain growth. OD600: 4.690	11018	GPL3739	795		NA	stationary	Baliga					0
NRC1_10980_4.935_rep2_vs_NRC.1g.sig	wild_type_growth	wild.type_time.point_cell.density_replicate	NRC1_wild.type_repl1G	Brooks et al., 2014, Molecular Systems Biology 10:740	1				Halobacterium NRC-1 wild type strain growth. OD600: 4.935	11022	GPL3739	795		NA	stationary	Baliga					0
NRC1_11700_5.730_rep2_vs_NRC.1g.sig	wild_type_growth	wild.type_time.point_cell.density_replicate	NRC1_wild.type_repl1G	Brooks et al., 2014, Molecular Systems Biology 10:740	1				Halobacterium NRC-1 wild type strain growth. OD600: 5.730	11024	GPL3739	795		NA	stationary	Baliga					0
NRC1_H2O_0540_0.220_rep2_vs_NRC.1g.sig	wild_type_growth	wild.type_water.added_time.point_cell.density_replicate	NRC1_wild.type_repl1G	Facciotti et al., 2010, BMC Systems Biology 4:64	1	GSE14832	GSE14976	GSM370480	Halobacterium growth	11302	GPL3739	NA		NA	early	Baliga					1
NRC1_H2O_0540_0.225_rep1_vs_NRC.1g.sig	wild_type_growth	wild.type_water.added_time.point_cell.density_replicate	NRC1_wild.type_repl1G	Facciotti et al., 2010, BMC Systems Biology 4:64	1	GSE14832	GSE14976	GSM370466	Halobacterium growth	11288	GPL3739	NA		NA	early	Baliga					1
NRC1_H2O_0890_0.468_rep2_vs_NRC.1g.sig	wild_type_growth	wild.type_water.added_time.point_cell.density_replicate	NRC1_wild.type_repl1G	Facciotti et al., 2010, BMC Systems Biology 4:64	1	GSE14832	GSE14976	GSM370482	Halobacterium growth	11304	GPL3739	NA		NA	midlog	Baliga					1
NRC1_H2O_0890_0.496_rep1_vs_NRC.1g.sig	wild_type_growth	wild.type_water.added_time.point_cell.density_replicate	NRC1_wild.type_repl1G	Facciotti et al., 2010, BMC Systems Biology 4:64	1	GSE14832	GSE14976	GSM370468	Halobacterium growth	11290	GPL3739	NA		NA	midlog	Baliga					1
NRC1_H2O_1260_0.807_rep1_vs_NRC.1g.sig	wild_type_growth	wild.type_water.added_time.point_cell.density_replicate	NRC1_wild.type_repl1G	Facciotti et al., 2010, BMC Systems Biology 4:64	1	GSE14832	GSE14976	GSM370470	Halobacterium growth	11292	GPL3739	NA		NA	late	Baliga					1
NRC1_H2O_1260_0.830_rep2_vs_NRC.1g.sig	wild_type_growth	wild.type_water.added_time.point_cell.density_replicate	NRC1_wild.type_repl1G	Facciotti et al., 2010, BMC Systems Biology 4:64	1	GSE14832	GSE14976	GSM370484	Halobacterium growth	11307	GPL3739	NA		NA	late	Baliga					1
NRC1_H2O_1860_0.733_rep2_vs_NRC.1g.sig	wild_type_growth	wild.type_water.added_time.point_cell.density_replicate	NRC1_wild.type_repl1G	Facciotti et al., 2010, BMC Systems Biology 4:64	1	GSE14832	GSE14976	GSM370486	Halobacterium growth	11308	GPL3739	NA		NA	midlog	Baliga					1
NRC1_H2O_1860_0.758_rep1_vs_NRC.1g.sig	wild_type_growth	wild.type_water.added_time.point_cell.density_replicate	NRC1_wild.type_repl1G	Facciotti et al., 2010, BMC Systems Biology 4:64	1	GSE14832	GSE14976	GSM370472	Halobacterium growth	11294	GPL3739	NA		NA	midlog	Baliga					1
NRC1_H2O_2280_0.764_rep2_vs_NRC.1g.sig	wild_type_growth	wild.type_water.added_time.point_cell.density_replicate	NRC1_wild.type_repl1G	Facciotti et al., 2010, BMC Systems Biology 4:64	1	GSE14832	GSE14976	GSM370488	Halobacterium growth	11318	GPL3739	NA		NA	midlog	Baliga					1
NRC1_H2O_2280_0.781_rep1_vs_NRC.1g.sig	wild_type_growth	wild.type_water.added_time.point_cell.density_replicate	NRC1_wild.type_repl1G	Facciotti et al., 2010, BMC Systems Biology 4:64	1	GSE14832	GSE14976	GSM370474	Halobacterium growth	11296	GPL3739	NA		NA	midlog	Baliga					1
NRC1_H2O_2760_0.913_rep1_vs_NRC.1g.sig	wild_type_growth	wild.type_water.added_time.point_cell.density_replicate	NRC1_wild.type_repl1G	Facciotti et al., 2010, BMC Systems Biology 4:64	1	GSE14832	GSE14976	GSM370476	Halobacterium growth	11298	GPL3739	NA		NA	stationary	Baliga					1
NRC1_H2O_2760_0.913_rep2_vs_NRC.1g.sig	wild_type_growth	wild.type_water.added_time.point_cell.density_replicate	NRC1_wild.type_repl1G	Facciotti et al., 2010, BMC Systems Biology 4:64	1	GSE14832	GSE14976	GSM370490	Halobacterium growth	11320	GPL3739	NA		NA	stationary	Baliga					1
NRC1_H2O_3120_1.023_rep1_vs_NRC.1g.sig	wild_type_growth	wild.type_water.added_time.point_cell.density_replicate	NRC1_wild.type_repl1G	Facciotti et al., 2010, BMC Systems Biology 4:64	1	GSE14832	GSE14976	GSM370478	Halobacterium growth	11300	GPL3739	NA		NA	stationary	Baliga					1
NRC1_H2O_3120_1.086_rep2_vs_NRC.1g.sig	wild_type_growth	wild.type_water.added_time.point_cell.density_replicate	NRC1_wild.type_repl1G	Facciotti et al., 2010, BMC Systems Biology 4:64	1	GSE14832	GSE14976	GSM370492	Halobacterium growth	11322	GPL3739	NA		NA	stationary	Baliga					1
NRC1_Uracil_0540_0.200_rep1_vs_NRC.1g.sig	wild_type_growth	wild.type_uracil.added_time.point_cell.density_replicate	NRC1_wild.type_repl1G	Facciotti et al., 2010, BMC Systems Biology 4:64	1	GSE14835	GSE14976	GSM370508	Halobacterium growth with added uracil	11256	GPL3739	NA		NA	early	Baliga					1
NRC1_Uracil_0540_0.205_rep2_vs_NRC.1g.sig	wild_type_growth	wild.type_uracil.added_time.point_cell.density_replicate	NRC1_wild.type_repl1G	Facciotti et al., 2010, BMC Systems Biology 4:64	1	GSE14835	GSE14976	GSM370494	Halobacterium growth with added uracil	11270	GPL3739	NA		NA	early	Baliga					1
NRC1_Uracil_0890_0.420_rep2_vs_NRC.1g.sig	wild_type_growth	wild.type_uracil.added_time.point_cell.density_replicate	NRC1_wild.type_repl1G	Facciotti et al., 2010, BMC Systems Biology 4:64	1	GSE14835	GSE14976	GSM370496	Halobacterium growth with added uracil	11272	GPL3739	NA		NA	midlog	Baliga					1
NRC1_Uracil_0890_0.440_rep1_vs_NRC.1g.sig	wild_type_growth	wild.type_uracil.added_time.point_cell.density_replicate	NRC1_wild.type_repl1G	Facciotti et al., 2010, BMC Systems Biology 4:64	1	GSE14835	GSE14976	GSM370510	Halobacterium growth with added uracil	11258	GPL3739	NA		NA	midlog	Baliga					1
NRC1_Uracil_1260_0.785_rep1_vs_NRC.1g.sig	wild_type_growth	wild.type_uracil.added_time.point_cell.density_replicate	NRC1_wild.type_repl1G	Facciotti et al., 2010, BMC Systems Biology 4:64	1	GSE14835	GSE14976	GSM370512	Halobacterium growth with added uracil	11260	GPL3739	NA		NA	midlog	Baliga					1
NRC1_Uracil_1260_0.812_rep2_vs_NRC.1g.sig	wild_type_growth	wild.type_uracil.added_time.point_cell.density_replicate	NRC1_wild.type_repl1G	Facciotti et al., 2010, BMC Systems Biology 4:64	1	GSE14835	GSE14976	GSM370498	Halobacterium growth with added uracil	11274	GPL3739	NA		NA	late	Baliga					1
NRC1_Uracil_1860_0.882_rep1_vs_NRC.1g.sig	wild_type_growth	wild.type_uracil.added_time.point_cell.density_replicate	NRC1_wild.type_repl1G	Facciotti et al., 2010, BMC Systems Biology 4:64	1	GSE14835	GSE14976	GSM370514	Halobacterium growth with added uracil	11262	GPL3739	NA		NA	late	Baliga					1
NRC1_Uracil_1860_0.912_rep2_vs_NRC.1g.sig	wild_type_growth	wild.type_uracil.added_time.point_cell.density_replicate	NRC1_wild.type_repl1G	Facciotti et al., 2010, BMC Systems Biology 4:64	1	GSE14835	GSE14976	GSM370500	Halobacterium growth with added uracil	11276	GPL3739	NA		NA	stationary	Baliga					1
NRC1_Uracil_2280_0.876_rep1_vs_NRC.1g.sig	wild_type_growth	wild.type_uracil.added_time.point_cell.density_replicate	NRC1_wild.type_repl1G	Facciotti et al., 2010, BMC Systems Biology 4:64	1	GSE14835	GSE14976	GSM370516	Halobacterium growth with added uracil	11264	GPL3739	NA		NA	late	Baliga					1
NRC1_Uracil_2280_0.881_rep2_vs_NRC.1g.sig	wild_type_growth	wild.type_uracil.added_time.point_cell.density_replicate	NRC1_wild.type_repl1G	Facciotti et al., 2010, BMC Systems Biology 4:64	1	GSE14835	GSE14976	GSM370502	Halobacterium growth with added uracil	11278	GPL3739	NA		NA	late	Baliga					1
NRC1_Uracil_2760_1.039_rep1_vs_NRC.1g.sig	wild_type_growth	wild.type_uracil.added_time.point_cell.density_replicate	NRC1_wild.type_repl1G	Facciotti et al., 2010, BMC Systems Biology 4:64	1	GSE14835	GSE14976	GSM370518	Halobacterium growth with added uracil	11266	GPL3739	NA		NA	stationary	Baliga					1
NRC1_Uracil_2760_1.133_rep2_vs_NRC.1g.sig	wild_type_growth	wild.type_uracil.added_time.point_cell.density_replicate	NRC1_wild.type_repl1G	Facciotti et al., 2010, BMC Systems Biology 4:64	1	GSE14835	GSE14976	GSM370504	Halobacterium growth with added uracil	11283	GPL3739	NA		NA	stationary	Baliga					1
NRC1_Uracil_3120_1.296_rep2_vs_NRC.1g.sig	wild_type_growth	wild.type_uracil.added_time.point_cell.density_replicate	NRC1_wild.type_repl1G	Facciotti et al., 2010, BMC Systems Biology 4:64	1	GSE14835	GSE14976	GSM370506	Halobacterium growth with added uracil	11286	GPL3739	NA		NA	stationary	Baliga					1
NRC1_Uracil_3120_1.341_rep1_vs_NRC.1g.sig	wild_type_growth	wild.type_uracil.added_time.point_cell.density_replicate	NRC1_wild.type_repl1G	Facciotti et al., 2010, BMC Systems Biology 4:64	1	GSE14835	GSE14976	GSM370520	Halobacterium growth with added uracil	11268	GPL3739	NA		NA	stationary	Baliga					1
X20050620_Cmyc_rep1_0.207_vs_NRC.1d.sig	General_TF_overexpression	date_epitope.tag_replicate_cell.density	NRC1_wild.type_repl1D	Brooks et al., 2014, Molecular Systems Biology 10:740	1				Halobacterium NRC-1 with pMTFcmyc grown to OD600 0.207 with mevinolin	8407		579		NA	early	Baliga				empty_vector	0
X20050620_Cmyc_rep1_0.474_vs_NRC.1d.sig	General_TF_overexpression	date_epitope.tag_replicate_cell.density	NRC1_wild.type_repl1D	Brooks et al., 2014, Molecular Systems Biology 10:740	1				Halobacterium NRC-1 with pMTFcmyc grown to OD600 0.474 with mevinolin	8496		579		NA	midlog	Baliga				empty_vector	0
X20050620_Cmyc_rep1_1.052_vs_NRC.1d.sig	General_TF_overexpression	date_epitope.tag_replicate_cell.density	NRC1_wild.type_repl1D	Brooks et al., 2014, Molecular Systems Biology 10:740	1				Halobacterium NRC-1 with pMTFcmyc grown to OD600 1.052 with mevinolin	8516		579		NA	stationary	Baliga				empty_vector	0
X20050620_Cmyc_rep2_0.177_vs_NRC.1d.sig	General_TF_overexpression	date_epitope.tag_replicate_cell.density	NRC1_wild.type_repl1D	Brooks et al., 2014, Molecular Systems Biology 10:740	1				Halobacterium NRC-1 with pMTFcmyc grown to OD600 0.177 with mevinolin	8417		579		NA	early	Baliga				empty_vector	0
X20050620_Cmyc_rep2_0.457_vs_NRC.1d.sig	General_TF_overexpression	date_epitope.tag_replicate_cell.density	NRC1_wild.type_repl1D	Brooks et al., 2014, Molecular Systems Biology 10:740	1				Halobacterium NRC-1 with pMTFcmyc grown to OD600 0.457 with mevinolin	8506		579		NA	midlog	Baliga				empty_vector	0
X20050620_Cmyc_rep2_1.072_vs_NRC.1d.sig	General_TF_overexpression	date_epitope.tag_replicate_cell.density	NRC1_wild.type_repl1D	Brooks et al., 2014, Molecular Systems Biology 10:740	1				Halobacterium NRC-1 with pMTFcmyc grown to OD600 1.072 with mevinolin	8618		579		NA	stationary	Baliga				empty_vector	0
X20050620_Cmyc_tfbD_rep1_0.156_vs_NRC.1d.sig	General_TF_overexpression	date_epitope.tag_gene.overexpressed_replicate_cell.density	NRC1_wild.type_repl1D	Brooks et al., 2014, Molecular Systems Biology 10:740	1				Halobacterium NRC-1 with pMTFcmyc expressing tfbD grown to OD600 0.156 with mevinolin	8409		579		NA	early	Baliga				tfbD	0
X20050620_Cmyc_tfbD_rep1_0.336_vs_NRC.1d.sig	General_TF_overexpression	date_epitope.tag_gene.knocked.out_replicate_cell.density	NRC1_wild.type_repl1D	Brooks et al., 2014, Molecular Systems Biology 10:740	1				Halobacterium NRC-1 with pMTFcmyc expressing tfbD grown to OD600 0.336 with mevinolin	8498		579		NA	midlog	Baliga				tfbD	0
X20050620_Cmyc_tfbD_rep1_0.944_vs_NRC.1d.sig	General_TF_overexpression	date_epitope.tag_gene.knocked.out_replicate_cell.density	NRC1_wild.type_repl1D	Brooks et al., 2014, Molecular Systems Biology 10:740	1				Halobacterium NRC-1 with pMTFcmyc expressing tfbD grown to OD600 0.944 with mevinolin	8518		579		NA	stationary	Baliga				tfbD	0
X20050620_Cmyc_tfbD_rep2_0.153_vs_NRC.1d.sig	General_TF_overexpression	date_epitope.tag_gene.knocked.out_replicate_cell.density	NRC1_wild.type_repl1D	Brooks et al., 2014, Molecular Systems Biology 10:740	1				Halobacterium NRC-1 with pMTFcmyc expressing tfbD grown to OD600 0.153 with mevinolin	8419		579		NA	early	Baliga				tfbD	0
X20050620_Cmyc_tfbD_rep2_0.334_vs_NRC.1d.sig	General_TF_overexpression	date_epitope.tag_gene.knocked.out_replicate_cell.density	NRC1_wild.type_repl1D	Brooks et al., 2014, Molecular Systems Biology 10:740	1				Halobacterium NRC-1 with pMTFcmyc expressing tfbD grown to OD600 0.334 with mevinolin	8508		579		NA	midlog	Baliga				tfbD	0
X20050620_Cmyc_tfbD_rep2_0.922_vs_NRC.1d.sig	General_TF_overexpression	date_epitope.tag_gene.knocked.out_replicate_cell.density	NRC1_wild.type_repl1D	Brooks et al., 2014, Molecular Systems Biology 10:740	1				Halobacterium NRC-1 with pMTFcmyc expressing tfbD grown to OD600 0.922 with mevinolin	8620		579		NA	stationary	Baliga				tfbD	0
X20050620_Cmyc_tfbE_rep1_0.113_vs_NRC.1d.sig	General_TF_overexpression	date_epitope.tag_gene.knocked.out_replicate_cell.density	NRC1_wild.type_repl1D	Brooks et al., 2014, Molecular Systems Biology 10:740	1				Halobacterium NRC-1 with pMTFcmyc expressing tfbE grown to OD600 0.113 with mevinolin	8411		579		NA	early	Baliga				tfbE	0
X20050620_Cmyc_tfbE_rep1_0.378_vs_NRC.1d.sig	General_TF_overexpression	date_epitope.tag_gene.knocked.out_replicate_cell.density	NRC1_wild.type_repl1D	Brooks et al., 2014, Molecular Systems Biology 10:740	1				Halobacterium NRC-1 with pMTFcmyc expressing tfbE grown to OD600 0.378 with mevinolin	8500		579		NA	midlog	Baliga				tfbE	0
X20050620_Cmyc_tfbE_rep1_1.142_vs_NRC.1d.sig	General_TF_overexpression	date_epitope.tag_gene.knocked.out_replicate_cell.density	NRC1_wild.type_repl1D	Brooks et al., 2014, Molecular Systems Biology 10:740	1				Halobacterium NRC-1 with pMTFcmyc expressing tfbE grown to OD600 1.142 with mevinolin	8612		579		NA	stationary	Baliga				tfbE	0
X20050620_Cmyc_tfbE_rep2_0.118_vs_NRC.1d.sig	General_TF_overexpression	date_epitope.tag_gene.knocked.out_replicate_cell.density	NRC1_wild.type_repl1D	Brooks et al., 2014, Molecular Systems Biology 10:740	1				Halobacterium NRC-1 with pMTFcmyc expressing tfbE grown to OD600 0.118 with mevinolin	8421		579		NA	early	Baliga				tfbE	0
X20050620_Cmyc_tfbE_rep2_0.383_vs_NRC.1d.sig	General_TF_overexpression	date_epitope.tag_gene.knocked.out_replicate_cell.density	NRC1_wild.type_repl1D	Brooks et al., 2014, Molecular Systems Biology 10:740	1				Halobacterium NRC-1 with pMTFcmyc expressing tfbE grown to OD600 0.383 with mevinolin	8510		579		NA	midlog	Baliga				tfbE	0
X20050620_Cmyc_tfbE_rep2_1.042_vs_NRC.1d.sig	General_TF_overexpression	date_epitope.tag_gene.knocked.out_replicate_cell.density	NRC1_wild.type_repl1D	Brooks et al., 2014, Molecular Systems Biology 10:740	1				Halobacterium NRC-1 with pMTFcmyc expressing tfbE grown to OD600 1.042 with mevinolin	8628		579		NA	stationary	Baliga				tfbE	0
X20050620_Cmyc_tfbG_rep1_0.180_vs_NRC.1d.sig	General_TF_overexpression	date_epitope.tag_gene.knocked.out_replicate_cell.density	NRC1_wild.type_repl1D	Facciotti et al., 2007,PNAS 104(11):4630-5	1	GSE6776		GSM156498	Halobacterium NRC-1 with pMTFcmyc expressing tfbG grown to OD600 0.180 with mevinolin	8413	GPL3739	579		NA	early	Baliga				tfbG	1
X20050620_Cmyc_tfbG_rep1_0.408_vs_NRC.1d.sig	General_TF_overexpression	date_epitope.tag_gene.knocked.out_replicate_cell.density	NRC1_wild.type_repl1D	Facciotti et al., 2007,PNAS 104(11):4630-5	1	GSE6776		GSM156502	Halobacterium NRC-1 with pMTFcmyc expressing tfbG grown to OD600 0.408 with mevinolin	8502	GPL3739	579		NA	midlog	Baliga				tfbG	1
X20050620_Cmyc_tfbG_rep1_1.080_vs_NRC.1d.sig	General_TF_overexpression	date_epitope.tag_gene.knocked.out_replicate_cell.density	NRC1_wild.type_repl1D	Facciotti et al., 2007,PNAS 104(11):4630-5	1	GSE6776		GSM156506	Halobacterium NRC-1 with pMTFcmyc expressing tfbG grown to OD600 1.080 with mevinolin	8614	GPL3739	579		NA	stationary	Baliga				tfbG	1
X20050620_Cmyc_tfbG_rep2_0.170_vs_NRC.1d.sig	General_TF_overexpression	date_epitope.tag_gene.knocked.out_replicate_cell.density	NRC1_wild.type_repl1D	Facciotti et al., 2007,PNAS 104(11):4630-5	1	GSE6776		GSM156500	Halobacterium NRC-1 with pMTFcmyc expressing tfbG grown to OD600 0.170 with mevinolin	8492	GPL3739	579		NA	early	Baliga				tfbG	1
X20050620_Cmyc_tfbG_rep2_0.433_vs_NRC.1d.sig	General_TF_overexpression	date_epitope.tag_gene.knocked.out_replicate_cell.density	NRC1_wild.type_repl1D	Facciotti et al., 2007,PNAS 104(11):4630-5	1	GSE6776		GSM156504	Halobacterium NRC-1 with pMTFcmyc expressing tfbG grown to OD600 0.433 with mevinolin	8512	GPL3739	579		NA	midlog	Baliga				tfbG	1
X20050620_Cmyc_tfbG_rep2_1.000_vs_NRC.1d.sig	General_TF_overexpression	date_epitope.tag_gene.knocked.out_replicate_cell.density	NRC1_wild.type_repl1D	Facciotti et al., 2007,PNAS 104(11):4630-5	1	GSE6776		GSM156508	Halobacterium NRC-1 with pMTFcmyc expressing tfbG grown to OD600 1.000 with mevinolin	8630	GPL3739	579		NA	stationary	Baliga				tfbG	1
X20050620_NRC1_rep1_0.173_vs_NRC.1d.sig	wild_type_growth	date_wild.type.strain.name_replicate_cell.density	NRC1_wild.type_repl1D	Facciotti et al., 2007,PNAS 104(11):4630-5	1				Halobacterium NRC-1 grown to OD600 0.173 without mevinolin	8404	GPL3739	579		NA	early	Baliga					0
X20050620_NRC1_rep1_0.484_vs_NRC.1d.sig	wild_type_growth	date_wild.type.strain.name_replicate_cell.density	NRC1_wild.type_repl1D	Facciotti et al., 2007,PNAS 104(11):4630-5	1				Halobacterium NRC-1 grown to OD600 0.484 without mevinolin	8494	GPL3739	579		NA	midlog	Baliga					0
X20050620_NRC1_rep1_1.276_vs_NRC.1d.sig	wild_type_growth	date_wild.type.strain.name_replicate_cell.density	NRC1_wild.type_repl1D	Facciotti et al., 2007,PNAS 104(11):4630-5	1				Halobacterium NRC-1 grown to OD600 1.276 without mevinolin	8514	GPL3739	579		NA	stationary	Baliga					0
X20050620_NRC1_rep2_0.183_vs_NRC.1d.sig	wild_type_growth	date_wild.type.strain.name_replicate_cell.density	NRC1_wild.type_repl1D	Facciotti et al., 2007,PNAS 104(11):4630-5	1				Halobacterium NRC-1 grown to OD600 0.183 without mevinolin	8415	GPL3739	579		NA	early	Baliga					0
X20050620_NRC1_rep2_0.505_vs_NRC.1d.sig	wild_type_growth	date_wild.type.strain.name_replicate_cell.density	NRC1_wild.type_repl1D	Facciotti et al., 2007,PNAS 104(11):4630-5	1				Halobacterium NRC-1 grown to OD600 0.505 without mevinolin	8504	GPL3739	579		NA	midlog	Baliga					0
X20050620_NRC1_rep2_1.030_vs_NRC.1d.sig	wild_type_growth	date_wild.type.strain.name_replicate_cell.density	NRC1_wild.type_repl1D	Facciotti et al., 2007,PNAS 104(11):4630-5	1				Halobacterium NRC-1 grown to OD600 1.030 without mevinolin	8616	GPL3739	579		NA	stationary	Baliga					0
X20050726_Cmyc_tfbA_rep1_0.141_vs_NRC.1d.sig	General_TF_overexpression	date_epitope.tag_gene.overexpressed_replicate_cell.density	NRC1_wild.type_repl1D	Facciotti et al., 2007,PNAS 104(11):4630-5	1	GSE6776		GSM156434	Halobacterium NRC-1 with pMTFcmyc expressing tfbA grown to OD600 0.141 with mevinolin	8632	GPL3739	586		NA	early	Baliga				tfbA	1
X20050726_Cmyc_tfbA_rep1_0.412_vs_NRC.1d.sig	General_TF_overexpression	date_epitope.tag_gene.overexpressed_replicate_cell.density	NRC1_wild.type_repl1D	Facciotti et al., 2007,PNAS 104(11):4630-5	1	GSE6776		GSM156450	Halobacterium NRC-1 with pMTFcmyc expressing tfbA grown to OD600 0.412 with mevinolin	8714	GPL3739	586		NA	midlog	Baliga				tfbA	1
X20050726_Cmyc_tfbA_rep1_0.908_vs_NRC.1d.sig	General_TF_overexpression	date_epitope.tag_gene.overexpressed_replicate_cell.density	NRC1_wild.type_repl1D	Facciotti et al., 2007,PNAS 104(11):4630-5	1	GSE6776		GSM156466	Halobacterium NRC-1 with pMTFcmyc expressing tfbA grown to OD600 0.908 with mevinolin	8732	GPL3739	586		NA	late	Baliga				tfbA	1
X20050726_Cmyc_tfbA_rep1_0.983_vs_NRC.1d.sig	General_TF_overexpression	date_epitope.tag_gene.overexpressed_replicate_cell.density	NRC1_wild.type_repl1D	Facciotti et al., 2007,PNAS 104(11):4630-5	1	GSE6776		GSM156482	Halobacterium NRC-1 with pMTFcmyc expressing tfbA grown to OD600 0.983 with mevinolin	8748	GPL3739	586		NA	late	Baliga				tfbA	1
X20050726_Cmyc_tfbA_rep2_0.144_vs_NRC.1d.sig	General_TF_overexpression	date_epitope.tag_gene.overexpressed_replicate_cell.density	NRC1_wild.type_repl1D	Facciotti et al., 2007,PNAS 104(11):4630-5	1	GSE6776		GSM156436	Halobacterium NRC-1 with pMTFcmyc expressing tfbA grown to OD600 0.144 with mevinolin	8634	GPL3739	586		NA	early	Baliga				tfbA	1
X20050726_Cmyc_tfbA_rep2_0.399_vs_NRC.1d.sig	General_TF_overexpression	date_epitope.tag_gene.overexpressed_replicate_cell.density	NRC1_wild.type_repl1D	Facciotti et al., 2007,PNAS 104(11):4630-5	1	GSE6776		GSM156452	Halobacterium NRC-1 with pMTFcmyc expressing tfbA grown to OD600 0.399 with mevinolin	8716	GPL3739	586		NA	midlog	Baliga				tfbA	1
X20050726_Cmyc_tfbA_rep2_0.976_vs_NRC.1d.sig	General_TF_overexpression	date_epitope.tag_gene.overexpressed_replicate_cell.density	NRC1_wild.type_repl1D	Facciotti et al., 2007,PNAS 104(11):4630-5	1	GSE6776		GSM156484	Halobacterium NRC-1 with pMTFcmyc expressing tfbA grown to OD600 0.976 with mevinolin	8750	GPL3739	586		NA	late	Baliga				tfbA	1
X20050726_Cmyc_tfbB_rep1_0.157_vs_NRC.1d.sig	General_TF_overexpression	date_epitope.tag_gene.overexpressed_replicate_cell.density	NRC1_wild.type_repl1D	Facciotti et al., 2007,PNAS 104(11):4630-5	1	GSE6776		GSM156438	Halobacterium NRC-1 with pMTFcmyc expressing tfbB grown to OD600 0.157 with mevinolin	8702	GPL3739	586		NA	early	Baliga				tfbB	1
X20050726_Cmyc_tfbB_rep1_0.448_vs_NRC.1d.sig	General_TF_overexpression	date_epitope.tag_gene.overexpressed_replicate_cell.density	NRC1_wild.type_repl1D	Facciotti et al., 2007,PNAS 104(11):4630-5	1	GSE6776		GSM156454	Halobacterium NRC-1 with pMTFcmyc expressing tfbB grown to OD600 0.448 with mevinolin	8718	GPL3739	586		NA	midlog	Baliga				tfbB	1
X20050726_Cmyc_tfbB_rep1_0.814_vs_NRC.1d.sig	General_TF_overexpression	date_epitope.tag_gene.overexpressed_replicate_cell.density	NRC1_wild.type_repl1D	Facciotti et al., 2007,PNAS 104(11):4630-5	1	GSE6776		GSM156470	Halobacterium NRC-1 with pMTFcmyc expressing tfbB grown to OD600 0.814 with mevinolin	8736	GPL3739	586		NA	late	Baliga				tfbB	1
X20050726_Cmyc_tfbB_rep1_0.872_vs_NRC.1d.sig	General_TF_overexpression	date_epitope.tag_gene.overexpressed_replicate_cell.density	NRC1_wild.type_repl1D	Facciotti et al., 2007,PNAS 104(11):4630-5	1	GSE6776		GSM156486	Halobacterium NRC-1 with pMTFcmyc expressing tfbB grown to OD600 0.872 with mevinolin	8752	GPL3739	586		NA	late	Baliga				tfbB	1
X20050726_Cmyc_tfbB_rep2_0.152_vs_NRC.1d.sig	General_TF_overexpression	date_epitope.tag_gene.overexpressed_replicate_cell.density	NRC1_wild.type_repl1D	Facciotti et al., 2007,PNAS 104(11):4630-5	1	GSE6776		GSM156440	Halobacterium NRC-1 with pMTFcmyc expressing tfbB grown to OD600 0.152 with mevinolin	8704	GPL3739	586		NA	early	Baliga				tfbB	1
X20050726_Cmyc_tfbB_rep2_0.496_vs_NRC.1d.sig	General_TF_overexpression	date_epitope.tag_gene.overexpressed_replicate_cell.density	NRC1_wild.type_repl1D	Facciotti et al., 2007,PNAS 104(11):4630-5	1	GSE6776		GSM156456	Halobacterium NRC-1 with pMTFcmyc expressing tfbB grown to OD600 0.496 with mevinolin	8720	GPL3739	586		NA	midlog	Baliga				tfbB	1
X20050726_Cmyc_tfbB_rep2_0.840_vs_NRC.1d.sig	General_TF_overexpression	date_epitope.tag_gene.overexpressed_replicate_cell.density	NRC1_wild.type_repl1D	Facciotti et al., 2007,PNAS 104(11):4630-5	1	GSE6776		GSM156472	Halobacterium NRC-1 with pMTFcmyc expressing tfbB grown to OD600 0.840 with mevinolin	8738	GPL3739	586		NA	late	Baliga				tfbB	1
X20050726_Cmyc_tfbB_rep2_1.041_vs_NRC.1d.sig	General_TF_overexpression	date_epitope.tag_gene.overexpressed_replicate_cell.density	NRC1_wild.type_repl1D	Facciotti et al., 2007,PNAS 104(11):4630-5	1	GSE6776		GSM156488	Halobacterium NRC-1 with pMTFcmyc expressing tfbB grown to OD600 1.041 with mevinolin	8754	GPL3739	586		NA	stationary	Baliga				tfbB	1
X20050726_Cmyc_tfbC_rep1_0.132_vs_NRC.1d.sig	General_TF_overexpression	date_epitope.tag_gene.overexpressed_replicate_cell.density	NRC1_wild.type_repl1D	Facciotti et al., 2007,PNAS 104(11):4630-5	1	GSE6776		GSM156442	Halobacterium NRC-1 with pMTFcmyc expressing tfbC grown to OD600 0.132 with mevinolin	8706	GPL3739	586		NA	early	Baliga				tfbC	1
X20050726_Cmyc_tfbC_rep1_0.394_vs_NRC.1d.sig	General_TF_overexpression	date_epitope.tag_gene.overexpressed_replicate_cell.density	NRC1_wild.type_repl1D	Facciotti et al., 2007,PNAS 104(11):4630-5	1	GSE6776		GSM156458	Halobacterium NRC-1 with pMTFcmyc expressing tfbC grown to OD600 0.394 with mevinolin	8722	GPL3739	586		NA	early	Baliga				tfbC	1
X20050726_Cmyc_tfbC_rep1_0.857_vs_NRC.1d.sig	General_TF_overexpression	date_epitope.tag_gene.overexpressed_replicate_cell.density	NRC1_wild.type_repl1D	Facciotti et al., 2007,PNAS 104(11):4630-5	1	GSE6776		GSM156474	Halobacterium NRC-1 with pMTFcmyc expressing tfbC grown to OD600 0.857 with mevinolin	8740	GPL3739	586		NA	late	Baliga				tfbC	1
X20050726_Cmyc_tfbC_rep2_0.148_vs_NRC.1d.sig	General_TF_overexpression	date_epitope.tag_gene.overexpressed_replicate_cell.density	NRC1_wild.type_repl1D	Facciotti et al., 2007,PNAS 104(11):4630-5	1	GSE6776		GSM156444	Halobacterium NRC-1 with pMTFcmyc expressing tfbC grown to OD600 0.148 with mevinolin	8708	GPL3739	586		NA	early	Baliga				tfbC	1
X20050726_Cmyc_tfbC_rep2_0.430_vs_NRC.1d.sig	General_TF_overexpression	date_epitope.tag_gene.overexpressed_replicate_cell.density	NRC1_wild.type_repl1D	Facciotti et al., 2007,PNAS 104(11):4630-5	1	GSE6776		GSM156460	Halobacterium NRC-1 with pMTFcmyc expressing tfbC grown to OD600 0.430 with mevinolin	8724	GPL3739	586		NA	midlog	Baliga				tfbC	1
X20050726_Cmyc_tfbC_rep2_1.114_vs_NRC.1d.sig	General_TF_overexpression	date_epitope.tag_gene.overexpressed_replicate_cell.density	NRC1_wild.type_repl1D	Facciotti et al., 2007,PNAS 104(11):4630-5	1	GSE6776		GSM156492	Halobacterium NRC-1 with pMTFcmyc expressing tfbC grown to OD600 1.114 with mevinolin	8758	GPL3739	586		NA	stationary	Baliga				tfbC	1
X20050726_Cmyc_tfbF_rep1_0.198_vs_NRC.1d.sig	General_TF_overexpression	date_epitope.tag_gene.overexpressed_replicate_cell.density	NRC1_wild.type_repl1D	Facciotti et al., 2007,PNAS 104(11):4630-5	1	GSE6776		GSM156446	Halobacterium NRC-1 with pMTFcmyc expressing tfbF grown to OD600 0.198 with mevinolin	8710	GPL3739	586		NA	early	Baliga				tfbF	1
X20050726_Cmyc_tfbF_rep1_0.490_vs_NRC.1d.sig	General_TF_overexpression	date_epitope.tag_gene.overexpressed_replicate_cell.density	NRC1_wild.type_repl1D	Facciotti et al., 2007,PNAS 104(11):4630-5	1	GSE6776		GSM156462	Halobacterium NRC-1 with pMTFcmyc expressing tfbF grown to OD600 0.490 with mevinolin	8726	GPL3739	586		NA	midlog	Baliga				tfbF	1
X20050726_Cmyc_tfbF_rep1_0.820_vs_NRC.1d.sig	General_TF_overexpression	date_epitope.tag_gene.overexpressed_replicate_cell.density	NRC1_wild.type_repl1D	Facciotti et al., 2007,PNAS 104(11):4630-5	1	GSE6776		GSM156478	Halobacterium NRC-1 with pMTFcmyc expressing tfbF grown to OD600 0.820 with mevinolin	8744	GPL3739	586		NA	late	Baliga				tfbF	1
X20050726_Cmyc_tfbF_rep1_0.946_vs_NRC.1d.sig	General_TF_overexpression	date_epitope.tag_gene.overexpressed_replicate_cell.density	NRC1_wild.type_repl1D	Facciotti et al., 2007,PNAS 104(11):4630-5	1	GSE6776		GSM156494	Halobacterium NRC-1 with pMTFcmyc expressing tfbF grown to OD600 0.946 with mevinolin	8852	GPL3739	586		NA	late	Baliga				tfbF	1
X20050726_Cmyc_tfbF_rep2_0.180_vs_NRC.1d.sig	General_TF_overexpression	date_epitope.tag_gene.overexpressed_replicate_cell.density	NRC1_wild.type_repl1D	Facciotti et al., 2007,PNAS 104(11):4630-5	1	GSE6776		GSM156448	Halobacterium NRC-1 with pMTFcmyc expressing tfbF grown to OD600 0.180 with mevinolin	8712	GPL3739	586		NA	early	Baliga				tfbF	1
X20050726_Cmyc_tfbF_rep2_0.470_vs_NRC.1d.sig	General_TF_overexpression	date_epitope.tag_gene.overexpressed_replicate_cell.density	NRC1_wild.type_repl1D	Facciotti et al., 2007,PNAS 104(11):4630-5	1	GSE6776		GSM156464	Halobacterium NRC-1 with pMTFcmyc expressing tfbF grown to OD600 0.470 with mevinolin	8728	GPL3739	586		NA	midlog	Baliga				tfbF	1
X20050726_Cmyc_tfbF_rep2_0.821_vs_NRC.1d.sig	General_TF_overexpression	date_epitope.tag_gene.overexpressed_replicate_cell.density	NRC1_wild.type_repl1D	Facciotti et al., 2007,PNAS 104(11):4630-5	1	GSE6776		GSM156480	Halobacterium NRC-1 with pMTFcmyc expressing tfbF grown to OD600 0.821 with mevinolin	8746	GPL3739	586		NA	late	Baliga				tfbF	1
X20050726_Cmyc_tfbF_rep2_0.918_vs_NRC.1d.sig	General_TF_overexpression	date_epitope.tag_gene.overexpressed_replicate_cell.density	NRC1_wild.type_repl1D	Facciotti et al., 2007,PNAS 104(11):4630-5	1	GSE6776		GSM156496	Halobacterium NRC-1 with pMTFcmyc expressing tfbF grown to OD600 0.918 with mevinolin	8854	GPL3739	586		NA	late	Baliga				tfbF	1
X20060308_KO_tbpA_rep1_0.196_vs_NRC.1e.sig	General_TF_knockout	date_knockout_gene.knocked.out_replicate_cell.density	NRC1_wild.type_repl1E	Facciotti et al., 2007,PNAS 104(11):4630-5	1	GSE6776		GSM156368	Knockout of transcription factor tbpAgrown to OD600 0.196 in standard growth media	9470	GPL3739	657		NA	early	Baliga	tbpA				1
X20060308_KO_tbpA_rep1_0.398_vs_NRC.1e.sig	General_TF_knockout	date_knockout_gene.knocked.out_replicate_cell.density	NRC1_wild.type_repl1E	Facciotti et al., 2007,PNAS 104(11):4630-5	1	GSE6776		GSM156390	Knockout of transcription factor tbpAgrown to OD600 0.398 in standard growth media	9494	GPL3739	657		NA	early	Baliga	tbpA				1
X20060308_KO_tbpA_rep1_0.813_vs_NRC.1e.sig	General_TF_knockout	date_knockout_gene.knocked.out_replicate_cell.density	NRC1_wild.type_repl1E	Facciotti et al., 2007,PNAS 104(11):4630-5	1	GSE6776		GSM156412	Knockout of transcription factor tbpAgrown to OD600 0.813 in standard growth media	9518	GPL3739	657		NA	late	Baliga	tbpA				1
X20060308_KO_tbpA_rep2_0.212_vs_NRC.1e.sig	General_TF_knockout	date_knockout_gene.knocked.out_replicate_cell.density	NRC1_wild.type_repl1E	Facciotti et al., 2007,PNAS 104(11):4630-5	1	GSE6776		GSM156370	Knockout of transcription factor tbpAgrown to OD600 0.212 in standard growth media	9472	GPL3739	657		NA	early	Baliga	tbpA				1
X20060308_KO_tbpA_rep2_0.405_vs_NRC.1e.sig	General_TF_knockout	date_knockout_gene.knocked.out_replicate_cell.density	NRC1_wild.type_repl1E	Facciotti et al., 2007,PNAS 104(11):4630-5	1	GSE6776		GSM156392	Knockout of transcription factor tbpAgrown to OD600 0.405 in standard growth media	9496	GPL3739	657		NA	midlog	Baliga	tbpA				1
X20060308_KO_tbpA_rep2_0.785_vs_NRC.1e.sig	General_TF_knockout	date_knockout_gene.knocked.out_replicate_cell.density	NRC1_wild.type_repl1E	Facciotti et al., 2007,PNAS 104(11):4630-5	1	GSE6776		GSM156414	Knockout of transcription factor tbpAgrown to OD600 0.785 in standard growth media	9520	GPL3739	657		NA	midlog	Baliga	tbpA				1
X20060308_KO_tbpC_rep1_0.162_vs_NRC.1e.sig	General_TF_knockout	date_knockout_gene.knocked.out_replicate_cell.density	NRC1_wild.type_repl1E	Facciotti et al., 2007,PNAS 104(11):4630-5	1	GSE6776		GSM156372	Knockout of transcription factor tbpCgrown to OD600 0.162 in standard growth media	9474	GPL3739	657		NA	early	Baliga	tbpC				1
X20060308_KO_tbpC_rep1_0.387_vs_NRC.1e.sig	General_TF_knockout	date_knockout_gene.knocked.out_replicate_cell.density	NRC1_wild.type_repl1E	Facciotti et al., 2007,PNAS 104(11):4630-5	1	GSE6776		GSM156394	Knockout of transcription factor tbpCgrown to OD600 0.387 in standard growth media	9498	GPL3739	657		NA	early	Baliga	tbpC				1
X20060308_KO_tbpC_rep1_0.749_vs_NRC.1e.sig	General_TF_knockout	date_knockout_gene.knocked.out_replicate_cell.density	NRC1_wild.type_repl1E	Facciotti et al., 2007,PNAS 104(11):4630-5	1	GSE6776		GSM156416	Knockout of transcription factor tbpCgrown to OD600 0.749 in standard growth media	9522	GPL3739	657		NA	midlog	Baliga	tbpC				1
X20060308_KO_tbpC_rep2_0.181_vs_NRC.1e.sig	General_TF_knockout	date_knockout_gene.knocked.out_replicate_cell.density	NRC1_wild.type_repl1E	Facciotti et al., 2007,PNAS 104(11):4630-5	1	GSE6776		GSM156374	Knockout of transcription factor tbpCgrown to OD600 0.181 in standard growth media	9476	GPL3739	657		NA	early	Baliga	tbpC				1
X20060308_KO_tbpC_rep2_0.419_vs_NRC.1e.sig	General_TF_knockout	date_knockout_gene.knocked.out_replicate_cell.density	NRC1_wild.type_repl1E	Facciotti et al., 2007,PNAS 104(11):4630-5	1	GSE6776		GSM156396	Knockout of transcription factor tbpCgrown to OD600 0.419 in standard growth media	9500	GPL3739	657		NA	midlog	Baliga	tbpC				1
X20060308_KO_tbpC_rep2_0.783_vs_NRC.1e.sig	General_TF_knockout	date_knockout_gene.knocked.out_replicate_cell.density	NRC1_wild.type_repl1E	Facciotti et al., 2007,PNAS 104(11):4630-5	1	GSE6776		GSM156418	Knockout of transcription factor tbpCgrown to OD600 0.783 in standard growth media	9524	GPL3739	657		NA	midlog	Baliga	tbpC				1
X20060308_KO_tbpD_rep1_0.160_vs_NRC.1e.sig	General_TF_knockout	date_knockout_gene.knocked.out_replicate_cell.density	NRC1_wild.type_repl1E	Facciotti et al., 2007,PNAS 104(11):4630-5	1	GSE6776		GSM156376	Knockout of transcription factor tbpDgrown to OD600 0.160 in standard growth media	9478	GPL3739	657		NA	early	Baliga	tbpD				1
X20060308_KO_tbpD_rep1_0.443_vs_NRC.1e.sig	General_TF_knockout	date_knockout_gene.knocked.out_replicate_cell.density	NRC1_wild.type_repl1E	Facciotti et al., 2007,PNAS 104(11):4630-5	1	GSE6776		GSM156408	Knockout of transcription factor tfbDgrown to OD600 0.443 in standard growth media	9514	GPL3739	657		NA	midlog	Baliga	tbpD				1
X20060308_KO_tbpD_rep1_0.895_vs_NRC.1e.sig	General_TF_knockout	date_knockout_gene.knocked.out_replicate_cell.density	NRC1_wild.type_repl1E	Facciotti et al., 2007,PNAS 104(11):4630-5	1	GSE6776		GSM156420	Knockout of transcription factor tbpDgrown to OD600 0.895 in standard growth media	9526	GPL3739	657		NA	late	Baliga	tbpD				1
X20060308_KO_tbpD_rep2_0.183_vs_NRC.1e.sig	General_TF_knockout	date_knockout_gene.knocked.out_replicate_cell.density	NRC1_wild.type_repl1E	Facciotti et al., 2007,PNAS 104(11):4630-5	1	GSE6776		GSM156378	Knockout of transcription factor tbpDgrown to OD600 0.183 in standard growth media	9482	GPL3739	657		NA	early	Baliga	tbpD				1
X20060308_KO_tbpD_rep2_0.434_vs_NRC.1e.sig	General_TF_knockout	date_knockout_gene.knocked.out_replicate_cell.density	NRC1_wild.type_repl1E	Facciotti et al., 2007,PNAS 104(11):4630-5	1	GSE6776		GSM156400	Knockout of transcription factor tbpDgrown to OD600 0.434 in standard growth media	9504	GPL3739	657		NA	midlog	Baliga	tbpD				1
X20060308_KO_tbpD_rep2_0.841_vs_NRC.1e.sig	General_TF_knockout	date_knockout_gene.knocked.out_replicate_cell.density	NRC1_wild.type_repl1E	Facciotti et al., 2007,PNAS 104(11):4630-5	1	GSE6776		GSM156422	Knockout of transcription factor tbpDgrown to OD600 0.841 in standard growth media	9528	GPL3739	657		NA	late	Baliga	tbpD				1
X20060308_KO_tfbB_rep1_0.165_vs_NRC.1e.sig	General_TF_knockout	date_knockout_gene.knocked.out_replicate_cell.density	NRC1_wild.type_repl1E	Facciotti et al., 2007,PNAS 104(11):4630-5	1	GSE6776		GSM156380	Knockout of transcription factor tfbBgrown to OD600 0.165 in standard growth media	9484	GPL3739	657		NA	early	Baliga	tfbB				1
X20060308_KO_tfbB_rep1_0.442_vs_NRC.1e.sig	General_TF_knockout	date_knockout_gene.knocked.out_replicate_cell.density	NRC1_wild.type_repl1E	Facciotti et al., 2007,PNAS 104(11):4630-5	1	GSE6776		GSM156402	Knockout of transcription factor tbpBgrown to OD600 0.442 in standard growth media	9506	GPL3739	657		NA	midlog	Baliga	tfbB				1
X20060308_KO_tfbB_rep1_0.792_vs_NRC.1e.sig	General_TF_knockout	date_knockout_gene.knocked.out_replicate_cell.density	NRC1_wild.type_repl1E	Facciotti et al., 2007,PNAS 104(11):4630-5	1	GSE6776		GSM156424	Knockout of transcription factor tfbBgrown to OD600 0.792 in standard growth media	9530	GPL3739	657		NA	midlog	Baliga	tfbB				1
X20060308_KO_tfbB_rep2_0.168_vs_NRC.1e.sig	General_TF_knockout	date_knockout_gene.knocked.out_replicate_cell.density	NRC1_wild.type_repl1E	Facciotti et al., 2007,PNAS 104(11):4630-5	1	GSE6776		GSM156382	Knockout of transcription factor tfbBgrown to OD600 0.168 in standard growth media	9544	GPL3739	657		NA	early	Baliga	tfbB				1
X20060308_KO_tfbB_rep2_0.441_vs_NRC.1e.sig	General_TF_knockout	date_knockout_gene.knocked.out_replicate_cell.density	NRC1_wild.type_repl1E	Facciotti et al., 2007,PNAS 104(11):4630-5	1	GSE6776		GSM156404	Knockout of transcription factor tfbBgrown to OD600 0.441 in standard growth media	9508	GPL3739	657		NA	midlog	Baliga	tfbB				1
X20060308_KO_tfbB_rep2_0.934_vs_NRC.1e.sig	General_TF_knockout	date_knockout_gene.knocked.out_replicate_cell.density	NRC1_wild.type_repl1E	Facciotti et al., 2007,PNAS 104(11):4630-5	1	GSE6776		GSM156426	Knockout of transcription factor tfbBgrown to OD600 0.934 in standard growth media	9532	GPL3739	657		NA	late	Baliga	tfbB				1
X20060308_KO_tfbD_rep1_0.190_vs_NRC.1e.sig	General_TF_knockout	date_knockout_gene.knocked.out_replicate_cell.density	NRC1_wild.type_repl1E	Facciotti et al., 2007,PNAS 104(11):4630-5	1	GSE6776		GSM156384	Knockout of transcription factor tfbDgrown to OD600 0.190 in standard growth media	9488	GPL3739	657		NA	early	Baliga	tfbD				1
X20060308_KO_tfbD_rep1_0.424_vs_NRC.1e.sig	General_TF_knockout	date_knockout_gene.knocked.out_replicate_cell.density	NRC1_wild.type_repl1E	Facciotti et al., 2007,PNAS 104(11):4630-5	1	GSE6776		GSM156406	Knockout of transcription factor tfbDgrown to OD600 0.424 in standard growth media	9512	GPL3739	657		NA	midlog	Baliga	tfbD				1
X20060308_KO_tfbD_rep1_0.876_vs_NRC.1e.sig	General_TF_knockout	date_knockout_gene.knocked.out_replicate_cell.density	NRC1_wild.type_repl1E	Facciotti et al., 2007,PNAS 104(11):4630-5	1	GSE6776		GSM156428	Knockout of transcription factor tfbDgrown to OD600 0.876 in standard growth media	9534	GPL3739	657		NA	late	Baliga	tfbD				1
X20060308_KO_tfbD_rep2_0.186_vs_NRC.1e.sig	General_TF_knockout	date_knockout_gene.knocked.out_replicate_cell.density	NRC1_wild.type_repl1E	Facciotti et al., 2007,PNAS 104(11):4630-5	1	GSE6776		GSM156386	Knockout of transcription factor tfbDgrown to OD600 0.186 in standard growth media	9490	GPL3739	657		NA	early	Baliga	tfbD				1
X20060308_KO_tfbD_rep2_0.443_vs_NRC.1e.sig	General_TF_knockout	date_knockout_gene.knocked.out_replicate_cell.density	NRC1_wild.type_repl1E	Facciotti et al., 2007,PNAS 104(11):4630-5	1	GSE6776		GSM156398	Knockout of transcription factor tbpDgrown to OD600 0.443 in standard growth media	9502	GPL3739	657		NA	midlog	Baliga	tfbD				1
X20060308_KO_tfbD_rep2_0.871_vs_NRC.1e.sig	General_TF_knockout	date_knockout_gene.knocked.out_replicate_cell.density	NRC1_wild.type_repl1E	Facciotti et al., 2007,PNAS 104(11):4630-5	1	GSE6776		GSM156430	Knockout of transcription factor tfbD grown to OD600 0.871 in standard growth media	9536	GPL3739	657		NA	late	Baliga	tfbD				1
X20060308_KO_ura3_0.189_vs_NRC.1e.sig	General_TF_knockout	date_knockout_parent.strain_cell.density	NRC1_wild.type_repl1E	Facciotti et al., 2007,PNAS 104(11):4630-5	1	GSE6776		GSM156226	Knockout of transcription factor ura3grown to OD600 0.189 in standard growth media	9899	GPL3739	657		NA	early	Baliga	ura3				1
X20060308_KO_ura3_0.448_vs_NRC.1e.sig	General_TF_knockout	date_knockout_parent.strain_cell.density	NRC1_wild.type_repl1E	Facciotti et al., 2007,PNAS 104(11):4630-5	1	GSE6776		GSM156410	Knockout of transcription factor ura3grown to OD600 0.448 in standard growth media	9516	GPL3739	657		NA	midlog	Baliga	ura3				1
X20060308_KO_ura3_0.853_vs_NRC.1e.sig	General_TF_knockout	date_knockout_parent.strain_cell.density	NRC1_wild.type_repl1E	Facciotti et al., 2007,PNAS 104(11):4630-5	1	GSE6776		GSM156432	Knockout of transcription factor ura3grown to OD600 0.853 in standard growth media	9542	GPL3739	657		NA	late	Baliga	ura3				1
X20060717_Cmyc_rep1_0.221_vs_NRC.1e.sig	General_TF_overexpression	date_epitope.tag_replicate_cell.density	NRC1_wild.type_repl1E	Facciotti et al., 2007,PNAS 104(11):4630-5	1	GSE6776		GSM156284	Halobacterium NRC-1 with pMTFcmyc expressing Cmyc grown to OD600 0.221 with mevinolin	9692	GPL3739	700		NA	early	Baliga				empty_vector	1
X20060717_Cmyc_rep1_0.402_vs_NRC.1e.sig	General_TF_overexpression	date_epitope.tag_replicate_cell.density	NRC1_wild.type_repl1E	Facciotti et al., 2007,PNAS 104(11):4630-5	1	GSE6776		GSM156288	Halobacterium NRC-1 with pMTFcmyc expressing Cmyc grown to OD600 0.402 with mevinolin	9696	GPL3739	700		NA	midlog	Baliga				empty_vector	1
X20060717_Cmyc_rep1_0.827_vs_NRC.1e.sig	General_TF_overexpression	date_epitope.tag_replicate_cell.density	NRC1_wild.type_repl1E	Facciotti et al., 2007,PNAS 104(11):4630-5	1	GSE6776		GSM156292	Halobacterium NRC-1 with pMTFcmyc expressing Cmyc grown to OD600 0.827 with mevinolin	9700	GPL3739	700		NA	late	Baliga				empty_vector	1
X20060717_Cmyc_rep2_0.223_vs_NRC.1e.sig	General_TF_overexpression	date_epitope.tag_replicate_cell.density	NRC1_wild.type_repl1E	Facciotti et al., 2007,PNAS 104(11):4630-5	1	GSE6776		GSM156286	Halobacterium NRC-1 with pMTFcmyc expressing Cmyc grown to OD600 0.223 with mevinolin	9694	GPL3739	700		NA	early	Baliga				empty_vector	1
X20060717_Cmyc_rep2_0.407_vs_NRC.1e.sig	General_TF_overexpression	date_epitope.tag_replicate_cell.density	NRC1_wild.type_repl1E	Facciotti et al., 2007,PNAS 104(11):4630-5	1	GSE6776		GSM156290	Halobacterium NRC-1 with pMTFcmyc expressing Cmyc grown to OD600 0.407 with mevinolin	9698	GPL3739	700		NA	midlog	Baliga				empty_vector	1
X20060717_Cmyc_rep2_0.883_vs_NRC.1e.sig	General_TF_overexpression	date_epitope.tag_replicate_cell.density	NRC1_wild.type_repl1E	Facciotti et al., 2007,PNAS 104(11):4630-5	1	GSE6776		GSM156294	Halobacterium NRC-1 with pMTFcmyc expressing Cmyc grown to OD600 0.883 with mevinolin	9702	GPL3739	700		NA	late	Baliga				empty_vector	1
X20060717_Cmyc_tbpB_rep1_0.217_vs_NRC.1e.sig	General_TF_overexpression	date_epitope.tag_gene.overexpressed_replicate_cell.density	NRC1_wild.type_repl1E	Facciotti et al., 2007,PNAS 104(11):4630-5	1	GSE6776		GSM156308	Halobacterium NRC-1 with pMTFcmyc expressing tbpB grown to OD600 0.217 with mevinolin	9716	GPL3739	700		NA	early	Baliga				tbpB	1
X20060717_Cmyc_tbpB_rep1_0.431_vs_NRC.1e.sig	General_TF_overexpression	date_epitope.tag_gene.overexpressed_replicate_cell.density	NRC1_wild.type_repl1E	Facciotti et al., 2007,PNAS 104(11):4630-5	1	GSE6776		GSM156314	Halobacterium NRC-1 with pMTFcmyc expressing tbpB grown to OD600 0.431 with mevinolin	9730	GPL3739	700		NA	midlog	Baliga				tbpB	1
X20060717_Cmyc_tbpB_rep1_0.812_vs_NRC.1e.sig	General_TF_overexpression	date_epitope.tag_gene.overexpressed_replicate_cell.density	NRC1_wild.type_repl1E	Facciotti et al., 2007,PNAS 104(11):4630-5	1	GSE6776		GSM156318	Halobacterium NRC-1 with pMTFcmyc expressing tbpB grown to OD600 0.812 with mevinolin	9734	GPL3739	700		NA	late	Baliga				tbpB	1
X20060717_Cmyc_tbpB_rep2_0.225_vs_NRC.1e.sig	General_TF_overexpression	date_epitope.tag_gene.overexpressed_replicate_cell.density	NRC1_wild.type_repl1E	Facciotti et al., 2007,PNAS 104(11):4630-5	1	GSE6776		GSM156310	Halobacterium NRC-1 with pMTFcmyc expressing tbpB grown to OD600 0.225 with mevinolin	9718	GPL3739	700		NA	early	Baliga				tbpB	1
X20060717_Cmyc_tbpB_rep2_0.446_vs_NRC.1e.sig	General_TF_overexpression	date_epitope.tag_gene.overexpressed_replicate_cell.density	NRC1_wild.type_repl1E	Facciotti et al., 2007,PNAS 104(11):4630-5	1	GSE6776		GSM156312	Halobacterium NRC-1 with pMTFcmyc expressing tbpB grown to OD600 0.446 with mevinolin	9728	GPL3739	700		NA	midlog	Baliga				tbpB	1
X20060717_Cmyc_tbpB_rep2_0.865_vs_NRC.1e.sig	General_TF_overexpression	date_epitope.tag_gene.overexpressed_replicate_cell.density	NRC1_wild.type_repl1E	Facciotti et al., 2007,PNAS 104(11):4630-5	1	GSE6776		GSM156316	Halobacterium NRC-1 with pMTFcmyc expressing tbpB grown to OD600 0.865 with mevinolin	9749	GPL3739	700		NA	late	Baliga				tbpB	1
X20060717_Cmyc_tbpC_rep1_0.199_vs_NRC.1d.sig	General_TF_overexpression	date_epitope.tag_gene.overexpressed_replicate_cell.density	NRC1_wild.type_repl1D	Facciotti et al., 2007,PNAS 104(11):4630-5	1	GSE6776		GSM156320	Halobacterium NRC-1 with pMTFcmyc expressing tbpC grown to OD600 0.199 with mevinolin	9736	GPL3739	700		NA	early	Baliga				tbpC	1
X20060717_Cmyc_tbpC_rep1_0.407_vs_NRC.1d.sig	General_TF_overexpression	date_epitope.tag_gene.overexpressed_replicate_cell.density	NRC1_wild.type_repl1D	Facciotti et al., 2007,PNAS 104(11):4630-5	1	GSE6776		GSM156324	Halobacterium NRC-1 with pMTFcmyc expressing tbpC grown to OD600 0.407 with mevinolin	9740	GPL3739	700		NA	midlog	Baliga				tbpC	1
X20060717_Cmyc_tbpC_rep1_0.827_vs_NRC.1d.sig	General_TF_overexpression	date_epitope.tag_gene.overexpressed_replicate_cell.density	NRC1_wild.type_repl1D	Facciotti et al., 2007,PNAS 104(11):4630-5	1	GSE6776		GSM156328	Halobacterium NRC-1 with pMTFcmyc expressing tbpC grown to OD600 0.827 with mevinolin	9744	GPL3739	700		NA	late	Baliga				tbpC	1
X20060717_Cmyc_tbpC_rep2_0.21_vs_NRC.1d.sig	General_TF_overexpression	date_epitope.tag_gene.overexpressed_replicate_cell.density	NRC1_wild.type_repl1D	Facciotti et al., 2007,PNAS 104(11):4630-5	1	GSE6776		GSM156322	Halobacterium NRC-1 with pMTFcmyc expressing tbpC grown to OD600 0.21 with mevinolin	9738	GPL3739	700		NA	early	Baliga				tbpC	1
X20060717_Cmyc_tbpC_rep2_0.428_vs_NRC.1d.sig	General_TF_overexpression	date_epitope.tag_gene.overexpressed_replicate_cell.density	NRC1_wild.type_repl1D	Facciotti et al., 2007,PNAS 104(11):4630-5	1	GSE6776		GSM156326	Halobacterium NRC-1 with pMTFcmyc expressing tbpC grown to OD600 0.428 with mevinolin	9742	GPL3739	700		NA	midlog	Baliga				tbpC	1
X20060717_Cmyc_tbpC_rep2_0.868_vs_NRC.1d.sig	General_TF_overexpression	date_epitope.tag_gene.overexpressed_replicate_cell.density	NRC1_wild.type_repl1D	Facciotti et al., 2007,PNAS 104(11):4630-5	1	GSE6776		GSM156330	Halobacterium NRC-1 with pMTFcmyc expressing tbpC grown to OD600 0.868 with mevinolin	9746	GPL3739	700		NA	late	Baliga				tbpC	1
X20060717_Cmyc_tbpD_rep1_0.179_vs_NRC.1d.sig	General_TF_overexpression	date_epitope.tag_gene.overexpressed_replicate_cell.density	NRC1_wild.type_repl1D	Facciotti et al., 2007,PNAS 104(11):4630-5	1	GSE6776		GSM156332	Halobacterium NRC-1 with pMTFcmyc expressing tbpD grown to OD600 0.179 with mevinolin	9758	GPL3739	700		NA	early	Baliga				tbpD	1
X20060717_Cmyc_tbpD_rep1_0.416_vs_NRC.1d.sig	General_TF_overexpression	date_epitope.tag_gene.overexpressed_replicate_cell.density	NRC1_wild.type_repl1D	Facciotti et al., 2007,PNAS 104(11):4630-5	1	GSE6776		GSM156336	Halobacterium NRC-1 with pMTFcmyc expressing tbpD grown to OD600 0.416 with mevinolin	9762	GPL3739	700		NA	midlog	Baliga				tbpD	1
X20060717_Cmyc_tbpD_rep1_0.836_vs_NRC.1d.sig	General_TF_overexpression	date_epitope.tag_gene.overexpressed_replicate_cell.density	NRC1_wild.type_repl1D	Facciotti et al., 2007,PNAS 104(11):4630-5	1	GSE6776		GSM156340	Halobacterium NRC-1 with pMTFcmyc expressing tbpD grown to OD600 0.836 with mevinolin	9766	GPL3739	700		NA	late	Baliga				tbpD	1
X20060717_Cmyc_tbpD_rep2_0.185_vs_NRC.1d.sig	General_TF_overexpression	date_epitope.tag_gene.overexpressed_replicate_cell.density	NRC1_wild.type_repl1D	Facciotti et al., 2007,PNAS 104(11):4630-5	1	GSE6776		GSM156334	Halobacterium NRC-1 with pMTFcmyc expressing tbpD grown to OD600 0.185 with mevinolin	9760	GPL3739	700		NA	early	Baliga				tbpD	1
X20060717_Cmyc_tbpD_rep2_0.413_vs_NRC.1d.sig	General_TF_overexpression	date_epitope.tag_gene.overexpressed_replicate_cell.density	NRC1_wild.type_repl1D	Facciotti et al., 2007,PNAS 104(11):4630-5	1	GSE6776		GSM156338	Halobacterium NRC-1 with pMTFcmyc expressing tbpD grown to OD600 0.413 with mevinolin	9764	GPL3739	700		NA	midlog	Baliga				tbpD	1
X20060717_Cmyc_tbpD_rep2_0.837_vs_NRC.1d.sig	General_TF_overexpression	date_epitope.tag_gene.overexpressed_replicate_cell.density	NRC1_wild.type_repl1D	Facciotti et al., 2007,PNAS 104(11):4630-5	1	GSE6776		GSM156342	Halobacterium NRC-1 with pMTFcmyc expressing tbpD grown to OD600 0.837 with mevinolin	9768	GPL3739	700		NA	late	Baliga				tbpD	1
X20060717_Cmyc_tbpE_rep1_0.188_vs_NRC.1d.sig	General_TF_overexpression	date_epitope.tag_gene.overexpressed_replicate_cell.density	NRC1_wild.type_repl1D	Facciotti et al., 2007,PNAS 104(11):4630-5	1	GSE6776		GSM156344	Halobacterium NRC-1 with pMTFcmyc expressing tbpE grown to OD600 0.188 with mevinolin	9770	GPL3739	700		NA	early	Baliga				tbpE	1
X20060717_Cmyc_tbpE_rep1_0.423_vs_NRC.1d.sig	General_TF_overexpression	date_epitope.tag_gene.overexpressed_replicate_cell.density	NRC1_wild.type_repl1D	Facciotti et al., 2007,PNAS 104(11):4630-5	1	GSE6776		GSM156348	Halobacterium NRC-1 with pMTFcmyc expressing tbpE grown to OD600 0.423 with mevinolin	9774	GPL3739	700		NA	midlog	Baliga				tbpE	1
X20060717_Cmyc_tbpE_rep1_0.868_vs_NRC.1d.sig	General_TF_overexpression	date_epitope.tag_gene.overexpressed_replicate_cell.density	NRC1_wild.type_repl1D	Facciotti et al., 2007,PNAS 104(11):4630-5	1	GSE6776		GSM156352	Halobacterium NRC-1 with pMTFcmyc expressing tbpE grown to OD600 0.868 with mevinolin	9778	GPL3739	700		NA	late	Baliga				tbpE	1
X20060717_Cmyc_tbpE_rep2_0.192_vs_NRC.1d.sig	General_TF_overexpression	date_epitope.tag_gene.overexpressed_replicate_cell.density	NRC1_wild.type_repl1D	Facciotti et al., 2007,PNAS 104(11):4630-5	1	GSE6776		GSM156346	Halobacterium NRC-1 with pMTFcmyc expressing tbpE grown to OD600 0.192 with mevinolin	9772	GPL3739	700		NA	early	Baliga				tbpE	1
X20060717_Cmyc_tbpE_rep2_0.453_vs_NRC.1d.sig	General_TF_overexpression	date_epitope.tag_gene.overexpressed_replicate_cell.density	NRC1_wild.type_repl1D	Facciotti et al., 2007,PNAS 104(11):4630-5	1	GSE6776		GSM156350	Halobacterium NRC-1 with pMTFcmyc expressing tbpE grown to OD600 0.453 with mevinolin	9776	GPL3739	700		NA	midlog	Baliga				tbpE	1
X20060717_Cmyc_tbpE_rep2_0.899_vs_NRC.1d.sig	General_TF_overexpression	date_epitope.tag_gene.overexpressed_replicate_cell.density	NRC1_wild.type_repl1D	Facciotti et al., 2007,PNAS 104(11):4630-5	1	GSE6776		GSM156354	Halobacterium NRC-1 with pMTFcmyc expressing tbpE grown to OD600 0.899 with mevinolin	9782	GPL3739	700		NA	late	Baliga				tbpE	1
X20060717_Cmyc_tbpF_rep1_0.207_vs_NRC.1d.sig	General_TF_overexpression	date_epitope.tag_gene.overexpressed_replicate_cell.density	NRC1_wild.type_repl1D	Facciotti et al., 2007,PNAS 104(11):4630-5	1	GSE6776		GSM156356	Halobacterium NRC-1 with pMTFcmyc expressing tbpF grown to OD600 0.207 with mevinolin	9784	GPL3739	700		NA	early	Baliga				tbpF	1
X20060717_Cmyc_tbpF_rep1_0.401_vs_NRC.1d.sig	General_TF_overexpression	date_epitope.tag_gene.overexpressed_replicate_cell.density	NRC1_wild.type_repl1D	Facciotti et al., 2007,PNAS 104(11):4630-5	1	GSE6776		GSM156360	Halobacterium NRC-1 with pMTFcmyc expressing tbpF grown to OD600 0.401 with mevinolin	9788	GPL3739	700		NA	midlog	Baliga				tbpF	1
X20060717_Cmyc_tbpF_rep1_0.829_vs_NRC.1d.sig	General_TF_overexpression	date_epitope.tag_gene.overexpressed_replicate_cell.density	NRC1_wild.type_repl1D	Facciotti et al., 2007,PNAS 104(11):4630-5	1	GSE6776		GSM156364	Halobacterium NRC-1 with pMTFcmyc expressing tbpF grown to OD600 0.829 with mevinolin	9792	GPL3739	700		NA	late	Baliga				tbpF	1
X20060717_Cmyc_tbpF_rep2_0.219_vs_NRC.1d.sig	General_TF_overexpression	date_epitope.tag_gene.overexpressed_replicate_cell.density	NRC1_wild.type_repl1D	Facciotti et al., 2007,PNAS 104(11):4630-5	1	GSE6776		GSM156358	Halobacterium NRC-1 with pMTFcmyc expressing tbpF grown to OD600 0.219 with mevinolin	9786	GPL3739	700		NA	early	Baliga				tbpF	1
X20060717_Cmyc_tbpF_rep2_0.393_vs_NRC.1d.sig	General_TF_overexpression	date_epitope.tag_gene.overexpressed_replicate_cell.density	NRC1_wild.type_repl1D	Facciotti et al., 2007,PNAS 104(11):4630-5	1	GSE6776		GSM156362	Halobacterium NRC-1 with pMTFcmyc expressing tbpF grown to OD600 0.393 with mevinolin	9790	GPL3739	700		NA	early	Baliga				tbpF	1
X20060717_Cmyc_tbpF_rep2_0.801_vs_NRC.1d.sig	General_TF_overexpression	date_epitope.tag_gene.overexpressed_replicate_cell.density	NRC1_wild.type_repl1E	Facciotti et al., 2007,PNAS 104(11):4630-5	1	GSE6776		GSM156366	Halobacterium NRC-1 with pMTFcmyc expressing tbpF grown to OD600 0.801 with mevinolin	9794	GPL3739	700		NA	late	Baliga				tbpF	1
X20060717_tbpA_Cmyc_rep1_0.199_vs_NRC.1e.sig	General_TF_overexpression	date_epitope.tag_gene.overexpressed_replicate_cell.density	NRC1_wild.type_repl1E	Facciotti et al., 2007,PNAS 104(11):4630-5	1	GSE6776		GSM156296	Halobacterium NRC-1 with pMTFcmyc expressing tbpA grown to OD600 0.199 with mevinolin	9704	GPL3739	700		NA	early	Baliga				tbpA	1
X20060717_tbpA_Cmyc_rep1_0.417_vs_NRC.1e.sig	General_TF_overexpression	date_epitope.tag_gene.overexpressed_replicate_cell.density	NRC1_wild.type_repl1E	Facciotti et al., 2007,PNAS 104(11):4630-5	1	GSE6776		GSM156300	Halobacterium NRC-1 with pMTFcmyc expressing tbpA grown to OD600 0.417 with mevinolin	9708	GPL3739	700		NA	midlog	Baliga				tbpA	1
X20060717_tbpA_Cmyc_rep1_0.854_vs_NRC.1e.sig	General_TF_overexpression	date_epitope.tag_gene.overexpressed_replicate_cell.density	NRC1_wild.type_repl1E	Facciotti et al., 2007,PNAS 104(11):4630-5	1	GSE6776		GSM156304	Halobacterium NRC-1 with pMTFcmyc expressing tbpA grown to OD600 0.854 with mevinolin	9712	GPL3739	700		NA	late	Baliga				tbpA	1
X20060717_tbpA_Cmyc_rep2_0.211_vs_NRC.1e.sig	General_TF_overexpression	date_epitope.tag_gene.overexpressed_replicate_cell.density	NRC1_wild.type_repl1E	Facciotti et al., 2007,PNAS 104(11):4630-5	1	GSE6776		GSM156298	Halobacterium NRC-1 with pMTFcmyc expressing tbpA grown to OD600 0.211 with mevinolin	9706	GPL3739	700		NA	early	Baliga				tbpA	1
X20060717_tbpA_Cmyc_rep2_0.447_vs_NRC.1e.sig	General_TF_overexpression	date_epitope.tag_gene.overexpressed_replicate_cell.density	NRC1_wild.type_repl1E	Facciotti et al., 2007,PNAS 104(11):4630-5	1	GSE6776		GSM156302	Halobacterium NRC-1 with pMTFcmyc expressing tbpA grown to OD600 0.447 with mevinolin	9710	GPL3739	700		NA	midlog	Baliga				tbpA	1
X20060717_tbpA_Cmyc_rep2_0.922_vs_NRC.1e.sig	General_TF_overexpression	date_epitope.tag_gene.overexpressed_replicate_cell.density	NRC1_wild.type_repl1E	Facciotti et al., 2007,PNAS 104(11):4630-5	1	GSE6776		GSM156306	Halobacterium NRC-1 with pMTFcmyc expressing tbpA grown to OD600 0.922 with mevinolin	9714	GPL3739	700		NA	late	Baliga				tbpA	1
X20060818_KO_bat_rep1_0.182_vs_NRC.1e.sig	bat_TF_knockout	date_knockout_gene.knocked.out_replicate_cell.density	NRC1_wild.type_repl1E	Brooks et al., 2014, Molecular Systems Biology 10:740	1				Knockout of transcription factor bat grown to OD600 0.182 in standard growth media	9885		717		NA	early	Baliga	bat				0
X20060818_KO_bat_rep1_0.391_vs_NRC.1e.sig	bat_TF_knockout	date_knockout_gene.knocked.out_replicate_cell.density	NRC1_wild.type_repl1E	Brooks et al., 2014, Molecular Systems Biology 10:740	1				Knockout of transcription factor bat grown to OD600 0.391 in standard growth media	9889		717		NA	midlog	Baliga	bat				0
X20060818_KO_bat_rep1_0.867_vs_NRC.1e.sig	bat_TF_knockout	date_knockout_gene.knocked.out_replicate_cell.density	NRC1_wild.type_repl1E	Brooks et al., 2014, Molecular Systems Biology 10:740	1				Knockout of transcription factor bat grown to OD600 0.867 in standard growth media	9893		717		NA	stationary	Baliga	bat				0
X20060818_KO_bat_rep2_0.183_vs_NRC.1e.sig	bat_TF_knockout	date_knockout_gene.knocked.out_replicate_cell.density	NRC1_wild.type_repl1E	Brooks et al., 2014, Molecular Systems Biology 10:740	1				Knockout of transcription factor bat grown to OD600 0.183 in standard growth media	9887		717		NA	early	Baliga	bat				0
X20060818_KO_bat_rep2_0.416_vs_NRC.1e.sig	bat_TF_knockout	date_knockout_gene.knocked.out_replicate_cell.density	NRC1_wild.type_repl1E	Brooks et al., 2014, Molecular Systems Biology 10:740	1				Knockout of transcription factor bat grown to OD600 0.416 in standard growth media	9891		717		NA	midlog	Baliga	bat				0
X20060818_KO_bat_rep2_0.834_vs_NRC.1e.sig	bat_TF_knockout	date_knockout_gene.knocked.out_replicate_cell.density	NRC1_wild.type_repl1E	Brooks et al., 2014, Molecular Systems Biology 10:740	1				Knockout of transcription factor bat grown to OD600 0.834 in standard growth media	9895		717		NA	stationary	Baliga	bat				0
X20060818_KO_hpyA_rep1_0.161_vs_NRC.1e.sig	hpyA_TF_knockout	date_knockout_gene.knocked.out_replicate_cell.density	NRC1_wild.type_repl1E	Brooks et al., 2014, Molecular Systems Biology 10:740	1				Knockout of transcription factor hpyA grown to OD600 0.161 in standard growth media	9868		717		NA	early	Baliga	hpyA				0
X20060818_KO_hpyA_rep1_0.421_vs_NRC.1e.sig	hpyA_TF_knockout	date_knockout_gene.knocked.out_replicate_cell.density	NRC1_wild.type_repl1E	Brooks et al., 2014, Molecular Systems Biology 10:740	1				Knockout of transcription factor hpyA grown to OD600 0.421 in standard growth media	9877		717		NA	midlog	Baliga	hpyA				0
X20060818_KO_hpyA_rep1_0.831_vs_NRC.1e.sig	hpyA_TF_knockout	date_knockout_gene.knocked.out_replicate_cell.density	NRC1_wild.type_repl1E	Brooks et al., 2014, Molecular Systems Biology 10:740	1				Knockout of transcription factor hpyA grown to OD600 0.831 in standard growth media	9881		717		NA	stationary	Baliga	hpyA				0
X20060818_KO_hpyA_rep2_0.177_vs_NRC.1e.sig	hpyA_TF_knockout	date_knockout_gene.knocked.out_replicate_cell.density	NRC1_wild.type_repl1E	Brooks et al., 2014, Molecular Systems Biology 10:740	1				Knockout of transcription factor hpyA grown to OD600 0.177 in standard growth media	9875		717		NA	early	Baliga	hpyA				0
X20060818_KO_hpyA_rep2_0.406_vs_NRC.1e.sig	hpyA_TF_knockout	date_knockout_gene.knocked.out_replicate_cell.density	NRC1_wild.type_repl1E	Brooks et al., 2014, Molecular Systems Biology 10:740	1				Knockout of transcription factor hpyA grown to OD600 0.406 in standard growth media	9879		717		NA	midlog	Baliga	hpyA				0
X20060818_KO_hpyA_rep2_0.827_vs_NRC.1e.sig	hpyA_TF_knockout	date_knockout_gene.knocked.out_replicate_cell.density	NRC1_wild.type_repl1E	Brooks et al., 2014, Molecular Systems Biology 10:740	1				Knockout of transcription factor hpyA grown to OD600 0.827 in standard growth media	9883		717		NA	stationary	Baliga	hpyA				0
X20060818_KO_tfbA_rep1_0.193_vs_NRC.1e.sig	General_TF_knockout_growth	date_knockout_gene.knocked.out_replicate_cell.density	NRC1_wild.type_repl1E	Facciotti et al., 2007,PNAS 104(11):4630-5	1	GSE6776		GSM156248	Knockout of transcription factor tfbAgrown to OD600 0.193 in standard growth media	9796	GPL3739	717		NA	early	Baliga	tfbA				1
X20060818_KO_tfbA_rep1_0.399_vs_NRC.1e.sig	General_TF_knockout_growth	date_knockout_gene.knocked.out_replicate_cell.density	NRC1_wild.type_repl1E	Facciotti et al., 2007,PNAS 104(11):4630-5	1	GSE6776		GSM156252	Knockout of transcription factor tfbAgrown to OD600 0.399 in standard growth media	9800	GPL3739	717		NA	midlog	Baliga	tfbA				1
X20060818_KO_tfbA_rep1_0.856_vs_NRC.1e.sig	General_TF_knockout_growth	date_knockout_gene.knocked.out_replicate_cell.density	NRC1_wild.type_repl1E	Facciotti et al., 2007,PNAS 104(11):4630-5	1	GSE6776		GSM156256	Knockout of transcription factor tfbAgrown to OD600 0.856 in standard growth media	9804	GPL3739	717		NA	late	Baliga	tfbA				1
X20060818_KO_tfbA_rep2_0.208_vs_NRC.1e.sig	General_TF_knockout_growth	date_knockout_gene.knocked.out_replicate_cell.density	NRC1_wild.type_repl1E	Facciotti et al., 2007,PNAS 104(11):4630-5	1	GSE6776		GSM156250	Knockout of transcription factor tfbAgrown to OD600 0.208 in standard growth media	9798	GPL3739	717		NA	early	Baliga	tfbA				1
X20060818_KO_tfbA_rep2_0.425_vs_NRC.1e.sig	General_TF_knockout_growth	date_knockout_gene.knocked.out_replicate_cell.density	NRC1_wild.type_repl1E	Facciotti et al., 2007,PNAS 104(11):4630-5	1	GSE6776		GSM156254	Knockout of transcription factor tfbAgrown to OD600 0.425 in standard growth media	9802	GPL3739	717		NA	midlog	Baliga	tfbA				1
X20060818_KO_tfbA_rep2_0.839_vs_NRC.1e.sig	General_TF_knockout_growth	date_knockout_gene.knocked.out_replicate_cell.density	NRC1_wild.type_repl1E	Facciotti et al., 2007,PNAS 104(11):4630-5	1	GSE6776		GSM156258	Knockout of transcription factor tfbAgrown to OD600 0.839 in standard growth media	9806	GPL3739	717		NA	late	Baliga	tfbA				1
X20060818_KO_tfbC_rep1_0.188_vs_NRC.1e.sig	General_TF_knockout_growth	date_knockout_gene.knocked.out_replicate_cell.density	NRC1_wild.type_repl1E	Facciotti et al., 2007,PNAS 104(11):4630-5	1	GSE6776		GSM156260	Knockout of transcription factor tfbCgrown to OD600 0.188 in standard growth media	9808	GPL3739	717		NA	early	Baliga	tfbC				1
X20060818_KO_tfbC_rep1_0.412_vs_NRC.1e.sig	General_TF_knockout_growth	date_knockout_gene.knocked.out_replicate_cell.density	NRC1_wild.type_repl1E	Facciotti et al., 2007,PNAS 104(11):4630-5	1	GSE6776		GSM156264	Knockout of transcription factor tfbCgrown to OD600 0.412 in standard growth media	9848	GPL3739	717		NA	midlog	Baliga	tfbC				1
X20060818_KO_tfbC_rep1_0.823_vs_NRC.1e.sig	General_TF_knockout_growth	date_knockout_gene.knocked.out_replicate_cell.density	NRC1_wild.type_repl1E	Facciotti et al., 2007,PNAS 104(11):4630-5	1	GSE6776		GSM156268	Knockout of transcription factor tfbCgrown to OD600 0.823 in standard growth media	9852	GPL3739	717		NA	late	Baliga	tfbC				1
X20060818_KO_tfbC_rep2_0.179_vs_NRC.1e.sig	General_TF_knockout_growth	date_knockout_gene.knocked.out_replicate_cell.density	NRC1_wild.type_repl1E	Facciotti et al., 2007,PNAS 104(11):4630-5	1	GSE6776		GSM156262	Knockout of transcription factor tfbCgrown to OD600 0.179 in standard growth media	9846	GPL3739	717		NA	early	Baliga	tfbC				1
X20060818_KO_tfbC_rep2_0.435_vs_NRC.1e.sig	General_TF_knockout_growth	date_knockout_gene.knocked.out_replicate_cell.density	NRC1_wild.type_repl1E	Facciotti et al., 2007,PNAS 104(11):4630-5	1	GSE6776		GSM156266	Knockout of transcription factor tfbCgrown to OD600 0.435 in standard growth media	9850	GPL3739	717		NA	midlog	Baliga	tfbC				1
X20060818_KO_tfbC_rep2_0.868_vs_NRC.1e.sig	General_TF_knockout_growth	date_knockout_gene.knocked.out_replicate_cell.density	NRC1_wild.type_repl1E	Facciotti et al., 2007,PNAS 104(11):4630-5	1	GSE6776		GSM156270	Knockout of transcription factor tfbCgrown to OD600 0.868 in standard growth media	9854	GPL3739	717		NA	late	Baliga	tfbC				1
X20060818_KO_tfbE_rep1_0.192_vs_NRC.1e.sig	General_TF_knockout_growth	date_knockout_gene.knocked.out_replicate_cell.density	NRC1_wild.type_repl1E	Facciotti et al., 2007,PNAS 104(11):4630-5	1	GSE6776		GSM156272	Knockout of transcription factor tfbEgrown to OD600 0.192 in standard growth media	9856	GPL3739	717		NA	early	Baliga	tfbE				1
X20060818_KO_tfbE_rep1_0.432_vs_NRC.1e.sig	General_TF_knockout_growth	date_knockout_gene.knocked.out_replicate_cell.density	NRC1_wild.type_repl1E	Facciotti et al., 2007,PNAS 104(11):4630-5	1	GSE6776		GSM156276	Knockout of transcription factor tfbEgrown to OD600 0.432 in standard growth media	9860	GPL3739	717		NA	midlog	Baliga	tfbE				1
X20060818_KO_tfbE_rep1_0.838_vs_NRC.1e.sig	General_TF_knockout_growth	date_knockout_gene.knocked.out_replicate_cell.density	NRC1_wild.type_repl1E	Facciotti et al., 2007,PNAS 104(11):4630-5	1	GSE6776		GSM156280	Knockout of transcription factor tfbEgrown to OD600 0.838 in standard growth media	9864	GPL3739	717		NA	late	Baliga	tfbE				1
X20060818_KO_tfbE_rep2_0.176_vs_NRC.1e.sig	General_TF_knockout_growth	date_knockout_gene.knocked.out_replicate_cell.density	NRC1_wild.type_repl1E	Facciotti et al., 2007,PNAS 104(11):4630-5	1	GSE6776		GSM156274	Knockout of transcription factor tfbEgrown to OD600 0.176 in standard growth media	9858	GPL3739	717		NA	early	Baliga	tfbE				1
X20060818_KO_tfbE_rep2_0.410_vs_NRC.1e.sig	General_TF_knockout_growth	date_knockout_gene.knocked.out_replicate_cell.density	NRC1_wild.type_repl1E	Facciotti et al., 2007,PNAS 104(11):4630-5	1	GSE6776		GSM156278	Knockout of transcription factor tfbE grown to OD600 _0.41 in standard growth media	9862	GPL3739	717		NA	midlog	Baliga	tfbE				1
X20060818_KO_tfbE_rep2_0.832_vs_NRC.1e.sig	General_TF_knockout_growth	date_knockout_gene.knocked.out_replicate_cell.density	NRC1_wild.type_repl1E	Facciotti et al., 2007,PNAS 104(11):4630-5	1	GSE6776		GSM156282	Knockout of transcription factor tfbEgrown to OD600 0.832 in standard growth media	9866	GPL3739	717		NA	late	Baliga	tfbE				1
X20060818_KO_ura3_rep1_0.178_vs_NRC.1e.sig	General_TF_knockout_growth	date_knockout_parent.strain_replicate_cell.density	NRC1_wild.type_repl1E	Facciotti et al., 2007,PNAS 104(11):4630-5	1	GSE6776		GSM156224	Knockout of transcription factor ura3grown to OD600 0.178 in standard growth media	9897	GPL3739	717		NA	early	Baliga	ura3				1
X20060818_KO_ura3_rep1_0.405_vs_NRC.1e.sig	General_TF_knockout_growth	date_knockout_parent.strain_replicate_cell.density	NRC1_wild.type_repl1E	Facciotti et al., 2007,PNAS 104(11):4630-5	1	GSE6776		GSM156228	Knockout of transcription factor ura3grown to OD600 0.405 in standard growth media	9907	GPL3739	717		NA	midlog	Baliga	ura3				1
X20060818_KO_ura3_rep1_0.842_vs_NRC.1e.sig	General_TF_knockout_growth	date_knockout_parent.strain_replicate_cell.density	NRC1_wild.type_repl1E	Facciotti et al., 2007,PNAS 104(11):4630-5	1	GSE6776		GSM156232	Knockout of transcription factor ura3grown to OD600 0.842 in standard growth media	9911	GPL3739	717		NA	late	Baliga	ura3				1
X20060818_KO_ura3_rep2_0.189_vs_NRC.1e.sig	General_TF_knockout_growth	date_knockout_parent.strain_replicate_cell.density	NRC1_wild.type_repl1E	Facciotti et al., 2007,PNAS 104(11):4630-5	1	GSE6776		GSM156388	Knockout of transcription factor ura3grown to OD600 0.189 in standard growth media	9492	GPL3739	717		NA	early	Baliga	ura3				1
X20060818_KO_ura3_rep2_0.376_vs_NRC.1e.sig	General_TF_knockout_growth	date_knockout_parent.strain_replicate_cell.density	NRC1_wild.type_repl1E	Facciotti et al., 2007,PNAS 104(11):4630-5	1	GSE6776		GSM156230	Knockout of transcription factor ura3grown to OD600 0.376 in standard growth media	9909	GPL3739	717		NA	early	Baliga	ura3				1
X20060818_KO_ura3_rep2_0.828_vs_NRC.1e.sig	General_TF_knockout_growth	date_knockout_parent.strain_replicate_cell.density	NRC1_wild.type_repl1E	Facciotti et al., 2007,PNAS 104(11):4630-5	1	GSE6776		GSM156234	Knockout of transcription factor ura3grown to OD600 0.828 in standard growth media	9913	GPL3739	717		NA	late	Baliga	ura3				1
X20060818_NRC1_rep1_0.195_vs_NRC.1e.sig	wild.type_growth	date_wild.type_replicate_cell.density	NRC1_wild.type_repl1E	Facciotti et al., 2007,PNAS 104(11):4630-5	1	GSE6776		GSM156236	Halobacterium NRC-1 grown in to an OD600 0.195	9915	GPL3739	717		NA	early	Baliga					1
X20060818_NRC1_rep1_0.430_vs_NRC.1e.sig	wild.type_growth	date_wild.type_replicate_cell.density	NRC1_wild.type_repl1E	Facciotti et al., 2007,PNAS 104(11):4630-5	1	GSE6776		GSM156240	Halobacterium NRC-1 grown in to an OD600 0.430	9919	GPL3739	717		NA	midlog	Baliga					1
X20060818_NRC1_rep1_0.816_vs_NRC.1e.sig	wild.type_growth	date_wild.type_replicate_cell.density	NRC1_wild.type_repl1E	Facciotti et al., 2007,PNAS 104(11):4630-5	1	GSE6776		GSM156244	Halobacterium NRC-1 grown in to an OD600 0.816	9923	GPL3739	717		NA	late	Baliga					1
X20060818_NRC1_rep2_0.194_vs_NRC.1e.sig	wild.type_growth	date_wild.type_replicate_cell.density	NRC1_wild.type_repl1E	Facciotti et al., 2007,PNAS 104(11):4630-5	1	GSE6776		GSM156238	Halobacterium NRC-1 grown in to an OD600 0.194	9917	GPL3739	717		NA	early	Baliga					1
X20060818_NRC1_rep2_0.424_vs_NRC.1e.sig	wild.type_growth	date_wild.type_replicate_cell.density	NRC1_wild.type_repl1E	Facciotti et al., 2007,PNAS 104(11):4630-5	1	GSE6776		GSM156242	Halobacterium NRC-1 grown in to an OD600 0.424	9921	GPL3739	717		NA	midlog	Baliga					1
X20060818_NRC1_rep2_0.821_vs_NRC.1e.sig	wild.type_growth	date_wild.type_replicate_cell.density	NRC1_wild.type_repl1E	Facciotti et al., 2007,PNAS 104(11):4630-5	1	GSE6776		GSM156246	Halobacterium NRC-1 grown in to an OD600 0.821	9925	GPL3739	717		NA	late	Baliga					1
X20061006_Cmyc_rep1_0.175_vs_NRC.1e.sig	General_TF_overexpression	date_epitope.tag_replicate_cell.density	NRC1_wild.type_repl1E	Facciotti et al., 2007,PNAS 104(11):4630-5	1	GSE6776		GSM156188	Halobacterium NRC-1 with pMTFcmyc expressing Cmyc grown to OD600 0.175 with mevinolin	9986	GPL3739	731		NA	early	Baliga				empty_vector	1
X20061006_Cmyc_rep1_0.417_vs_NRC.1e.sig	General_TF_overexpression	date_epitope.tag_replicate_cell.density	NRC1_wild.type_repl1E	Facciotti et al., 2007,PNAS 104(11):4630-5	1	GSE6776		GSM156192	Halobacterium NRC-1 with pMTFcmyc expressing Cmyc grown to OD600 0.417 with mevinolin	10005	GPL3739	731		NA	midlog	Baliga				empty_vector	1
X20061006_Cmyc_rep1_0.835_vs_NRC.1e.sig	General_TF_overexpression	date_epitope.tag_replicate_cell.density	NRC1_wild.type_repl1E	Facciotti et al., 2007,PNAS 104(11):4630-5	1	GSE6776		GSM156196	Halobacterium NRC-1 with pMTFcmyc expressing Cmyc grown to OD600 0.835 with mevinolin	10009	GPL3739	731		NA	late	Baliga				empty_vector	1
X20061006_Cmyc_rep2_0.179_vs_NRC.1e.sig	General_TF_overexpression	date_epitope.tag_replicate_cell.density	NRC1_wild.type_repl1E	Facciotti et al., 2007,PNAS 104(11):4630-5	1	GSE6776		GSM156190	Halobacterium NRC-1 with pMTFcmyc expressing Cmyc grown to OD600 0.179 with mevinolin	9988	GPL3739	731		NA	early	Baliga				empty_vector	1
X20061006_Cmyc_rep2_0.399_vs_NRC.1e.sig	General_TF_overexpression	date_epitope.tag_replicate_cell.density	NRC1_wild.type_repl1E	Facciotti et al., 2007,PNAS 104(11):4630-5	1	GSE6776		GSM156194	Halobacterium NRC-1 with pMTFcmyc expressing Cmyc grown to OD600 0.399 with mevinolin	10007	GPL3739	731		NA	midlog	Baliga				empty_vector	1
X20061006_Cmyc_rep2_0.833_vs_NRC.1e.sig	General_TF_overexpression	date_epitope.tag_replicate_cell.density	NRC1_wild.type_repl1E	Facciotti et al., 2007,PNAS 104(11):4630-5	1	GSE6776		GSM156198	Halobacterium NRC-1 with pMTFcmyc expressing Cmyc grown to OD600 0.833 with mevinolin	10011	GPL3739	731		NA	late	Baliga				empty_vector	1
X20061006_Cmyc_tfbD_rep1_0.185_vs_NRC.1e.sig	General_TF_overexpression	date_epitope.tag_gene.overexpressed_replicate_cell.density	NRC1_wild.type_repl1E	Facciotti et al., 2007,PNAS 104(11):4630-5	1	GSE6776		GSM156200	Halobacterium NRC-1 with pMTFcmyc expressing tfbD grown to OD600 0.185 with mevinolin	10013	GPL3739	731		NA	early	Baliga				tfbD	1
X20061006_Cmyc_tfbD_rep1_0.417_vs_NRC.1e.sig	General_TF_overexpression	date_epitope.tag_gene.overexpressed_replicate_cell.density	NRC1_wild.type_repl1E	Facciotti et al., 2007,PNAS 104(11):4630-5	1	GSE6776		GSM156204	Halobacterium NRC-1 with pMTFcmyc expressing tfbD grown to OD600 0.417 with mevinolin	10017	GPL3739	731		NA	midlog	Baliga				tfbD	1
X20061006_Cmyc_tfbD_rep1_0.899_vs_NRC.1e.sig	General_TF_overexpression	date_epitope.tag_gene.overexpressed_replicate_cell.density	NRC1_wild.type_repl1E	Facciotti et al., 2007,PNAS 104(11):4630-5	1	GSE6776		GSM156208	Halobacterium NRC-1 with pMTFcmyc expressing tfbD grown to OD600 0.899 with mevinolin	10032	GPL3739	731		NA	late	Baliga				tfbD	1
X20061006_Cmyc_tfbD_rep2_0.176_vs_NRC.1e.sig	General_TF_overexpression	date_epitope.tag_gene.overexpressed_replicate_cell.density	NRC1_wild.type_repl1E	Facciotti et al., 2007,PNAS 104(11):4630-5	1	GSE6776		GSM156202	Halobacterium NRC-1 with pMTFcmyc expressing tfbD grown to OD600 0.176 with mevinolin	10015	GPL3739	731		NA	early	Baliga				tfbD	1
X20061006_Cmyc_tfbD_rep2_0.416_vs_NRC.1e.sig	General_TF_overexpression	date_epitope.tag_gene.overexpressed_replicate_cell.density	NRC1_wild.type_repl1E	Facciotti et al., 2007,PNAS 104(11):4630-5	1	GSE6776		GSM156206	Halobacterium NRC-1 with pMTFcmyc expressing tfbD grown to OD600 0.416 with mevinolin	10019	GPL3739	731		NA	midlog	Baliga				tfbD	1
X20061006_Cmyc_tfbD_rep2_0.851_vs_NRC.1e.sig	General_TF_overexpression	date_epitope.tag_gene.overexpressed_replicate_cell.density	NRC1_wild.type_repl1E	Facciotti et al., 2007,PNAS 104(11):4630-5	1	GSE6776		GSM156210	Halobacterium NRC-1 with pMTFcmyc expressing tfbD grown to OD600 0.851 with mevinolin	10034	GPL3739	731		NA	late	Baliga				tfbD	1
X20061006_Cmyc_tfbE_rep1_0.170_vs_NRC.1e	General_TF_overexpression	date_epitope.tag_gene.overexpressed_replicate_cell.density	NRC1_wild.type_repl1E	Facciotti et al., 2007,PNAS 104(11):4630-5	1	GSE6776		GSM156212	Halobacterium NRC-1 with pMTFcmyc expressing tfbE grown to OD600 0.170 with mevinolin	10036	GPL3739	731		NA	early	Baliga				tfbE	1
X20061006_Cmyc_tfbE_rep1_0.416_vs_NRC.1e	General_TF_overexpression	date_epitope.tag_gene.overexpressed_replicate_cell.density	NRC1_wild.type_repl1E	Facciotti et al., 2007,PNAS 104(11):4630-5	1	GSE6776		GSM156216	Halobacterium NRC-1 with pMTFcmyc expressing tfbE grown to OD600 0.416 with mevinolin	10040	GPL3739	731		NA	midlog	Baliga				tfbE	1
X20061006_Cmyc_tfbE_rep1_0.835_vs_NRC.1e	General_TF_overexpression	date_epitope.tag_gene.overexpressed_replicate_cell.density	NRC1_wild.type_repl1E	Facciotti et al., 2007,PNAS 104(11):4630-5	1	GSE6776		GSM156220	Halobacterium NRC-1 with pMTFcmyc expressing tfbE grown to OD600 0.835 with mevinolin	10044	GPL3739	731		NA	late	Baliga				tfbE	1
X20061006_Cmyc_tfbE_rep2_0.169_vs_NRC.1e	General_TF_overexpression	date_epitope.tag_gene.overexpressed_replicate_cell.density	NRC1_wild.type_repl1E	Facciotti et al., 2007,PNAS 104(11):4630-5	1	GSE6776		GSM156214	Halobacterium NRC-1 with pMTFcmyc expressing tfbE grown to OD600 0.169 with mevinolin	10038	GPL3739	731		NA	early	Baliga				tfbE	1
X20061006_Cmyc_tfbE_rep2_0.439_vs_NRC.1e	General_TF_overexpression	date_epitope.tag_gene.overexpressed_replicate_cell.density	NRC1_wild.type_repl1E	Facciotti et al., 2007,PNAS 104(11):4630-5	1	GSE6776		GSM156218	Halobacterium NRC-1 with pMTFcmyc expressing tfbE grown to OD600 0.439 with mevinolin	10042	GPL3739	731		NA	midlog	Baliga				tfbE	1
X20061006_Cmyc_tfbE_rep2_0.877_vs_NRC.1e	General_TF_overexpression	date_epitope.tag_gene.overexpressed_replicate_cell.density	NRC1_wild.type_repl1E	Facciotti et al., 2007,PNAS 104(11):4630-5	1	GSE6776		GSM156222	Halobacterium NRC-1 with pMTFcmyc expressing tfbE grown to OD600 0.877 with mevinolin	10046	GPL3739	731		NA	late	Baliga				tfbE	1
Cu_0.1_rep1_vs_NRC.1e.sig	metals_copper	metal_timepoint	NRC1_wild.type_repl1E	Brooks et al., 2014, Molecular Systems Biology 10:740	1	GSE39028		GSM954189	Halobacterium salinarum NRC-1, prior to CuSO4 addition, replicate 1	9932	GPL13682	NA		NA	midlog	Baliga					1
Cu_000_rep1_vs_NRC.1e.sig	metals_copper	metal_timepoint	NRC1_wild.type_repl1E	Brooks et al., 2014, Molecular Systems Biology 10:740	1	GSE39028		GSM954190	Halobacterium salinarum NRC-1, 0min after CuSO4 addition, replicate 1	9934	GPL13682	NA		NA	midlog	Baliga					1
Cu_005_rep1_vs_NRC.1e.sig	metals_copper	metal_timepoint	NRC1_wild.type_repl1E	Brooks et al., 2014, Molecular Systems Biology 10:740	1	GSE39028		GSM954191	Halobacterium salinarum NRC-1, 5min after CuSO4 addition, replicate 1	9936	GPL13682	NA		NA	midlog	Baliga					1
Cu_010_rep1_vs_NRC.1e.sig	metals_copper	metal_timepoint	NRC1_wild.type_repl1E	Brooks et al., 2014, Molecular Systems Biology 10:740	1	GSE39028		GSM954192	Halobacterium salinarum NRC-1, 10min after CuSO4 addition, replicate 1	9938	GPL13682	NA		NA	midlog	Baliga					1
Cu_020_rep1_vs_NRC.1e.sig	metals_copper	metal_timepoint	NRC1_wild.type_repl1E	Brooks et al., 2014, Molecular Systems Biology 10:740	1	GSE39028		GSM954193	Halobacterium salinarum NRC-1, 20min after CuSO4 addition, replicate 1	9940	GPL13682	NA		NA	midlog	Baliga					1
Cu_040_rep1_vs_NRC.1e.sig	metals_copper	metal_timepoint	NRC1_wild.type_repl1E	Brooks et al., 2014, Molecular Systems Biology 10:740	1	GSE39028		GSM954194	Halobacterium salinarum NRC-1, 40min after CuSO4 addition, replicate 1	9942	GPL13682	NA		NA	midlog	Baliga					1
Cu_080_rep1_vs_NRC.1e.sig	metals_copper	metal_timepoint	NRC1_wild.type_repl1E	Brooks et al., 2014, Molecular Systems Biology 10:740	1	GSE39028		GSM954195	Halobacterium salinarum NRC-1, 80min after CuSO4 addition, replicate 1	9944	GPL13682	NA		NA	midlog	Baliga					1
Cu_160_rep1_vs_NRC.1e.sig	metals_copper	metal_timepoint	NRC1_wild.type_repl1E	Brooks et al., 2014, Molecular Systems Biology 10:740	1	GSE39028		GSM954196	Halobacterium salinarum NRC-1, 160min after CuSO4 addition, replicate 1	9946	GPL13682	NA		NA	midlog	Baliga					1
Cu_0.1_rep2_vs_NRC.1e.sig	metals_copper	metal_timepoint	NRC1_wild.type_repl1E	Brooks et al., 2014, Molecular Systems Biology 10:740	1	GSE39028		GSM954197	Halobacterium salinarum NRC-1, prior to CuSO4 addition, replicate 2	10048	GPL13682	NA		NA	midlog	Baliga					1
Cu_000_rep2_vs_NRC.1e.sig	metals_copper	metal_timepoint	NRC1_wild.type_repl1E	Brooks et al., 2014, Molecular Systems Biology 10:740	1	GSE39028		GSM954198	Halobacterium salinarum NRC-1, 0min after CuSO4 addition, replicate 2	10060	GPL13682	NA		NA	midlog	Baliga					1
Cu_005_rep2_vs_NRC.1e.sig	metals_copper	metal_timepoint	NRC1_wild.type_repl1E	Brooks et al., 2014, Molecular Systems Biology 10:740	1	GSE39028		GSM954199	Halobacterium salinarum NRC-1, 5min after CuSO4 addition, replicate 2	10062	GPL13682	NA		NA	midlog	Baliga					1
Cu_010_rep2_vs_NRC.1e.sig	metals_copper	metal_timepoint	NRC1_wild.type_repl1E	Brooks et al., 2014, Molecular Systems Biology 10:740	1	GSE39028		GSM954200	Halobacterium salinarum NRC-1, 10min after CuSO4 addition, replicate 2	10064	GPL13682	NA		NA	midlog	Baliga					1
Cu_020_rep2_vs_NRC.1e.sig	metals_copper	metal_timepoint	NRC1_wild.type_repl1E	Brooks et al., 2014, Molecular Systems Biology 10:740	1	GSE39028		GSM954201	Halobacterium salinarum NRC-1, 20min after CuSO4 addition, replicate 2	10066	GPL13682	NA		NA	midlog	Baliga					1
Cu_080_rep2_vs_NRC.1e.sig	metals_copper	metal_timepoint	NRC1_wild.type_repl1E	Brooks et al., 2014, Molecular Systems Biology 10:740	1	GSE39028		GSM954203	Halobacterium salinarum NRC-1, 80min after CuSO4 addition, replicate 2	10070	GPL13682	NA		NA	midlog	Baliga					1
Cu_160_rep2_vs_NRC.1e.sig	metals_copper	metal_timepoint	NRC1_wild.type_repl1E	Brooks et al., 2014, Molecular Systems Biology 10:740	1	GSE39028		GSM954204	Halobacterium salinarum NRC-1, 160min after CuSO4 addition, replicate 2	10072	GPL13682	NA		NA	midlog	Baliga					1
Cu_320_rep2_vs_NRC.1e.sig	metals_copper	metal_timepoint	NRC1_wild.type_repl1E	Brooks et al., 2014, Molecular Systems Biology 10:740	1	GSE39028		GSM954205	Halobacterium salinarum NRC-1, 320min after CuSO4 addition, replicate 2	10074	GPL13682	NA		NA	midlog	Baliga					1
Cu_ura3_000_set1rep1_vs_NRC.1h1.sig	metals_copper	metal_timepoint	NRC1_wild.type_replH1	Brooks et al., 2014, Molecular Systems Biology 10:740	1	GSE39028		GSM954207	Halobacterium salinarum NRC-1, 0min after CuSO4 addition, set 1, replicate 3	12232	GPL13682	NA	GEO GSM entry incorrectly lists NRC-1 as background strain for this condition. Should be ura3	NA	midlog	Baliga	ura3				1
Cu_ura3_005_set1rep1_vs_NRC.1h1.sig	metals_copper	metal_timepoint	NRC1_wild.type_replH1	Brooks et al., 2014, Molecular Systems Biology 10:740	1	GSE39028		GSM954208	Halobacterium salinarum NRC-1, 5min after CuSO4 addition, set 1, replicate 3	12234	GPL13682	NA	GEO GSM entry incorrectly lists NRC-1 as background strain for this condition. Should be ura3	NA	midlog	Baliga	ura3				1
Cu_ura3_010_set1rep1_vs_NRC.1h1.sig	metals_copper	metal_timepoint	NRC1_wild.type_replH1	Brooks et al., 2014, Molecular Systems Biology 10:740	1	GSE39028		GSM954209	Halobacterium salinarum NRC-1, 10min after CuSO4 addition, set 1, replicate 3	12236	GPL13682	NA	GEO GSM entry incorrectly lists NRC-1 as background strain for this condition. Should be ura3	NA	midlog	Baliga	ura3				1
Cu_ura3_020_set1rep1_vs_NRC.1h1.sig	metals_copper	metal_timepoint	NRC1_wild.type_replH1	Brooks et al., 2014, Molecular Systems Biology 10:740	1	GSE39028		GSM954210	Halobacterium salinarum NRC-1, 20min after CuSO4 addition, set 1, replicate 3	12238	GPL13682	NA	GEO GSM entry incorrectly lists NRC-1 as background strain for this condition. Should be ura3	NA	midlog	Baliga	ura3				1
Cu_ura3_040_set1rep1_vs_NRC.1h1.sig	metals_copper	metal_timepoint	NRC1_wild.type_replH1	Brooks et al., 2014, Molecular Systems Biology 10:740	1	GSE39028		GSM954211	Halobacterium salinarum NRC-1, 40min after CuSO4 addition, set 1, replicate 3	12272	GPL13682	NA	GEO GSM entry incorrectly lists NRC-1 as background strain for this condition. Should be ura3	NA	midlog	Baliga	ura3				1
Cu_ura3_080_set1rep1_vs_NRC.1h1.sig	metals_copper	metal_timepoint	NRC1_wild.type_replH1	Brooks et al., 2014, Molecular Systems Biology 10:740	1	GSE39028		GSM954212	Halobacterium salinarum NRC-1, 80min after CuSO4 addition, set 1, replicate 3	12274	GPL13682	NA	GEO GSM entry incorrectly lists NRC-1 as background strain for this condition. Should be ura3	NA	midlog	Baliga	ura3				1
Cu_ura3_160_set1rep1_vs_NRC.1h1.sig	metals_copper	metal_timepoint	NRC1_wild.type_replH1	Brooks et al., 2014, Molecular Systems Biology 10:740	1	GSE39028		GSM954213	Halobacterium salinarum NRC-1, 160min after CuSO4 addition, set 1, replicate 3	12276	GPL13682	NA	GEO GSM entry incorrectly lists NRC-1 as background strain for this condition. Should be ura3	NA	midlog	Baliga	ura3				1
Cu_NRC1_000_rep3_vs_NRC.1h1.sig	metals_copper	metal_timepoint	NRC1_wild.type_replH1	Brooks et al., 2014, Molecular Systems Biology 10:740	1	GSE39028		GSM954215	Halobacterium salinarum NRC-1 Dura3, 0min after CuSO4 addition, set 1, replicate 1	12296	GPL13682	NA	GEO GSM entry incorrectly lists ura3 as background strain for this condition. Should be NRC-1	NA	midlog	Baliga					1
Cu_NRC1_005_rep3_vs_NRC.1h1.sig	metals_copper	metal_timepoint	NRC1_wild.type_replH1	Brooks et al., 2014, Molecular Systems Biology 10:740	1	GSE39028		GSM954216	Halobacterium salinarum NRC-1 Dura3, 5min after CuSO4 addition, set 1, replicate 1	12298	GPL13682	NA	GEO GSM entry incorrectly lists ura3 as background strain for this condition. Should be NRC-1	NA	midlog	Baliga					1
Cu_NRC1_010_rep3_vs_NRC.1h1.sig	metals_copper	metal_timepoint	NRC1_wild.type_replH1	Brooks et al., 2014, Molecular Systems Biology 10:740	1	GSE39028		GSM954217	Halobacterium salinarum NRC-1 Dura3, 10min after CuSO4 addition, set 1, replicate 1	12302	GPL13682	NA	GEO GSM entry incorrectly lists ura3 as background strain for this condition. Should be NRC-1	NA	midlog	Baliga					1
Cu_NRC1_020_rep3_vs_NRC.1h1.sig	metals_copper	metal_timepoint	NRC1_wild.type_replH1	Brooks et al., 2014, Molecular Systems Biology 10:740	1	GSE39028		GSM954218	Halobacterium salinarum NRC-1 Dura3, 20min after CuSO4 addition, set 1, replicate 1	12304	GPL13682	NA	GEO GSM entry incorrectly lists ura3 as background strain for this condition. Should be NRC-1	NA	midlog	Baliga					1
Cu_NRC1_040_rep3_vs_NRC.1h1.sig	metals_copper	metal_timepoint	NRC1_wild.type_replH1	Brooks et al., 2014, Molecular Systems Biology 10:740	1	GSE39028		GSM954219	Halobacterium salinarum NRC-1 Dura3, 40min after CuSO4 addition, set 1, replicate 1	12306	GPL13682	NA	GEO GSM entry incorrectly lists ura3 as background strain for this condition. Should be NRC-1	NA	midlog	Baliga					1
Cu_NRC1_080_rep3_vs_NRC.1h1.sig	metals_copper	metal_timepoint	NRC1_wild.type_replH1	Brooks et al., 2014, Molecular Systems Biology 10:740	1	GSE39028		GSM954220	Halobacterium salinarum NRC-1 Dura3, 80min after CuSO4 addition, set 1, replicate 1	12308	GPL13682	NA	GEO GSM entry incorrectly lists ura3 as background strain for this condition. Should be NRC-1	NA	midlog	Baliga					1
Cu_NRC1_160_rep3_vs_NRC.1h1.sig	metals_copper	metal_timepoint	NRC1_wild.type_replH1	Brooks et al., 2014, Molecular Systems Biology 10:740	1	GSE39028		GSM954221	Halobacterium salinarum NRC-1 Dura3, 160min after CuSO4 addition, set 1, replicate 1	12310	GPL13682	NA	GEO GSM entry incorrectly lists ura3 as background strain for this condition. Should be NRC-1	NA	midlog	Baliga					1
Cu_ura3_000_set1rep2_vs_NRC.1h1.sig	metals_copper	metal_timepoint	NRC1_wild.type_replH1	Brooks et al., 2014, Molecular Systems Biology 10:740	1	GSE39028		GSM954223	Halobacterium salinarum NRC-1 Dura3, 0min after CuSO4 addition, set 1, replicate 2	12492	GPL13682	NA		NA	midlog	Baliga	ura3				1
Cu_ura3_005_set1rep2_vs_NRC.1h1.sig	metals_copper	metal_timepoint	NRC1_wild.type_replH1	Brooks et al., 2014, Molecular Systems Biology 10:740	1	GSE39028		GSM954224	Halobacterium salinarum NRC-1 Dura3, 5min after CuSO4 addition, set 1, replicate 2	12494	GPL13682	NA		NA	midlog	Baliga	ura3				1
Cu_ura3_010_set1rep2_vs_NRC.1h1.sig	metals_copper	metal_timepoint	NRC1_wild.type_replH1	Brooks et al., 2014, Molecular Systems Biology 10:740	1	GSE39028		GSM954225	Halobacterium salinarum NRC-1 Dura3, 10min after CuSO4 addition, set 1, replicate 2	12428	GPL13682	NA		NA	midlog	Baliga	ura3				1
Cu_ura3_020_set1rep2_vs_NRC.1h1.sig	metals_copper	metal_timepoint	NRC1_wild.type_replH1	Brooks et al., 2014, Molecular Systems Biology 10:740	1	GSE39028		GSM954226	Halobacterium salinarum NRC-1 Dura3, 20min after CuSO4 addition, set 1, replicate 2	12498	GPL13682	NA		NA	midlog	Baliga	ura3				1
Cu_ura3_040_set1rep2_vs_NRC.1h1.sig	metals_copper	metal_timepoint	NRC1_wild.type_replH1	Brooks et al., 2014, Molecular Systems Biology 10:740	1	GSE39028		GSM954227	Halobacterium salinarum NRC-1 Dura3, 40min after CuSO4 addition, set 1, replicate 2	12500	GPL13682	NA		NA	midlog	Baliga	ura3				1
Cu_ura3_080_set1rep2_vs_NRC.1h1.sig	metals_copper	metal_timepoint	NRC1_wild.type_replH1	Brooks et al., 2014, Molecular Systems Biology 10:740	1	GSE39028		GSM954228	Halobacterium salinarum NRC-1 Dura3, 80min after CuSO4 addition, set 1, replicate 2	12502	GPL13682	NA		NA	midlog	Baliga	ura3				1
Cu_ura3_160_set1rep2_vs_NRC.1h1.sig	metals_copper	metal_timepoint	NRC1_wild.type_replH1	Brooks et al., 2014, Molecular Systems Biology 10:740	1	GSE39028		GSM954229	Halobacterium salinarum NRC-1 Dura3, 160min after CuSO4 addition, set 1, replicate 2	12504	GPL13682	NA		NA	midlog	Baliga	ura3				1
Cu_NRC1_000_set2rep3_vs_NRC.1h1.sig	metals_copper	metal_timepoint	NRC1_wild.type_replH1	Brooks et al., 2014, Molecular Systems Biology 10:740	1	GSE39028		GSM954231	Halobacterium salinarum NRC-1, 0min after CuSO4 addition, set 2, replicate 3	12560	GPL13682	NA		NA	midlog	Baliga					1
Cu_NRC1_005_set2rep3_vs_NRC.1h1.sig	metals_copper	metal_timepoint	NRC1_wild.type_replH1	Brooks et al., 2014, Molecular Systems Biology 10:740	1	GSE39028		GSM954232	Halobacterium salinarum NRC-1, 5min after CuSO4 addition, set 2, replicate 3	12562	GPL13682	NA		NA	midlog	Baliga					1
Cu_NRC1_010_set2rep3_vs_NRC.1h1.sig	metals_copper	metal_timepoint	NRC1_wild.type_replH1	Brooks et al., 2014, Molecular Systems Biology 10:740	1	GSE39028		GSM954233	Halobacterium salinarum NRC-1, 10min after CuSO4 addition, set 2, replicate 3	12564	GPL13682	NA		NA	midlog	Baliga					1
Cu_NRC1_020_set2rep3_vs_NRC.1h1.sig	metals_copper	metal_timepoint	NRC1_wild.type_replH1	Brooks et al., 2014, Molecular Systems Biology 10:740	1	GSE39028		GSM954234	Halobacterium salinarum NRC-1, 20min after CuSO4 addition, set 2, replicate 3	12566	GPL13682	NA		NA	midlog	Baliga					1
Cu_NRC1_040_set2rep3_vs_NRC.1h1.sig	metals_copper	metal_timepoint	NRC1_wild.type_replH1	Brooks et al., 2014, Molecular Systems Biology 10:740	1	GSE39028		GSM954235	Halobacterium salinarum NRC-1, 40min after CuSO4 addition, set 2, replicate 3	12576	GPL13682	NA		NA	midlog	Baliga					1
Cu_NRC1_080_set2rep3_vs_NRC.1h1.sig	metals_copper	metal_timepoint	NRC1_wild.type_replH1	Brooks et al., 2014, Molecular Systems Biology 10:740	1	GSE39028		GSM954236	Halobacterium salinarum NRC-1, 80min after CuSO4 addition, set 2, replicate 3	12362	GPL13682	NA		NA	midlog	Baliga					1
Cu_NRC1_160_set2rep3_vs_NRC.1h1.sig	metals_copper	metal_timepoint	NRC1_wild.type_replH1	Brooks et al., 2014, Molecular Systems Biology 10:740	1	GSE39028		GSM954237	Halobacterium salinarum NRC-1, 160min after CuSO4 addition, set 2, replicate 3	12364	GPL13682	NA		NA	midlog	Baliga					1
EMS_Treated__000uM.000	DNA_damage_EMS	damage.chemical_dosage.in.micromolar_time.point.minutes	NRC1_wild.type_repl_unknown	Bonneau et al.,2007, Cell 131(7):1354-65	1	GSE7609		GSM182477	EMS control 0 min	8162	GPL3739	NA		NA	midlog	Baliga					1
EMS_Treated__000uM.010	DNA_damage_EMS	damage.chemical_dosage.in.micromolar_time.point.minutes	NRC1_wild.type_repl_unknown	Bonneau et al.,2007, Cell 131(7):1354-65	1	GSE7609		GSM182479	EMS control 10 min	8164	GPL3739	NA		NA	midlog	Baliga					1
EMS_Treated__000uM.020	DNA_damage_EMS	damage.chemical_dosage.in.micromolar_time.point.minutes	NRC1_wild.type_repl_unknown	Bonneau et al.,2007, Cell 131(7):1354-65	1	GSE7609		GSM182481	EMS control 20 min	8166	GPL3739	NA		NA	midlog	Baliga					1
EMS_Treated__000uM.030	DNA_damage_EMS	damage.chemical_dosage.in.micromolar_time.point.minutes	NRC1_wild.type_repl_unknown	Bonneau et al.,2007, Cell 131(7):1354-65	1	GSE7609		GSM182483	EMS control 30 min	8168	GPL3739	NA		NA	midlog	Baliga					1
EMS_Treated__000uM.040	DNA_damage_EMS	damage.chemical_dosage.in.micromolar_time.point.minutes	NRC1_wild.type_repl_unknown	Bonneau et al.,2007, Cell 131(7):1354-65	1	GSE7609		GSM182485	EMS control 40 min	8170	GPL3739	NA		NA	midlog	Baliga					1
EMS_Treated__000uM.050	DNA_damage_EMS	damage.chemical_dosage.in.micromolar_time.point.minutes	NRC1_wild.type_repl_unknown	Bonneau et al.,2007, Cell 131(7):1354-65	1	GSE7609		GSM182487	EMS control 50 min	8172	GPL3739	NA		NA	midlog	Baliga					1
EMS_Treated__000uM.060	DNA_damage_EMS	damage.chemical_dosage.in.micromolar_time.point.minutes	NRC1_wild.type_repl_unknown	Bonneau et al.,2007, Cell 131(7):1354-65	1	GSE7609		GSM182489	EMS control 60 min	8174	GPL3739	NA		NA	midlog	Baliga					1
EMS_Treated__000uM.120	DNA_damage_EMS	damage.chemical_dosage.in.micromolar_time.point.minutes	NRC1_wild.type_repl_unknown	Bonneau et al.,2007, Cell 131(7):1354-65	1	GSE7609		GSM182491	EMS control 120 min	8176	GPL3739	NA		NA	midlog	Baliga					1
EMS_Treated__100000uM.000	DNA_damage_EMS	damage.chemical_dosage.in.micromolar_time.point.minutes	NRC1_wild.type_repl_unknown	Bonneau et al.,2007, Cell 131(7):1354-65	1	GSE7609		GSM182493	EMS treated 0 min	8178	GPL3739	NA		NA	midlog	Baliga					1
EMS_Treated__100000uM.010	DNA_damage_EMS	damage.chemical_dosage.in.micromolar_time.point.minutes	NRC1_wild.type_repl_unknown	Bonneau et al.,2007, Cell 131(7):1354-65	1	GSE7609		GSM182495	EMS treated 10 min	8180	GPL3739	NA		NA	midlog	Baliga					1
EMS_Treated__100000uM.020	DNA_damage_EMS	damage.chemical_dosage.in.micromolar_time.point.minutes	NRC1_wild.type_repl_unknown	Bonneau et al.,2007, Cell 131(7):1354-65	1	GSE7609		GSM182497	EMS treated 20 min	8183	GPL3739	NA		NA	midlog	Baliga					1
EMS_Treated__100000uM.030	DNA_damage_EMS	damage.chemical_dosage.in.micromolar_time.point.minutes	NRC1_wild.type_repl_unknown	Bonneau et al.,2007, Cell 131(7):1354-65	1	GSE7609		GSM182499	EMS treated 30 min	8185	GPL3739	NA		NA	midlog	Baliga					1
EMS_Treated__100000uM.040	DNA_damage_EMS	damage.chemical_dosage.in.micromolar_time.point.minutes	NRC1_wild.type_repl_unknown	Bonneau et al.,2007, Cell 131(7):1354-65	1	GSE7609		GSM182501	EMS treated 40 min	8187	GPL3739	NA		NA	midlog	Baliga					1
EMS_Treated__100000uM.050	DNA_damage_EMS	damage.chemical_dosage.in.micromolar_time.point.minutes	NRC1_wild.type_repl_unknown	Bonneau et al.,2007, Cell 131(7):1354-65	1	GSE7609		GSM182503	EMS treated 50 min	8189	GPL3739	NA		NA	midlog	Baliga					1
EMS_Treated__100000uM.060	DNA_damage_EMS	damage.chemical_dosage.in.micromolar_time.point.minutes	NRC1_wild.type_repl_unknown	Bonneau et al.,2007, Cell 131(7):1354-65	1	GSE7609		GSM182505	EMS treated 60 min	8193	GPL3739	NA		NA	midlog	Baliga					1
MDM200gSalt_0.388_vs_NRC.1e.sig	salt_stress_minimal_medium	medium_salt.dosage.in.grams.per.liter_cell.density	NRC1_wild.type_repl1E	Brooks et al., 2014, Molecular Systems Biology 10:740	1					9972		728		NA	midlog	Baliga					0
MDM200gSalt_0.466_vs_NRC.1e.sig	salt_stress_minimal_medium	medium_salt.dosage.in.grams.per.liter_cell.density	NRC1_wild.type_repl1E	Brooks et al., 2014, Molecular Systems Biology 10:740	1					9974		728		NA	midlog	Baliga					0
MDM200gSalt_0.534_vs_NRC.1e.sig	salt_stress_minimal_medium	medium_salt.dosage.in.grams.per.liter_cell.density	NRC1_wild.type_repl1E	Brooks et al., 2014, Molecular Systems Biology 10:740	1					9976		728		NA	midlog	Baliga					0
MDM250gSalt_0.204_vs_NRC.1e.sig	salt_stress_minimal_medium	medium_salt.dosage.in.grams.per.liter_cell.density	NRC1_wild.type_repl1E	Brooks et al., 2014, Molecular Systems Biology 10:740	1					9978		728		NA	early	Baliga					0
MDM250gSalt_0.396_vs_NRC.1e.sig	salt_stress_minimal_medium	medium_salt.dosage.in.grams.per.liter_cell.density	NRC1_wild.type_repl1E	Brooks et al., 2014, Molecular Systems Biology 10:740	1					9980		728		NA	midlog	Baliga					0
MDM250gSalt_0.481_vs_NRC.1e.sig	salt_stress_minimal_medium	medium_salt.dosage.in.grams.per.liter_cell.density	NRC1_wild.type_repl1E	Brooks et al., 2014, Molecular Systems Biology 10:740	1					9982		728		NA	midlog	Baliga					0
MDM250gSalt_0.49_vs_NRC.1e.sig	salt_stress_minimal_medium	medium_salt.dosage.in.grams.per.liter_cell.density	NRC1_wild.type_repl1E	Brooks et al., 2014, Molecular Systems Biology 10:740	1					9984		728		NA	midlog	Baliga					0
NRC.1_vs_NRC.1c.sig	reference_comparison	wild.type.reference.replicate_vs_wild.type.reference.replicate	NRC1_wild.type_vs_NRC1_wild.type.repC	Brooks et al., 2014, Molecular Systems Biology 10:740	1					7252		435		NA	midlog	Baliga					0
NRC.1d_vs_NRC.1e.sig	reference_comparison	wild.type.reference.replicate_vs_wild.type.reference.replicate	NRC1_wild.type.repD_vs_NRC1_wild.type.repE	Brooks et al., 2014, Molecular Systems Biology 10:740	1					9545		658		NA	midlog	Baliga					0
NRC.1f_vs_NRC.1g.sig	reference_comparison	wild.type.reference.replicate_vs_wild.type.reference.replicate	NRC1_wild.type.repF_vs_NRC1_wild.type.repG	Brooks et al., 2014, Molecular Systems Biology 10:740	1					11026		796		NA	midlog	Baliga					0
NRC1e_vs_NRC1f.sig	reference_comparison	wild.type.reference.replicate_vs_wild.type.reference.replicate	NRC1_wild.type.repE_vs_NRC1_wild.type.repG	Brooks et al., 2014, Molecular Systems Biology 10:740	1					10198		744		NA	midlog	Baliga					0
NRC1e_vs_NRC1h1.sig	reference_comparison	wild.type.reference.replicate_vs_wild.type.reference.replicate	NRC1_wild.type.repE_vs_NRC1_wild.type.repH1	Brooks et al., 2014, Molecular Systems Biology 10:740	1					11358		871		NA	midlog	Baliga					0
O2_0258_.0001_L2H_vs_NRC1d.sig	RosR_knockout_fluctuating_oxygen	oxygen_gene.knocked.out.alias.rosR_time.point.relative.to.oxygen.in.minutes_shift.from.low.to.high.oxygen	NRC1_wild.type_repl1D	Brooks et al., 2014, Molecular Systems Biology 10:740	1					9436		632		NA	midlog	Baliga	VNG0258H (RosR)	low to high			0
O2_0258_0005_H_vs_NRC1d.sig	RosR_knockout_fluctuating_oxygen	oxygen_gene.knocked.out.alias.rosR_time.point.relative.to.oxygen.in.minutes_oxygen.high	NRC1_wild.type_repl1D	Brooks et al., 2014, Molecular Systems Biology 10:740	1					9382		632		NA	midlog	Baliga	VNG0258H (RosR)	High			0
O2_0258_0010_H_vs_NRC1d.sig	RosR_knockout_fluctuating_oxygen	oxygen_gene.knocked.out.alias.rosR_time.point.relative.to.oxygen.in.minutes_oxygen.high	NRC1_wild.type_repl1D	Brooks et al., 2014, Molecular Systems Biology 10:740	1					9384		632		NA	midlog	Baliga	VNG0258H (RosR)	High			0
O2_0258_0020_H_vs_NRC1d.sig	RosR_knockout_fluctuating_oxygen	oxygen_gene.knocked.out.alias.rosR_time.point.relative.to.oxygen.in.minutes_oxygen.high	NRC1_wild.type_repl1D	Brooks et al., 2014, Molecular Systems Biology 10:740	1					9386		632		NA	midlog	Baliga	VNG0258H (RosR)	High			0
O2_0258_0045_H_vs_NRC1d.sig	RosR_knockout_fluctuating_oxygen	oxygen_gene.knocked.out.alias.rosR_time.point.relative.to.oxygen.in.minutes_oxygen.high	NRC1_wild.type_repl1D	Brooks et al., 2014, Molecular Systems Biology 10:740	1					9424		632		NA	midlog	Baliga	VNG0258H (RosR)	High			0
O2_0258_0090_H_vs_NRC1d.sig	RosR_knockout_fluctuating_oxygen	oxygen_gene.knocked.out.alias.rosR_time.point.relative.to.oxygen.in.minutes_oxygen.high	NRC1_wild.type_repl1D	Brooks et al., 2014, Molecular Systems Biology 10:740	1					9426		632		NA	midlog	Baliga	VNG0258H (RosR)	High			0
O2_0258_0180_H_vs_NRC1d.sig	RosR_knockout_fluctuating_oxygen	oxygen_gene.knocked.out.alias.rosR_time.point.relative.to.oxygen.in.minutes_oxygen.high	NRC1_wild.type_repl1D	Brooks et al., 2014, Molecular Systems Biology 10:740	1					9428		632		NA	midlog	Baliga	VNG0258H (RosR)	High			0
gamma2__0000gy.0000m	DNA_damage_gamma_radiation	gamma.replicate_dosage.in.gray_time.point.minutes	NRC1_wild.type_repl_unknown	Brooks et al., 2014, Molecular Systems Biology 10:740	1					7564	GPL3739	480		NA	midlog	Baliga					0
gamma2__0000gy.0010m	DNA_damage_gamma_radiation	gamma.replicate_dosage.in.gray_time.point.minutes	NRC1_wild.type_repl_unknown	Brooks et al., 2014, Molecular Systems Biology 10:740	1					7565	GPL3739	480		NA	midlog	Baliga					0
gamma2__0000gy.0020m	DNA_damage_gamma_radiation	gamma.replicate_dosage.in.gray_time.point.minutes	NRC1_wild.type_repl_unknown	Brooks et al., 2014, Molecular Systems Biology 10:740	1					7566	GPL3739	480		NA	midlog	Baliga					0
gamma2__0000gy.0030m	DNA_damage_gamma_radiation	gamma.replicate_dosage.in.gray_time.point.minutes	NRC1_wild.type_repl_unknown	Brooks et al., 2014, Molecular Systems Biology 10:740	1					7567	GPL3739	480		NA	midlog	Baliga					0
gamma2__0000gy.0040m	DNA_damage_gamma_radiation	gamma.replicate_dosage.in.gray_time.point.minutes	NRC1_wild.type_repl_unknown	Brooks et al., 2014, Molecular Systems Biology 10:740	1					7568	GPL3739	480		NA	midlog	Baliga					0
gamma2__0000gy.0050m	DNA_damage_gamma_radiation	gamma.replicate_dosage.in.gray_time.point.minutes	NRC1_wild.type_repl_unknown	Brooks et al., 2014, Molecular Systems Biology 10:740	1					7569	GPL3739	480		NA	midlog	Baliga					0
gamma2__0000gy.0060m	DNA_damage_gamma_radiation	gamma.replicate_dosage.in.gray_time.point.minutes	NRC1_wild.type_repl_unknown	Brooks et al., 2014, Molecular Systems Biology 10:740	1					7570	GPL3739	480		NA	midlog	Baliga					0
gamma2__0000gy.0120m	DNA_damage_gamma_radiation	gamma.replicate_dosage.in.gray_time.point.minutes	NRC1_wild.type_repl_unknown	Brooks et al., 2014, Molecular Systems Biology 10:740	1					7571	GPL3739	480		NA	midlog	Baliga					0
gamma2__0000gy.0240m	DNA_damage_gamma_radiation	gamma.replicate_dosage.in.gray_time.point.minutes	NRC1_wild.type_repl_unknown	Brooks et al., 2014, Molecular Systems Biology 10:740	1					7572	GPL3739	480		NA	midlog	Baliga					0
gamma2__2500gy.0010m	DNA_damage_gamma_radiation	gamma.replicate_dosage.in.gray_time.point.minutes	NRC1_wild.type_repl_unknown	Brooks et al., 2014, Molecular Systems Biology 10:740	1					7574	GPL3739	480		NA	midlog	Baliga					0
gamma2__2500gy.0020m	DNA_damage_gamma_radiation	gamma.replicate_dosage.in.gray_time.point.minutes	NRC1_wild.type_repl_unknown	Brooks et al., 2014, Molecular Systems Biology 10:740	1					7575	GPL3739	480		NA	midlog	Baliga					0
gamma2__2500gy.0030m	DNA_damage_gamma_radiation	gamma.replicate_dosage.in.gray_time.point.minutes	NRC1_wild.type_repl_unknown	Brooks et al., 2014, Molecular Systems Biology 10:740	1					7576	GPL3739	480		NA	midlog	Baliga					0
gamma2__2500gy.0040m	DNA_damage_gamma_radiation	gamma.replicate_dosage.in.gray_time.point.minutes	NRC1_wild.type_repl_unknown	Brooks et al., 2014, Molecular Systems Biology 10:740	1					7577	GPL3739	480		NA	midlog	Baliga					0
gamma2__2500gy.0050m	DNA_damage_gamma_radiation	gamma.replicate_dosage.in.gray_time.point.minutes	NRC1_wild.type_repl_unknown	Brooks et al., 2014, Molecular Systems Biology 10:740	1					7662	GPL3739	480		NA	midlog	Baliga					0
gamma2__2500gy.0060m	DNA_damage_gamma_radiation	gamma.replicate_dosage.in.gray_time.point.minutes	NRC1_wild.type_repl_unknown	Brooks et al., 2014, Molecular Systems Biology 10:740	1					7663	GPL3739	480		NA	midlog	Baliga					0
gamma2__2500gy.0120m	DNA_damage_gamma_radiation	gamma.replicate_dosage.in.gray_time.point.minutes	NRC1_wild.type_repl_unknown	Brooks et al., 2014, Molecular Systems Biology 10:740	1					7664	GPL3739	480		NA	midlog	Baliga					0
gamma2__2500gy.0240m	DNA_damage_gamma_radiation	gamma.replicate_dosage.in.gray_time.point.minutes	NRC1_wild.type_repl_unknown	Brooks et al., 2014, Molecular Systems Biology 10:740	1					7665	GPL3739	480		NA	midlog	Baliga					0
gamma3__0000gy.0010m	DNA_damage_gamma_radiation	gamma.replicate_dosage.in.gray_time.point.minutes	NRC1_wild.type_repl_unknown	Brooks et al., 2014, Molecular Systems Biology 10:740	1					7882	GPL3739	485		NA	midlog	Baliga					0
gamma3__0000gy.0020m	DNA_damage_gamma_radiation	gamma.replicate_dosage.in.gray_time.point.minutes	NRC1_wild.type_repl_unknown	Brooks et al., 2014, Molecular Systems Biology 10:740	1					7883	GPL3739	485		NA	midlog	Baliga					0
gamma3__0000gy.0030m	DNA_damage_gamma_radiation	gamma.replicate_dosage.in.gray_time.point.minutes	NRC1_wild.type_repl_unknown	Brooks et al., 2014, Molecular Systems Biology 10:740	1					7884	GPL3739	485		NA	midlog	Baliga					0
gamma3__0000gy.0040m	DNA_damage_gamma_radiation	gamma.replicate_dosage.in.gray_time.point.minutes	NRC1_wild.type_repl_unknown	Brooks et al., 2014, Molecular Systems Biology 10:740	1					7885	GPL3739	485		NA	midlog	Baliga					0
gamma3__0000gy.0060m	DNA_damage_gamma_radiation	gamma.replicate_dosage.in.gray_time.point.minutes	NRC1_wild.type_repl_unknown	Brooks et al., 2014, Molecular Systems Biology 10:740	1					7887	GPL3739	485		NA	midlog	Baliga					0
gamma3__0000gy.0120m	DNA_damage_gamma_radiation	gamma.replicate_dosage.in.gray_time.point.minutes	NRC1_wild.type_repl_unknown	Brooks et al., 2014, Molecular Systems Biology 10:740	1					7888	GPL3739	485		NA	midlog	Baliga					0
gamma3__0000gy.0240m	DNA_damage_gamma_radiation	gamma.replicate_dosage.in.gray_time.point.minutes	NRC1_wild.type_repl_unknown	Brooks et al., 2014, Molecular Systems Biology 10:740	1					7889	GPL3739	485		NA	midlog	Baliga					0
gamma3__2500gy.0000m	DNA_damage_gamma_radiation	gamma.replicate_dosage.in.gray_time.point.minutes	NRC1_wild.type_repl_unknown	Brooks et al., 2014, Molecular Systems Biology 10:740	1					7890	GPL3739	485		NA	midlog	Baliga					0
gamma3__2500gy.0020m	DNA_damage_gamma_radiation	gamma.replicate_dosage.in.gray_time.point.minutes	NRC1_wild.type_repl_unknown	Brooks et al., 2014, Molecular Systems Biology 10:740	1					7892	GPL3739	485		NA	midlog	Baliga					0
gamma3__2500gy.0030m	DNA_damage_gamma_radiation	gamma.replicate_dosage.in.gray_time.point.minutes	NRC1_wild.type_repl_unknown	Brooks et al., 2014, Molecular Systems Biology 10:740	1					7893	GPL3739	485		NA	midlog	Baliga					0
gamma3__2500gy.0120m	DNA_damage_gamma_radiation	gamma.replicate_dosage.in.gray_time.point.minutes	NRC1_wild.type_repl_unknown	Brooks et al., 2014, Molecular Systems Biology 10:740	1					7897	GPL3739	485		NA	midlog	Baliga					0
gamma3__2500gy.0240m	DNA_damage_gamma_radiation	gamma.replicate_dosage.in.gray_time.point.minutes	NRC1_wild.type_repl_unknown	Brooks et al., 2014, Molecular Systems Biology 10:740	1					7898	GPL3739	485		NA	midlog	Baliga					0
gamma4__0000gy.000min	DNA_damage_gamma_radiation	gamma.replicate_dosage.in.gray_time.point.minutes	NRC1_wild.type_repl_unknown	Brooks et al., 2014, Molecular Systems Biology 10:740	1	GSE5557		GSM126952	Halobacterium NRC-1 control culture in standard growth media at 42 C for 0 min.	7905	GPL3739	497		NA	midlog	Baliga					1
gamma4__0000gy.010min	DNA_damage_gamma_radiation	gamma.replicate_dosage.in.gray_time.point.minutes	NRC1_wild.type_repl_unknown	Whitehead et al., 2006, Molecular Systems Biology 2:47	1	GSE5557		GSM126954	Halobacterium NRC-1 control culture in standard growth media at 42 C for 10 min.	7907	GPL3739	497		NA	midlog	Baliga					1
gamma4__0000gy.020min	DNA_damage_gamma_radiation	gamma.replicate_dosage.in.gray_time.point.minutes	NRC1_wild.type_repl_unknown	Whitehead et al., 2006, Molecular Systems Biology 2:47	1	GSE5557		GSM126956	Halobacterium NRC-1 control culture in standard growth media at 42 C for 20 min	7934	GPL3739	497		NA	midlog	Baliga					1
gamma4__0000gy.030min	DNA_damage_gamma_radiation	gamma.replicate_dosage.in.gray_time.point.minutes	NRC1_wild.type_repl_unknown	Whitehead et al., 2006, Molecular Systems Biology 2:47	1	GSE5557		GSM126958	Halobacterium NRC-1 control culture in standard growth media at 42 C for 30 min	7936	GPL3739	497		NA	midlog	Baliga					1
gamma4__0000gy.040min	DNA_damage_gamma_radiation	gamma.replicate_dosage.in.gray_time.point.minutes	NRC1_wild.type_repl_unknown	Whitehead et al., 2006, Molecular Systems Biology 2:47	1	GSE5557		GSM126987	Halobacterium NRC-1 control culture in standard growth media at 42 C for 40 min.	7998	GPL3739	497		NA	midlog	Baliga					1
gamma4__0000gy.050min	DNA_damage_gamma_radiation	gamma.replicate_dosage.in.gray_time.point.minutes	NRC1_wild.type_repl_unknown	Whitehead et al., 2006, Molecular Systems Biology 2:47	1	GSE5557		GSM126961	Halobacterium NRC-1 control culture in standard growth media at 42 C for 50 min.	7972	GPL3739	497		NA	midlog	Baliga					1
gamma4__0000gy.060min	DNA_damage_gamma_radiation	gamma.replicate_dosage.in.gray_time.point.minutes	NRC1_wild.type_repl_unknown	Whitehead et al., 2006, Molecular Systems Biology 2:47	1	GSE5557		GSM126963	Halobacterium NRC-1 control culture in standard growth media at 42 C for 60 min.	7974	GPL3739	497		NA	midlog	Baliga					1
gamma4__0000gy.120min	DNA_damage_gamma_radiation	gamma.replicate_dosage.in.gray_time.point.minutes	NRC1_wild.type_repl_unknown	Whitehead et al., 2006, Molecular Systems Biology 2:47	1	GSE5557		GSM126965	Halobacterium NRC-1 control culture in standard growth media at 42 C for 120 min.	7976	GPL3739	497		NA	midlog	Baliga					1
gamma4__0000gy.240min	DNA_damage_gamma_radiation	gamma.replicate_dosage.in.gray_time.point.minutes	NRC1_wild.type_repl_unknown	Whitehead et al., 2006, Molecular Systems Biology 2:47	1	GSE5557		GSM126967	Halobacterium NRC-1 control culture in standard growth media at 42 C for 240 min.	7978	GPL3739	497		NA	midlog	Baliga					1
gamma4__2500gy.000min	DNA_damage_gamma_radiation	gamma.replicate_dosage.in.gray_time.point.minutes	NRC1_wild.type_repl_unknown	Whitehead et al., 2006, Molecular Systems Biology 2:47	1	GSE5557		GSM126969	Halobacterium NRC-1 control culture in standard growth media at 42 C for 0 min after gamma irradiation (60Co source) 2500 Gy.	7980	GPL3739	497		NA	midlog	Baliga					1
gamma4__2500gy.010min	DNA_damage_gamma_radiation	gamma.replicate_dosage.in.gray_time.point.minutes	NRC1_wild.type_repl_unknown	Whitehead et al., 2006, Molecular Systems Biology 2:47	1	GSE5557		GSM126971	Halobacterium NRC-1 control culture in standard growth media at 42 C for 10 min after gamma irradiation (60Co source) 2500 Gy.	7982	GPL3739	497		NA	midlog	Baliga					1
gamma4__2500gy.020min	DNA_damage_gamma_radiation	gamma.replicate_dosage.in.gray_time.point.minutes	NRC1_wild.type_repl_unknown	Whitehead et al., 2006, Molecular Systems Biology 2:47	1	GSE5557		GSM126973	Halobacterium NRC-1 control culture in standard growth media at 42 C for 20 min after gamma irradiation (60Co source) 2500 Gy.	7984	GPL3739	497		NA	midlog	Baliga					1
gamma4__2500gy.030min	DNA_damage_gamma_radiation	gamma.replicate_dosage.in.gray_time.point.minutes	NRC1_wild.type_repl_unknown	Whitehead et al., 2006, Molecular Systems Biology 2:47	1	GSE5557		GSM126975	Halobacterium NRC-1 control culture in standard growth media at 42 C for 30 min after gamma irradiation (60Co source) 2500 Gy.	7986	GPL3739	497		NA	midlog	Baliga					1
gamma4__2500gy.040min	DNA_damage_gamma_radiation	gamma.replicate_dosage.in.gray_time.point.minutes	NRC1_wild.type_repl_unknown	Whitehead et al., 2006, Molecular Systems Biology 2:47	1	GSE5557		GSM126977	Halobacterium NRC-1 control culture in standard growth media at 42 C for 40 min after gamma irradiation (60Co source) 2500 Gy.	7988	GPL3739	497		NA	midlog	Baliga					1
gamma4__2500gy.050min	DNA_damage_gamma_radiation	gamma.replicate_dosage.in.gray_time.point.minutes	NRC1_wild.type_repl_unknown	Whitehead et al., 2006, Molecular Systems Biology 2:47	1	GSE5557		GSM126979	Halobacterium NRC-1 control culture in standard growth media at 42 C for 50 min after gamma irradiation (60Co source) 2500 Gy.	7990	GPL3739	497		NA	midlog	Baliga					1
gamma4__2500gy.060min	DNA_damage_gamma_radiation	gamma.replicate_dosage.in.gray_time.point.minutes	NRC1_wild.type_repl_unknown	Whitehead et al., 2006, Molecular Systems Biology 2:47	1	GSE5557		GSM126981	Halobacterium NRC-1 control culture in standard growth media at 42 C for 60 min after gamma irradiation (60Co source) 2500 Gy.	7992	GPL3739	497		NA	midlog	Baliga					1
gamma4__2500gy.120min	DNA_damage_gamma_radiation	gamma.replicate_dosage.in.gray_time.point.minutes	NRC1_wild.type_repl_unknown	Whitehead et al., 2006, Molecular Systems Biology 2:47	1	GSE5557		GSM126983	Halobacterium NRC-1 control culture in standard growth media at 42 C for 120 min after gamma irradiation (60Co source) 2500 Gy.	7994	GPL3739	497		NA	midlog	Baliga					1
gamma4__2500gy.240min	DNA_damage_gamma_radiation	gamma.replicate_dosage.in.gray_time.point.minutes	NRC1_wild.type_repl_unknown	Whitehead et al., 2006, Molecular Systems Biology 2:47	1	GSE5557		GSM126985	Halobacterium NRC-1 control culture in standard growth media at 42 C for 240 min after gamma irradiation (60Co source) 2500 Gy.	7996	GPL3739	497		NA	midlog	Baliga					1
gamma__0000gy.0000m	DNA_damage_gamma_radiation	gamma.replicate_dosage.in.gray_time.point.minutes	NRC1_wild.type_repl_unknown	Whitehead et al., 2006, Molecular Systems Biology 2:47	1	GSE5557		GSM126938	Halobacterium NRC-1 control culture in standard growth media at 42 C for 0 min.	6988	GPL3739	387		NA	midlog	Baliga					1
gamma__0000gy.0010m	DNA_damage_gamma_radiation	gamma.replicate_dosage.in.gray_time.point.minutes	NRC1_wild.type_repl_unknown	Whitehead et al., 2006, Molecular Systems Biology 2:47	1	GSE5557		GSM126930	Halobacterium NRC-1 control culture in standard growth media at 42 C for 10 min	6990	GPL3739	387		NA	midlog	Baliga					1
gamma__0000gy.0030m	DNA_damage_gamma_radiation	gamma.replicate_dosage.in.gray_time.point.minutes	NRC1_wild.type_repl_unknown	Whitehead et al., 2006, Molecular Systems Biology 2:47	1	GSE5557		GSM126932	Halobacterium NRC-1 control culture in standard growth media at 42 C for 30 min	6992	GPL3739	387		NA	midlog	Baliga					1
gamma__0000gy.0060m	DNA_damage_gamma_radiation	gamma.replicate_dosage.in.gray_time.point.minutes	NRC1_wild.type_repl_unknown	Whitehead et al., 2006, Molecular Systems Biology 2:47	1	GSE5557		GSM126940	Halobacterium NRC-1 control culture in standard growth media at 42 C for 60 min	6994	GPL3739	387		NA	midlog	Baliga					1
gamma__0000gy.0960m	DNA_damage_gamma_radiation	gamma.replicate_dosage.in.gray_time.point.minutes	NRC1_wild.type_repl_unknown	Whitehead et al., 2006, Molecular Systems Biology 2:47	1	GSE5557		GSM126944	Halobacterium NRC-1 control culture in standard growth media at 42 C for 960 min	6998	GPL3739	387		NA	midlog	Baliga					1
gamma__2500gy.0000m	DNA_damage_gamma_radiation	gamma.replicate_dosage.in.gray_time.point.minutes	NRC1_wild.type_repl_unknown	Whitehead et al., 2006, Molecular Systems Biology 2:47	1	GSE5557		GSM126946	Halobacterium NRC-1 control culture in standard growth media at 42 C for 0 min after gamma irradiation (60Co source) 2500 Gy.	7002	GPL3739	387		NA	midlog	Baliga					1
gamma__2500gy.0010m	DNA_damage_gamma_radiation	gamma.replicate_dosage.in.gray_time.point.minutes	NRC1_wild.type_repl_unknown	Whitehead et al., 2006, Molecular Systems Biology 2:47	1	GSE5557		GSM126948	Halobacterium NRC-1 control culture in standard growth media at 42 C for 10 min after gamma irradiation (60Co source) 2500 Gy.	7004	GPL3739	387		NA	midlog	Baliga					1
gamma__2500gy.0030m	DNA_damage_gamma_radiation	gamma.replicate_dosage.in.gray_time.point.minutes	NRC1_wild.type_repl_unknown	Whitehead et al., 2006, Molecular Systems Biology 2:47	1	GSE5557		GSM126936	Halobacterium NRC-1 control culture in standard growth media at 42 C for 30 min after gamma irradiation (60Co source) 2500 Gy.	7008	GPL3739	387		NA	midlog	Baliga					1
gamma__2500gy.0040m	DNA_damage_gamma_radiation	gamma.replicate_dosage.in.gray_time.point.minutes	NRC1_wild.type_repl_unknown	Whitehead et al., 2006, Molecular Systems Biology 2:47	1	GSE5557		GSM126935	Halobacterium NRC-1 control culture in standard growth media at 42 C for 40 min after gamma irradiation (60Co source) 2500 Gy	7077	GPL3739	387		NA	midlog	Baliga					1
gamma__2500gy.0060m	DNA_damage_gamma_radiation	gamma.replicate_dosage.in.gray_time.point.minutes	NRC1_wild.type_repl_unknown	Whitehead et al., 2006, Molecular Systems Biology 2:47	1	GSE5557		GSM126921	Halobacterium NRC-1 control culture in standard growth media at 42 C for 60 min after gamma irradiation (60Co source) 2500 Gy.	6756	GPL3739	387	formerly 7001: slide re-done as 7078	NA	midlog	Baliga					1
gamma__2500gy.0120m	DNA_damage_gamma_radiation	gamma.replicate_dosage.in.gray_time.point.minutes	NRC1_wild.type_repl_unknown	Whitehead et al., 2006, Molecular Systems Biology 2:47	1	GSE5557		GSM126923	Halobacterium NRC-1 control culture in standard growth media at 42 C for 120 min after gamma irradiation (60Co source) 2500 Gy	6758	GPL3739	387		NA	midlog	Baliga					1
gamma__2500gy.0240m	DNA_damage_gamma_radiation	gamma.replicate_dosage.in.gray_time.point.minutes	NRC1_wild.type_repl_unknown	Whitehead et al., 2006, Molecular Systems Biology 2:47	1	GSE5557		GSM126925	Halobacterium NRC-1 control culture in standard growth media at 42 C 240 min after gamma irradiation (60Co source) 2500 Gy.	6760	GPL3739	387		NA	midlog	Baliga					1
o2_set3_.0005_min_LO2_vs_NRC1f.sig	oxygen	oxygen_replicate_time.with.respect.to.oxygen.change_low	NRC1_wild.type_repl1F	Schmid et al., 2007, Genome Research 17(10):1399-412	1	GSE7559		GSM183356	anaerobic, 5 min before shift to aerobic, replicate 3	10684	GPL3739	770		NA	midlog	Baliga		Low			1
o2_set3_0000_min_L2HO2_vs_NRC1f.sig	oxygen	oxygen_replicate_time.with.respect.to.oxygen.change_low	NRC1_wild.type_repl1F	Schmid et al., 2007, Genome Research 17(10):1399-412	1	GSE7559		GSM183358	anaerobic, 0 min at shift to aerobic, replicate 3	10639	GPL3739	770		NA	midlog	Baliga		low to high			1
o2_set3_0005_min_HO2_vs_NRC1f.sig	oxygen	oxygen_replicate_time.with.respect.to.oxygen.change_low	NRC1_wild.type_repl1F	Schmid et al., 2007, Genome Research 17(10):1399-412	1	GSE7559		GSM183360	aerobic, 5 min after shift from anaerobic to aerobic, replicate 3	10641	GPL3739	770		NA	midlog	Baliga		High			1
o2_set3_0010_min_HO2_vs_NRC1f.sig	oxygen	oxygen_replicate_time.with.respect.to.oxygen.change_low	NRC1_wild.type_repl1F	Schmid et al., 2007, Genome Research 17(10):1399-412	1	GSE7559		GSM183362	aerobic, 10 min after shift from anaerobic to aerobic, replicate 3	10643	GPL3739	770		NA	midlog	Baliga		High			1
o2_set3_0020_min_HO2_vs_NRC1f.sig	oxygen	oxygen_replicate_time.with.respect.to.oxygen.change_low	NRC1_wild.type_repl1F	Schmid et al., 2007, Genome Research 17(10):1399-412	1	GSE7559		GSM183364	aerobic, 20 min after shift from anaerobic to aerobic, replicate 3	10645	GPL3739	770		NA	midlog	Baliga		High			1
o2_set3_0030_min_HO2_vs_NRC1f.sig	oxygen	oxygen_replicate_time.with.respect.to.oxygen.change_low	NRC1_wild.type_repl1F	Schmid et al., 2007, Genome Research 17(10):1399-412	1	GSE7559		GSM183366	aerobic, 30 min after shift from anaerobic to aerobic, replicate 3	10647	GPL3739	770		NA	midlog	Baliga		High			1
o2_set3_0045_min_HO2_vs_NRC1f.sig	oxygen	oxygen_replicate_time.with.respect.to.oxygen.change_low	NRC1_wild.type_repl1F	Schmid et al., 2007, Genome Research 17(10):1399-412	1	GSE7559		GSM183368	aerobic, 45 min after shift from anaerobic to aerobic, replicate 3	10649	GPL3739	770		NA	midlog	Baliga		High			1
o2_set3_0060_min_HO2_vs_NRC1f.sig	oxygen	oxygen_replicate_time.with.respect.to.oxygen.change_low	NRC1_wild.type_repl1F	Schmid et al., 2007, Genome Research 17(10):1399-412	1	GSE7559		GSM183370	aerobic, 60 min after shift from anaerobic to aerobic, replicate 3	10657	GPL3739	770		NA	midlog	Baliga		High			1
o2_set3_0090_min_HO2_vs_NRC1f.sig	oxygen	oxygen_replicate_time.with.respect.to.oxygen.change_low	NRC1_wild.type_repl1F	Schmid et al., 2007, Genome Research 17(10):1399-412	1	GSE7559		GSM183372	aerobic, 90 min after shift from anaerobic to aerobic, replicate 3	10659	GPL3739	770		NA	midlog	Baliga		High			1
o2_set3_0120_min_HO2_vs_NRC1f.sig	oxygen	oxygen_replicate_time.with.respect.to.oxygen.change_low	NRC1_wild.type_repl1F	Schmid et al., 2007, Genome Research 17(10):1399-412	1	GSE7559		GSM183374	aerobic, 120 min after shift from anaerobic to aerobic, replicate 3	10663	GPL3739	770		NA	midlog	Baliga		High			1
o2_set3_0180_min_HO2_vs_NRC1f.sig	oxygen	oxygen_replicate_time.with.respect.to.oxygen.change_low	NRC1_wild.type_repl1F	Schmid et al., 2007, Genome Research 17(10):1399-412	1	GSE7559		GSM183376	aerobic, 180 min after shift from anaerobic to aerobic, replicate 3	10665	GPL3739	770		NA	midlog	Baliga		High			1
o2_set3_0240_min_HO2_vs_NRC1f.sig	oxygen	oxygen_replicate_time.with.respect.to.oxygen.change_low	NRC1_wild.type_repl1F	Schmid et al., 2007, Genome Research 17(10):1399-412	1	GSE7559		GSM183378	aerobic, 240 min after shift from anaerobic to aerobic, replicate 3	10685	GPL3739	770		NA	midlog	Baliga		High			1
o2_set3_0300_min_HO2_vs_NRC1f.sig	oxygen	oxygen_replicate_time.with.respect.to.oxygen.change_low	NRC1_wild.type_repl1F	Schmid et al., 2007, Genome Research 17(10):1399-412	1	GSE7559		GSM183380	aerobic, 300 min after shift from anaerobic to aerobic, replicate 3	10687	GPL3739	770		NA	midlog	Baliga		High			1
o2_set3_0360_min_HO2_vs_NRC1f.sig	oxygen	oxygen_replicate_time.with.respect.to.oxygen.change_low	NRC1_wild.type_repl1F	Schmid et al., 2007, Genome Research 17(10):1399-412	1	GSE7559		GSM183382	aerobic, 360 min after shift from anaerobic to aerobic, replicate 3	10671	GPL3739	770		NA	midlog	Baliga		High			1
o2_set3_0420_min_HO2_vs_NRC1f.sig	oxygen	oxygen_replicate_time.with.respect.to.oxygen.change_low	NRC1_wild.type_repl1F	Schmid et al., 2007, Genome Research 17(10):1399-412	1	GSE7559		GSM183384	aerobic, 420 min after shift from anaerobic to aerobic, replicate 3	10673	GPL3739	770		NA	midlog	Baliga		High			1
o2_set3_0540_min_HO2_vs_NRC1f.sig	oxygen	oxygen_replicate_time.with.respect.to.oxygen.change_low	NRC1_wild.type_repl1F	Schmid et al., 2007, Genome Research 17(10):1399-412	1	GSE7559		GSM183386	aerobic, 540 min after shift from anaerobic to aerobic, replicate 3	10675	GPL3739	770		NA	midlog	Baliga		High			1
o2_set3_0600_min_HO2_vs_NRC1f.sig	oxygen	oxygen_replicate_time.with.respect.to.oxygen.change_low	NRC1_wild.type_repl1F	Schmid et al., 2007, Genome Research 17(10):1399-412	1	GSE7559		GSM183388	aerobic, 600 min after shift from anaerobic to aerobic, replicate 3	10677	GPL3739	770		NA	midlog	Baliga		High			1
o2_set3_0660_min_HO2_vs_NRC1f.sig	oxygen	oxygen_replicate_time.with.respect.to.oxygen.change_high	NRC1_wild.type_repl1F	Schmid et al., 2007, Genome Research 17(10):1399-413	1	GSE7559		GSM183390	aerobic, 660 min after shift from anaerobic to aerobic, replicate 3	10679	GPL3739	770		NA	midlog	Baliga		High			1
tbp_A_vs_NRC.1c	General_TF_knockout	gene.knocked.out	NRC1_wild.type_repl1C	Bonneau et al., 2007, Cell 131(7):1354-65	1	GSE7713		GSM187117	Halobacterium NRC-1, knockout of transcription factortbpA	7253	GPL3739	NA		NA	midlog	Baliga	tbpA				1
tbp_C_vs_NRC.1c	General_TF_knockout	gene.knocked.out	NRC1_wild.type_repl1C	Bonneau et al., 2007, Cell 131(7):1354-65	1	GSE7713		GSM187119	Halobacterium NRC-1, knockout of transcription factor tbpC	7254	GPL3739	NA		NA	midlog	Baliga	tbpC				1
tbp_D_vs_NRC.1c	General_TF_knockout	gene.knocked.out	NRC1_wild.type_repl1C	Bonneau et al., 2007, Cell 131(7):1354-65	1	GSE7713		GSM187121	Halobacterium NRC-1, knockout of transcription factor tbpD	7255	GPL3739	NA		NA	midlog	Baliga	tbpD				1
tfb_A_vs_NRC.1c	General_TF_knockout	gene.knocked.out	NRC1_wild.type_repl1C	Bonneau et al., 2007, Cell 131(7):1354-65	1	GSE7713		GSM187123	Halobacterium NRC-1, knockout of transcription factor tfbA	7256	GPL3739	NA		NA	midlog	Baliga	tfbA				1
tfb_B_vs_NRC.1c	General_TF_knockout	gene.knocked.out	NRC1_wild.type_repl1C	Bonneau et al., 2007, Cell 131(7):1354-65	1	GSE7713		GSM187125	Halobacterium NRC-1, knockout of transcription factor tfbB	7257	GPL3739	NA		NA	midlog	Baliga	tfbB				1
tfb_C_vs_NRC.1c	General_TF_knockout	gene.knocked.out	NRC1_wild.type_repl1C	Bonneau et al., 2007, Cell 131(7):1354-65	1	GSE7713		GSM187127	Halobacterium NRC-1, knockout of transcription factor tfbC	7258	GPL3739	NA		NA	midlog	Baliga	tfbC				1
tfbGhis_vs_NRC.1c	General_TF_overexpression	gene.overexpressed.epitopetag	NRC1_wild.type_repl1C	Bonneau et al., 2007, Cell 131(7):1354-65	1	GSE7713		GSM187131	Halobacterium NRC-1, non-native expression of transcription factor tfbG.	7667	GPL3739	NA		NA	midlog	Baliga				tfbG	1
uv__000jm2_CL_060m	DNA_damage_UV	UV.radiation_dosage_time.point	NRC1_wild.type_repl_unknown	Baliga et al., 2004, Genome Research 14(6):1025-34	1	GSE1040		GSM16812	Halobacterium(C60) vs. Halobacterium (R)	4691	GPL983	NA		NA	midlog	Baliga					1
uv__200jm2_L_060m	DNA_damage_UV	UV.radiation_dosage_light_time.point	NRC1_wild.type_repl_unknown	Baliga et al., 2004, Genome Research 14(6):1025-35	1	GSE1040		GSM16808	UV light 60 min	3893	GPL982	NA		NA	midlog	Baliga					1
PQ_ura3_n40A	parent_oxidative_stress_paraquat	parent.strain_time.in.minutes.before.PQ.addition_replicate	NRC1_wild.type_repl_schmid.lab	Sharma et al., 2012, BMC Genomics 13:351	1	GSE33980		GSM839938	∆ura3 strain, 40 minutes prior to the addition of paraquat, replicate A	253010810022_1_1	GPL14876	2923		NA	midlog	Schmid	ura3				1	208
PQ_ura3_n20A	parent_oxidative_stress_paraquat	parent.strain_time.in.minutes.before.PQ.addition_replicate	NRC1_wild.type_repl_schmid.lab	Sharma et al., 2012, BMC Genomics 13:351	1	GSE33980		GSM839942	∆ura3 strain, 20 minutes prior to the addition of paraquat, replicate A	253010810022_1_2	GPL14876	2923		NA	midlog	Schmid	ura3				1
PQ_ura3_0A	parent_oxidative_stress_paraquat	parent.strain_time.in.minutes.after.PQ.addition_replicate	NRC1_wild.type_repl_schmid.lab	Sharma et al., 2012, BMC Genomics 13:351	1	GSE33980		GSM839946	∆ura3 strain, immediately before the addition of paraquat, replicate A	253010810025_1_3	GPL14876	2923		NA	midlog	Schmid	ura3				1
PQ_ura3_10A	parent_oxidative_stress_paraquat	parent.strain_time.in.minutes.after.PQ.addition_replicate	NRC1_wild.type_repl_schmid.lab	Sharma et al., 2012, BMC Genomics 13:351	1	GSE33980		GSM839950	∆ura3 strain, 10 minutes after the addition of paraquat, replicate A	253010810020_1_4	GPL14876	2923		NA	midlog	Schmid	ura3				1
PQ_ura3_20A	parent_oxidative_stress_paraquat	parent.strain_time.in.minutes.after.PQ.addition_replicate	NRC1_wild.type_repl_schmid.lab	Sharma et al., 2012, BMC Genomics 13:351	1	GSE33980		GSM839954	∆ura3 strain, 20 minutes after the addition of paraquat, replicate A	253010810025_1_2	GPL14876	2923		NA	midlog	Schmid	ura3				1
PQ_ura3_40A	parent_oxidative_stress_paraquat	parent.strain_time.in.minutes.after.PQ.addition_replicate	NRC1_wild.type_repl_schmid.lab	Sharma et al., 2012, BMC Genomics 13:351	1	GSE33980		GSM839958	∆ura3 strain, 40 minutes after the addition of paraquat, replicate A	253010810021_1_3	GPL14876	2923		NA	midlog	Schmid	ura3				1
PQ_ura3_60A	parent_oxidative_stress_paraquat	parent.strain_time.in.minutes.after.PQ.addition_replicate	NRC1_wild.type_repl_schmid.lab	Sharma et al., 2012, BMC Genomics 13:351	1	GSE33980		GSM839962	∆ura3 strain, 60 minutes after the addition of paraquat, replicate A	253010810023_1_3	GPL14876	2923		NA	midlog	Schmid	ura3				1
PQ_ura3_80A	parent_oxidative_stress_paraquat	parent.strain_time.in.minutes.after.PQ.addition_replicate	NRC1_wild.type_repl_schmid.lab	Sharma et al., 2012, BMC Genomics 13:351	1	GSE33980		GSM839966	∆ura3 strain, 80 minutes after the addition of paraquat, replicate A	253010810020_1_1	GPL14876	2923		NA	midlog	Schmid	ura3				1
PQ_ura3_120A	parent_oxidative_stress_paraquat	parent.strain_time.in.minutes.after.PQ.addition_replicate	NRC1_wild.type_repl_schmid.lab	Sharma et al., 2012, BMC Genomics 13:351	1	GSE33980		GSM839970	∆ura3 strain, 120 minutes after the addition of paraquat, replicate A	253010810029_1_4	GPL14876	2923		NA	midlog	Schmid	ura3				1
PQ_ura3_480A	parent_oxidative_stress_paraquat	parent.strain_time.in.minutes.after.PQ.addition_replicate	NRC1_wild.type_repl_schmid.lab	Sharma et al., 2012, BMC Genomics 13:351	1	GSE33980		GSM839974	∆ura3 strain, 480 minutes after the addition of paraquat, replicate A	253010810025_1_1	GPL14876	2923		NA	midlog	Schmid	ura3				1
PQ_ura3_1440A	parent_oxidative_stress_paraquat	parent.strain_time.in.minutes.after.PQ.addition_replicate	NRC1_wild.type_repl_schmid.lab	Sharma et al., 2012, BMC Genomics 13:351	1	GSE33980		GSM839978	∆ura3 strain, 1440 minutes after the addition of paraquat, replicate A	253010810026_1_4	GPL14876	2923		NA	midlog	Schmid	ura3				1
PQ_ura3_n40B	parent_oxidative_stress_paraquat	parent.strain_time.in.minutes.after.PQ.addition_replicate	NRC1_wild.type_repl_schmid.lab	Sharma et al., 2012, BMC Genomics 13:351	1	GSE33980		GSM839940	∆ura3 strain, 40 minutes prior to the addition of paraquat, replicate B	253010810030_1_3	GPL14876	2923		NA	midlog	Schmid	ura3				1
PQ_ura3_n20B_1	parent_oxidative_stress_paraquat	parent.strain_time.in.minutes.after.PQ.addition_replicate	NRC1_wild.type_repl_schmid.lab	Sharma et al., 2012, BMC Genomics 13:351	1	GSE33980		GSM839944	∆ura3 strain, 20 minutes prior to the addition of paraquat, replicate B	253010810028_1_2	GPL14876	2923		NA	midlog	Schmid	ura3				1
PQ_ura3_n20B_2	parent_oxidative_stress_paraquat	parent.strain_time.in.minutes.after.PQ.addition_replicate	NRC1_wild.type_repl_schmid.lab	Sharma et al., 2012, BMC Genomics 13:351	1				∆ura3 strain, 20 minutes prior to the addition of paraquat, replicate B	253010810031_1_3	GPL14876	2923	technical replicate quality control slide	NA	midlog	Schmid	ura3				0
PQ_ura3_0B	parent_oxidative_stress_paraquat	parent.strain_time.in.minutes.after.PQ.addition_replicate	NRC1_wild.type_repl_schmid.lab	Sharma et al., 2012, BMC Genomics 13:351	1	GSE33980		GSM839948	∆ura3 strain, immediately before the addition of paraquat, replicate B	253010810024_1_3	GPL14876	2923		NA	midlog	Schmid	ura3				1
PQ_ura3_10B	parent_oxidative_stress_paraquat	parent.strain_time.in.minutes.after.PQ.addition_replicate	NRC1_wild.type_repl_schmid.lab	Sharma et al., 2012, BMC Genomics 13:351	1	GSE33980		GSM839952	∆ura3 strain, 10 minutes after the addition of paraquat, replicate B	253010810022_1_3	GPL14876	2923		NA	midlog	Schmid	ura3				1
PQ_ura3_20B	parent_oxidative_stress_paraquat	parent.strain_time.in.minutes.after.PQ.addition_replicate	NRC1_wild.type_repl_schmid.lab	Sharma et al., 2012, BMC Genomics 13:351	1	GSE33980		GSM839956	∆ura3 strain, 20 minutes after the addition of paraquat, replicate B	253010810022_1_4	GPL14876	2923		NA	midlog	Schmid	ura3				1
PQ_ura3_40B_1	parent_oxidative_stress_paraquat	parent.strain_time.in.minutes.after.PQ.addition_replicate	NRC1_wild.type_repl_schmid.lab	Sharma et al., 2012, BMC Genomics 13:351	1	GSE33980		GSM839960	∆ura3 strain, 40 minutes after the addition of paraquat, replicate B	253010810027_1_3	GPL14876	2923		NA	midlog	Schmid	ura3				1
PQ_ura3_40B_2	parent_oxidative_stress_paraquat	parent.strain_time.in.minutes.after.PQ.addition_replicate	NRC1_wild.type_repl_schmid.lab	Sharma et al., 2012, BMC Genomics 13:351	1				∆ura3 strain, 40 minutes after the addition of paraquat, replicate B	253010810031_1_2	GPL14876	2923	technical replicate quality control slide	NA	midlog	Schmid	ura3				0
PQ_ura3_60B	parent_oxidative_stress_paraquat	parent.strain_time.in.minutes.after.PQ.addition_replicate	NRC1_wild.type_repl_schmid.lab	Sharma et al., 2012, BMC Genomics 13:351	1	GSE33980		GSM839964	∆ura3 strain, 60 minutes after the addition of paraquat, replicate B	253010810026_1_3	GPL14876	2923		NA	midlog	Schmid	ura3				1
PQ_ura3_80B	parent_oxidative_stress_paraquat	parent.strain_time.in.minutes.after.PQ.addition_replicate	NRC1_wild.type_repl_schmid.lab	Sharma et al., 2012, BMC Genomics 13:351	1	GSE33980		GSM839968	∆ura3 strain, 80 minutes after the addition of paraquat, replicate B	253010810024_1_2	GPL14876	2923		NA	midlog	Schmid	ura3				1
PQ_ura3_120B	parent_oxidative_stress_paraquat	parent.strain_time.in.minutes.after.PQ.addition_replicate	NRC1_wild.type_repl_schmid.lab	Sharma et al., 2012, BMC Genomics 13:351	1	GSE33980		GSM839972	∆ura3 strain, 120 minutes after the addition of paraquat, replicate B	253010810028_1_1	GPL14876	2923		NA	midlog	Schmid	ura3				1
PQ_ura3_480B	parent_oxidative_stress_paraquat	parent.strain_time.in.minutes.after.PQ.addition_replicate	NRC1_wild.type_repl_schmid.lab	Sharma et al., 2012, BMC Genomics 13:351	1	GSE33980		GSM839976	∆ura3 strain, 480 minutes after the addition of paraquat, replicate B	253010810023_1_1	GPL14876	2923		NA	midlog	Schmid	ura3				1
PQ_ura3_1440B	parent_oxidative_stress_paraquat	parent.strain_time.in.minutes.after.PQ.addition_replicate	NRC1_wild.type_repl_schmid.lab	Sharma et al., 2012, BMC Genomics 13:351	1	GSE33980		GSM839980	∆ura3 strain, 1440 minutes after the addition of paraquat, replicate B	253010810030_1_1	GPL14876	2923		NA	midlog	Schmid	ura3				1
PQ_d258_n40A	rosR_knockout_oxidative_stress_paraquat	gene.knocked.out_time.in.minutes.before.PQ.addition_replicate	NRC1_wild.type_repl_schmid.lab	Sharma et al., 2012, BMC Genomics 13:351	1	GSE33980		GSM839982	∆VNG0258 mutant, 40 minutes prior to the addition of paraquat, replicate A	253010810024_1_4	GPL14876	2923		NA	midlog	Schmid	VNG0258H (rosR)				1
PQ_d258_n20A	rosR_knockout_oxidative_stress_paraquat	gene.knocked.out_time.in.minutes.before.PQ.addition_replicate	NRC1_wild.type_repl_schmid.lab	Sharma et al., 2012, BMC Genomics 13:351	1	GSE33980		GSM839986	∆VNG0258 mutant, 20 minutes prior to the addition of paraquat, replicate A	253010810021_1_2	GPL14876	2923		NA	midlog	Schmid	VNG0258H (rosR)				1
PQ_d258_0A	rosR_knockout_oxidative_stress_paraquat	gene.knocked.out_time.in.minutes.after.PQ.addition_replicate	NRC1_wild.type_repl_schmid.lab	Sharma et al., 2012, BMC Genomics 13:351	1	GSE33980		GSM839990	∆VNG0258 mutant, immediately before the addition of paraquat, replicate A	253010810028_1_3	GPL14876	2923		NA	midlog	Schmid	VNG0258H (rosR)				1
PQ_d258_10A	rosR_knockout_oxidative_stress_paraquat	gene.knocked.out_time.in.minutes.after.PQ.addition_replicate	NRC1_wild.type_repl_schmid.lab	Sharma et al., 2012, BMC Genomics 13:351	1	GSE33980		GSM839994	∆VNG0258 mutant, 10 minutes after the addition of paraquat, replicate A	253010810030_1_4	GPL14876	2923		NA	midlog	Schmid	VNG0258H (rosR)				1
PQ_d258_20A	rosR_knockout_oxidative_stress_paraquat	gene.knocked.out_time.in.minutes.after.PQ.addition_replicate	NRC1_wild.type_repl_schmid.lab	Sharma et al., 2012, BMC Genomics 13:351	1	GSE33980		GSM839998	∆VNG0258 mutant, 20 minutes after the addition of paraquat, replicate A	253010810027_1_2	GPL14876	2923		NA	midlog	Schmid	VNG0258H (rosR)				1
PQ_d258_40A_2	rosR_knockout_oxidative_stress_paraquat	gene.knocked.out_time.in.minutes.after.PQ.addition_replicate	NRC1_wild.type_repl_schmid.lab	Sharma et al., 2012, BMC Genomics 13:351	1	GSE33980		GSM840002	∆VNG0258 mutant, 40 minutes after the addition of paraquat, replicate A	253010810031_1_1	GPL14876	2923		NA	midlog	Schmid	VNG0258H (rosR)				1
PQ_d258_60A	rosR_knockout_oxidative_stress_paraquat	gene.knocked.out_time.in.minutes.after.PQ.addition_replicate	NRC1_wild.type_repl_schmid.lab	Sharma et al., 2012, BMC Genomics 13:351	1	GSE33980		GSM840006	∆VNG0258 mutant, 60 minutes after the addition of paraquat, replicate A	253010810021_1_4	GPL14876	2923		NA	midlog	Schmid	VNG0258H (rosR)				1
PQ_d258_80A	rosR_knockout_oxidative_stress_paraquat	gene.knocked.out_time.in.minutes.after.PQ.addition_replicate	NRC1_wild.type_repl_schmid.lab	Sharma et al., 2012, BMC Genomics 13:351	1	GSE33980		GSM840010	∆VNG0258 mutant, 80 minutes after the addition of paraquat, replicate A	253010810028_1_4	GPL14876	2923		NA	midlog	Schmid	VNG0258H (rosR)				1
PQ_d258_120A	rosR_knockout_oxidative_stress_paraquat	gene.knocked.out_time.in.minutes.after.PQ.addition_replicate	NRC1_wild.type_repl_schmid.lab	Sharma et al., 2012, BMC Genomics 13:351	1	GSE33980		GSM840014	∆VNG0258 mutant, 120 minutes after the addition of paraquat, replicate A	253010810026_1_2	GPL14876	2923		NA	midlog	Schmid	VNG0258H (rosR)				1
PQ_d258_480A	rosR_knockout_oxidative_stress_paraquat	gene.knocked.out_time.in.minutes.after.PQ.addition_replicate	NRC1_wild.type_repl_schmid.lab	Sharma et al., 2012, BMC Genomics 13:351	1	GSE33980		GSM840018	∆VNG0258 mutant, 480 minutes after the addition of paraquat, replicate A	253010810023_1_2	GPL14876	2923		NA	midlog	Schmid	VNG0258H (rosR)				1
PQ_d258_1440A	rosR_knockout_oxidative_stress_paraquat	gene.knocked.out_time.in.minutes.after.PQ.addition_replicate	NRC1_wild.type_repl_schmid.lab	Sharma et al., 2012, BMC Genomics 13:351	1	GSE33980		GSM840022	∆VNG0258 mutant, 1440 minutes after the addition of paraquat, replicate A	253010810029_1_1	GPL14876	2923		NA	midlog	Schmid	VNG0258H (rosR)				1
PQ_d258_n40B_1	rosR_knockout_oxidative_stress_paraquat	gene.knocked.out_time.in.minutes.after.PQ.addition_replicate	NRC1_wild.type_repl_schmid.lab	Sharma et al., 2012, BMC Genomics 13:351	1	GSE33980		GSM839984	∆VNG0258 mutant, 40 minutes prior to the addition of paraquat, replicate B	253010810029_1_2	GPL14876	2923		NA	midlog	Schmid	VNG0258H (rosR)				1
PQ_d258_n40B_2	rosR_knockout_oxidative_stress_paraquat	gene.knocked.out_time.in.minutes.after.PQ.addition_replicate	NRC1_wild.type_repl_schmid.lab	Sharma et al., 2012, BMC Genomics 13:351	1				∆VNG0258 mutant, 40 minutes prior to the addition of paraquat, replicate B	253010810031_1_4	GPL14876	2923	technical replicate quality control slide	NA	midlog	Schmid	VNG0258H (rosR)				0
PQ_d258_n20B	rosR_knockout_oxidative_stress_paraquat	gene.knocked.out_time.in.minutes.after.PQ.addition_replicate	NRC1_wild.type_repl_schmid.lab	Sharma et al., 2012, BMC Genomics 13:351	1	GSE33980		GSM839988	∆VNG0258 mutant, 20 minutes prior to the addition of paraquat, replicate B	253010810030_1_2	GPL14876	2923		NA	midlog	Schmid	VNG0258H (rosR)				1
PQ_d258_0B	rosR_knockout_oxidative_stress_paraquat	gene.knocked.out_time.in.minutes.after.PQ.addition_replicate	NRC1_wild.type_repl_schmid.lab	Sharma et al., 2012, BMC Genomics 13:351	1	GSE33980		GSM839992	∆VNG0258 mutant, immediately before the addition of paraquat, replicate B	253010810020_1_2	GPL14876	2923		NA	midlog	Schmid	VNG0258H (rosR)				1
PQ_d258_10B	rosR_knockout_oxidative_stress_paraquat	gene.knocked.out_time.in.minutes.after.PQ.addition_replicate	NRC1_wild.type_repl_schmid.lab	Sharma et al., 2012, BMC Genomics 13:351	1	GSE33980		GSM839996	∆VNG0258 mutant, 10 minutes after the addition of paraquat, replicate B	253010810023_1_4	GPL14876	2923		NA	midlog	Schmid	VNG0258H (rosR)				1
PQ_d258_20B	rosR_knockout_oxidative_stress_paraquat	gene.knocked.out_time.in.minutes.after.PQ.addition_replicate	NRC1_wild.type_repl_schmid.lab	Sharma et al., 2012, BMC Genomics 13:351	1	GSE33980		GSM840000	∆VNG0258 mutant, 20 minutes after the addition of paraquat, replicate B	253010810025_1_4	GPL14876	2923		NA	midlog	Schmid	VNG0258H (rosR)				1
PQ_d258_40B	rosR_knockout_oxidative_stress_paraquat	gene.knocked.out_time.in.minutes.after.PQ.addition_replicate	NRC1_wild.type_repl_schmid.lab	Sharma et al., 2012, BMC Genomics 13:351	1	GSE33980		GSM840004	∆VNG0258 mutant, 40 minutes after the addition of paraquat, replicate B	253010810027_1_4	GPL14876	2923		NA	midlog	Schmid	VNG0258H (rosR)				1
PQ_d258_60B	rosR_knockout_oxidative_stress_paraquat	gene.knocked.out_time.in.minutes.after.PQ.addition_replicate	NRC1_wild.type_repl_schmid.lab	Sharma et al., 2012, BMC Genomics 13:351	1	GSE33980		GSM840008	∆VNG0258 mutant, 60 minutes after the addition of paraquat, replicate B	253010810029_1_3	GPL14876	2923		NA	midlog	Schmid	VNG0258H (rosR)				1
PQ_d258_80B	rosR_knockout_oxidative_stress_paraquat	gene.knocked.out_time.in.minutes.after.PQ.addition_replicate	NRC1_wild.type_repl_schmid.lab	Sharma et al., 2012, BMC Genomics 13:351	1	GSE33980		GSM840012	∆VNG0258 mutant, 80 minutes after the addition of paraquat, replicate B	253010810020_1_3	GPL14876	2923		NA	midlog	Schmid	VNG0258H (rosR)				1
PQ_d258_120B	rosR_knockout_oxidative_stress_paraquat	gene.knocked.out_time.in.minutes.after.PQ.addition_replicate	NRC1_wild.type_repl_schmid.lab	Sharma et al., 2012, BMC Genomics 13:351	1	GSE33980		GSM840016	∆VNG0258 mutant, 120 minutes after the addition of paraquat, replicate B	253010810021_1_1	GPL14876	2923		NA	midlog	Schmid	VNG0258H (rosR)				1
PQ_d258_480B	rosR_knockout_oxidative_stress_paraquat	gene.knocked.out_time.in.minutes.after.PQ.addition_replicate	NRC1_wild.type_repl_schmid.lab	Sharma et al., 2012, BMC Genomics 13:351	1	GSE33980		GSM840020	∆VNG0258 mutant, 480 minutes after the addition of paraquat, replicate B	253010810027_1_1	GPL14876	2923		NA	midlog	Schmid	VNG0258H (rosR)				1
PQ_d258_1440B	rosR_knockout_oxidative_stress_paraquat	gene.knocked.out_time.in.minutes.after.PQ.addition_replicate	NRC1_wild.type_repl_schmid.lab	Sharma et al., 2012, BMC Genomics 13:351	1	GSE33980		GSM840024	∆VNG0258 mutant, 1440 minutes after the addition of paraquat, replicate B	253010810026_1_1	GPL14876	2923		NA	midlog	Schmid	VNG0258H (rosR)				1
Xno40_H2O2_ura3_replicateA	parent_oxidative_stress_hydrogen_peroxide	time.in.minutes.before.H2O2.addition_parent.strain_average.of.two.replicates	NRC1_wild.type_repl_schmid.lab	Sharma et al., 2012, BMC Genomics 13:351	1	GSE33980		GSM839876	∆ura3 strain, 40 minutes prior to the addition of H2O2, replicate A	253010810006_1_1	GPL14876	2606		NA	midlog	Schmid	ura3				1	CY3/5
Xno20_H2O2_ura3_replicateA	parent_oxidative_stress_hydrogen_peroxide	time.in.minutes.before.H2O2.addition_parent.strain_average.of.two.replicates	NRC1_wild.type_repl_schmid.lab	Sharma et al., 2012, BMC Genomics 13:351	1	GSE33980		GSM839880	∆ura3 strain, 20 minutes prior to the addition of H2O2, replicate A	253010810011_2_2	GPL14876	2606		NA	midlog	Schmid	ura3				1	CY3/5
X0_H2O2_ura3_replicateA	parent_oxidative_stress_hydrogen_peroxide	time.in.minutes.after.H2O2.addition_parent.strain_average.of.two.replicates	NRC1_wild.type_repl_schmid.lab	Sharma et al., 2012, BMC Genomics 13:351	1	GSE33980		GSM839884	∆ura3 strain, immediately before the addition of H2O2, replicate A	253010810009_2_4	GPL14876	2606		NA	midlog	Schmid	ura3				1	CY3/5
X10_H2O2_ura3_replicateA	parent_oxidative_stress_hydrogen_peroxide	time.in.minutes.after.H2O2.addition_parent.strain_average.of.two.replicates	NRC1_wild.type_repl_schmid.lab	Sharma et al., 2012, BMC Genomics 13:351	1	GSE33980		GSM839888	∆ura3 strain, 10 minutes after the addition of H2O2, replicate A	253010810008_1_3	GPL14876	2606		NA	midlog	Schmid	ura3				1	CY3/5
X20_H2O2_ura3_replicateA	parent_oxidative_stress_hydrogen_peroxide	time.in.minutes.after.H2O2.addition_parent.strain_average.of.two.replicates	NRC1_wild.type_repl_schmid.lab	Sharma et al., 2012, BMC Genomics 13:351	1	GSE33980		GSM839892	∆ura3 strain, 20 minutes after the addition of H2O2, replicate A	253010810005_1_4	GPL14876	2606		NA	midlog	Schmid	ura3				1	CY3/5
X40_H2O2_ura3_replicateA	parent_oxidative_stress_hydrogen_peroxide	time.in.minutes.after.H2O2.addition_parent.strain_average.of.two.replicates	NRC1_wild.type_repl_schmid.lab	Sharma et al., 2012, BMC Genomics 13:351	1	GSE33980		GSM839896	∆ura3 strain, 40 minutes after the addition of H2O2, replicate A	253010810011_2_3	GPL14876	2606		NA	midlog	Schmid	ura3				1	CY3/5
X60_H2O2_ura3_replicateA	parent_oxidative_stress_hydrogen_peroxide	time.in.minutes.after.H2O2.addition_parent.strain_average.of.two.replicates	NRC1_wild.type_repl_schmid.lab	Sharma et al., 2012, BMC Genomics 13:351	1	GSE33980		GSM839900	∆ura3 strain, 60 minutes after the addition of H2O2, replicate A	253010810008_1_1	GPL14876	2606		NA	midlog	Schmid	ura3				1	CY3/5
X80_H2O2_ura3_replicateA	parent_oxidative_stress_hydrogen_peroxide	time.in.minutes.after.H2O2.addition_parent.strain_average.of.two.replicates	NRC1_wild.type_repl_schmid.lab	Sharma et al., 2012, BMC Genomics 13:351	1	GSE33980		GSM839904	∆ura3 strain, 80 minutes after the addition of H2O2, replicate A	253010810008_1_4	GPL14876	2606		NA	midlog	Schmid	ura3				1	CY3/5
Xno40_H2O2_DrosR_replicateA	rosR_knockout_oxidative_stress_hydrogen_peroxide	time.in.minutes.before.H2O2.addition_gene.knocked.out_average.of.two.replicates	NRC1_wild.type_repl_schmid.lab	Sharma et al., 2012, BMC Genomics 13:351	1	GSE33980		GSM839908	∆VNG0258 mutant, 40 minutes prior to the addition of H2O2, replicate A	253010810007_1_3	GPL14876	2606		NA	midlog	Schmid	VNG0258H (rosR)				1	CY3/5
Xno20_H2O2_DrosR_replicateA	rosR_knockout_oxidative_stress_hydrogen_peroxide	time.in.minutes.before.H2O2.addition_gene.knocked.out_average.of.two.replicates	NRC1_wild.type_repl_schmid.lab	Sharma et al., 2012, BMC Genomics 13:351	1	GSE33980		GSM839912	∆VNG0258 mutant, 20 minutes prior to the addition of H2O2, replicate A	253010810011_2_4	GPL14876	2606		NA	midlog	Schmid	VNG0258H (rosR)				1	CY3/5
X0_H2O2_DrosR_replicateA	rosR_knockout_oxidative_stress_hydrogen_peroxide	time.in.minutes.after.H2O2.addition_gene.knocked.out_average.of.two.replicates	NRC1_wild.type_repl_schmid.lab	Sharma et al., 2012, BMC Genomics 13:351	1	GSE33980		GSM839916	∆VNG0258 mutant, immediately before the addition of H2O2, replicate A	253010810005_1_3	GPL14876	2606		NA	midlog	Schmid	VNG0258H (rosR)				1	CY3/5
X10_H2O2_DrosR_replicateA	rosR_knockout_oxidative_stress_hydrogen_peroxide	time.in.minutes.after.H2O2.addition_gene.knocked.out_average.of.two.replicates	NRC1_wild.type_repl_schmid.lab	Sharma et al., 2012, BMC Genomics 13:351	1	GSE33980		GSM839920	∆VNG0258 mutant, 10 minutes after the addition of H2O2, replicate A	253010810004_1_2	GPL14876	2606		NA	midlog	Schmid	VNG0258H (rosR)				1	CY3/5
X20_H2O2_DrosR_replicateA	rosR_knockout_oxidative_stress_hydrogen_peroxide	time.in.minutes.after.H2O2.addition_gene.knocked.out_average.of.two.replicates	NRC1_wild.type_repl_schmid.lab	Sharma et al., 2012, BMC Genomics 13:351	1	GSE33980		GSM839924	∆VNG0258 mutant, 20 minutes after the addition of H2O2, replicate A	253010810008_1_2	GPL14876	2606		NA	midlog	Schmid	VNG0258H (rosR)				1	CY3/5
X40_H2O2_DrosR_replicateA	rosR_knockout_oxidative_stress_hydrogen_peroxide	time.in.minutes.after.H2O2.addition_gene.knocked.out_average.of.two.replicates	NRC1_wild.type_repl_schmid.lab	Sharma et al., 2012, BMC Genomics 13:351	1	GSE33980		GSM839926	∆VNG0258 mutant, 40 minutes after the addition of H2O2, replicate A	253010810009_2_3	GPL14876	2606		NA	midlog	Schmid	VNG0258H (rosR)				1	CY3/5
X60_H2O2_DrosR_replicateA	rosR_knockout_oxidative_stress_hydrogen_peroxide	time.in.minutes.after.H2O2.addition_gene.knocked.out_average.of.two.replicates	NRC1_wild.type_repl_schmid.lab	Sharma et al., 2012, BMC Genomics 13:351	1	GSE33980		GSM839930	∆VNG0258 mutant, 60 minutes after the addition of H2O2, replicate A	253010810005_1_1	GPL14876	2606		NA	midlog	Schmid	VNG0258H (rosR)				1	CY3/5
X80_H2O2_DrosR_replicateA	rosR_knockout_oxidative_stress_hydrogen_peroxide	time.in.minutes.after.H2O2.addition_gene.knocked.out_average.of.two.replicates	NRC1_wild.type_repl_schmid.lab	Sharma et al., 2012, BMC Genomics 13:351	1	GSE33980		GSM839934	∆VNG0258 mutant, 80 minutes after the addition of H2O2, replicate A	253010810011_1_1	GPL14876	2606		NA	midlog	Schmid	VNG0258H (rosR)				1	CY3/5
ura3_withglu_rep1_OD0.192_vs_NRC1g.sig	parent_glucose_growth	parent.strain_with.glucose_replicates_cell.density	NRC1_wild.type_repl1E	Schmid et al., 2009, Molecular Systems Biology 5:282	1	GSE13529		GSM340392	ura3 deletion parent strain early-log phase (OD600 = 0.192) defined media with 10% glucose	11534	GPL3739	NA		NA	early	Baliga	ura3				1
ura3_noglu_rep1_OD0.210_vs_NRC1g.sig.1	parent_glucose_growth	parent.strain_with.glucose_replicates_cell.density	NRC1_wild.type_repl1E	Schmid et al., 2009, Molecular Systems Biology 5:282	1	GSE13529		GSM340394	ura3 deletion strain early-log phase (OD600 = 0.210) defined media without glucose	11536	GPL3739	NA		NA	early	Baliga	ura3				1
dtrmB_withglu_rep1_OD0.222_vs_NRC1g.sig	trmB_knockout_glucose_growth	trmB.knockout_with.glucose_replicate_cell.density	NRC1_wild.type_repl1E	Schmid et al., 2009, Molecular Systems Biology 5:281	1	GSE13529		GSM340396	Halobacterium sp. NRC-1 VNG1451C deletion in defined growth medium with 10% glucose at 37C, cell density OD600 = 0.222.	11538	GPL3739	NA		NA	early	Baliga	VNG1451C (trmB)				1
dtrmB_noglu_rep1_OD0.042_vs_NRC1e.sig	trmB_knockout_glucose_growth	trmB.knockout_with.glucose_replicate_cell.density	NRC1_wild.type_repl1E	Schmid et al., 2009, Molecular Systems Biology 5:282	1	GSE13529		GSM340398	Halobacterium sp. NRC-1 VNG1451C deletion in defined growth medium without glucose at 37C, cell density OD600 = 0.042.	11540	GPL3739	NA		NA	early	Baliga	VNG1451C (trmB)				1
ura3_withglu_rep1_OD0.304_vs_NRC1g.sig	parent_glucose_growth	parent.strain_with.glucose_replicates_cell.density	NRC1_wild.type_repl1E	Schmid et al., 2009, Molecular Systems Biology 5:282	1	GSE13529		GSM340400	ura3 deletion parent strain Slide 11465 mid-log phase (OD600 = 0.304) defined media with 10% glucose	11465	GPL3739	NA		NA	midlog	Baliga	ura3				1
ura3_noglu_rep1_OD0.641_vs_NRC1g.sig.1	parent_glucose_growth	parent.strain_with.glucose_replicates_cell.density	NRC1_wild.type_repl1E	Schmid et al., 2009, Molecular Systems Biology 5:282	1	GSE13529		GSM340402	ura3 deletion parent strain Slide 11467 mid-log phase (OD600 = 0.641) defined media without glucose	11467	GPL3739	NA		NA	midlog	Baliga	ura3				1
dtrmB_withglu_rep1_OD0.314_vs_NRC1g.sig	trmB_knockout_glucose_growth	trmB.knockout_with.glucose_replicate_cell.density	NRC1_wild.type_repl1E	Schmid et al., 2009, Molecular Systems Biology 5:282	1	GSE13529		GSM340404	VNG1451C deletion strain Slide 11469 mid-log phase (OD600 = 0.314) defined media with 10% glucose	11469	GPL3739	NA		NA	midlog	Baliga	VNG1451C (trmB)				1
dtrmB_noglu_rep1_OD0.104_vs_NRC1g.sig.1	trmB_knockout_glucose_growth	trmB.knockout_with.glucose_replicate_cell.density	NRC1_wild.type_repl1E	Schmid et al., 2009, Molecular Systems Biology 5:282	1	GSE13529		GSM340406	VNG1451C deletion strain Slide 11471 mid-log phase (OD600 = 0.104) defined media without glucose	11471	GPL3739	NA		NA	midlog	Baliga	VNG1451C (trmB)				1
ura3_withglu_rep1_OD0.5_vs_NRC1g.sig	parent_glucose_growth	parent.strain_with.glucose_replicates_cell.density	NRC1_wild.type_repl1E	Schmid et al., 2009, Molecular Systems Biology 5:282	1	GSE13529		GSM340408	ura3 deletion parent strain Slide 11473 stationary phase (OD600 = 0.5) defined media with 10% glucose	11473	GPL3739	NA		NA	Stationary	Baliga	ura3				1
ura3_noglu_rep1_OD1.47_vs_NRC1g.sig.1	parent_glucose_growth	parent.strain_with.glucose_replicates_cell.density	NRC1_wild.type_repl1E	Schmid et al., 2009, Molecular Systems Biology 5:282	1	GSE13529		GSM340410	ura3 deletion parent strain Slide 11475 stationary phase (OD600 = 1.47) defined media without glucose	11475	GPL3739	NA		NA	Stationary	Baliga	ura3				1
dtrmB_withglu_rep1_OD0.8_vs_NRC1g.sig	trmB_knockout_glucose_growth	trmB.knockout_with.glucose_replicate_cell.density	NRC1_wild.type_repl1E	Schmid et al., 2009, Molecular Systems Biology 5:282	1	GSE13529		GSM340412	VNG1451C deletion strain Slide 11530 stationary phase (OD600 = 0.80) defined media with 10% glucose	11530	GPL3739	NA		NA	Stationary	Baliga	VNG1451C (trmB)				1
dtrmB_noglu_rep1_OD0.36_vs_NRC1g.sig.1	trmB_knockout_glucose_growth	trmB.knockout_with.glucose_replicate_cell.density	NRC1_wild.type_repl1E	Schmid et al., 2009, Molecular Systems Biology 5:282	1	GSE13529		GSM340414	VNG1451C deletion strain Slide 11542 stationary phase (OD600 = 0.36) defined media without glucose	11542	GPL3739	NA		NA	Stationary	Baliga	VNG1451C (trmB)				1
ura3_withglu_rep2_OD0.182_vs_NRC1g.sig	parent_glucose_growth	parent.strain_with.glucose_replicates_cell.density	NRC1_wild.type_repl1G	Schmid et al., 2009, Molecular Systems Biology 5:282	1	GSE13529		GSM340416	ura3 deletion parent strain replicate 2 Slide 11544 early-log phase (OD600 = 0.182) defined media with 10% glucose	11544	GPL3739	NA		NA	early	Baliga	ura3				1
ura3_noglu_rep2_OD0.214_vs_NRC1g.sig	parent_glucose_growth	parent.strain_with.glucose_replicates_cell.density	NRC1_wild.type_repl1G	Schmid et al., 2009, Molecular Systems Biology 5:282	1	GSE13529		GSM340418	ura3 deletion parent strain replicate 2 Slide 11546 early-log phase (OD600 = 0.214) defined media without glucose	11546	GPL3739	NA		NA	early	Baliga	ura3				1
dtrmB_withglu_rep2_OD0.230_vs_NRC1g.sig	trmB_knockout_glucose_growth	trmB.knockout_with.glucose_replicate_cell.density	NRC1_wild.type_repl1G	Schmid et al., 2009, Molecular Systems Biology 5:282	1	GSE13529		GSM340420	VNG1451C deletion strain replicate 2 Slide 11548 early-log phase (OD600 = 0.230) defined media with 10% glucose	11548	GPL3739	NA		NA	early	Baliga	VNG1451C (trmB)				1
ura3_withglu_rep2_OD0.291_vs_NRC1g.sig	parent_glucose_growth	parent_glucose_growth	NRC1_wild.type_repl1G	Schmid et al., 2009, Molecular Systems Biology 5:282	1	GSE13529		GSM340422	ura3 deletion parent strain replicate 2 Slide 11552 mid-log phase (OD600 = 0.291) defined media with 10% glucose	11552	GPL3739	NA		NA	midlog	Baliga	ura3				1
ura3_noglu_rep2_OD0.701_vs_NRC1g.sig	parent_glucose_growth	parent_glucose_growth	NRC1_wild.type_repl1G	Schmid et al., 2009, Molecular Systems Biology 5:282	1	GSE13529		GSM340424	ura3 deletion parent strain replicate 2 Slide 11554 mid-log phase (OD600 = 0.701) defined media without glucose	11554	GPL3739	NA		NA	midlog	Baliga	ura3				1
dtrmB_withglu_rep2_OD0.302_vs_NRC1g.sig	trmB_knockout_glucose_growth	trmB.knockout_with.glucose_replicate_cell.density	NRC1_wild.type_repl1G	Schmid et al., 2009, Molecular Systems Biology 5:282	1	GSE13529		GSM340426	VNG1451C deletion strain replicate 2 Slide 11556 mid-log phase (OD600 = 0.302) defined media with 10% glucose	11556	GPL3739	NA		NA	midlog	Baliga	VNG1451C (trmB)				1
dtrmB_noglu_rep2_OD0.108_vs_NRC1g.sig.1	trmB_knockout_glucose_growth	trmB.knockout_with.glucose_replicate_cell.density	NRC1_wild.type_repl1G	Schmid et al., 2009, Molecular Systems Biology 5:282	1	GSE13529		GSM340428	VNG1451C deletion strain replicate 2 Slide 11558 mid-log phase (OD600 = 0.108) defined media without glucose	11558	GPL3739	NA		NA	midlog	Baliga	VNG1451C (trmB)				1
ura3_withglu_rep2_OD0.53_vs_NRC1g.sig	parent_glucose_growth	parent_glucose_growth	NRC1_wild.type_repl1G	Schmid et al., 2009, Molecular Systems Biology 5:282	1	GSE13529		GSM340430	ura3 deletion parent strain replicate 2 Slide 11560 stationary phase (OD600 = 0.53) defined media with 10% glucose	11560	GPL3739	NA		NA	Stationary	Baliga	ura3				1
ura3_noglu_rep2_OD1.60_vs_NRC1g.sig	parent_glucose_growth	parent_glucose_growth	NRC1_wild.type_repl1G	Schmid et al., 2009, Molecular Systems Biology 5:282	1	GSE13529		GSM340432	ura3 deletion parent strain replicate 2 Slide 11562 stationary phase (OD600 = 1.60) defined media without glucose	11562	GPL3739	NA		NA	Stationary	Baliga	ura3				1
dtrmB_withglu_rep2_OD0.760_vs_NRC1g.sig.1	trmB_knockout_glucose_growth	trmB.knockout_with.glucose_replicate_cell.density	NRC1_wild.type_repl1G	Schmid et al., 2009, Molecular Systems Biology 5:282	1	GSE13529		GSM340434	VNG1451C deletion strain replicate 2 Slide 11564 stationary phase (OD600 = 0.76) defined media with 10% glucose	11564	GPL3739	NA		NA	Stationary	Baliga	VNG1451C (trmB)				1
dtrmB_noglu_rep2_OD0.355_vs_NRC1g.sig.1	trmB_knockout_glucose_growth	trmB.knockout_with.glucose_replicate_cell.density	NRC1_wild.type_repl1G	Schmid et al., 2009, Molecular Systems Biology 5:282	1	GSE13529		GSM340436	VNG1451C deletion strain replicate 2 Slide 11566 stationary phase (OD600 = 0.355) defined media without glucose	11566	GPL3739	NA		NA	Stationary	Baliga	VNG1451C (trmB)				1
KO_idr1idr2_0uM_Fe_00min_A_vs_NRC.1h1.sig	idr1_idr2_knockout_metal_iron	knockout_idr1.idr2.double_dosage.in.micromolar_iron.treatment_time.piont_replicate	NRC1_wild.type_repl1H1	Schmid et al., 2011, Nucleic Acids Research 39(7):2519-32	1	GSE29704		GSM736926	idr1∆idr2 double mutant immediately prior to addition of iron	13070	GPL13682	NA	the dye swap is contained in the same GSM	NA	midlog	Baliga	idr1idr2				1	CY3/5
KO_idr1idr2_0uM_Fe_00min_B_vs_NRC.1h1.sig	idr1_idr2_knockout_metal_iron	knockout_idr1.idr2.double_dosage.in.micromolar_iron.treatment_time.piont_replicate	NRC1_wild.type_repl1H1	Schmid et al., 2011, Nucleic Acids Research 39(7):2519-32	1	GSE29704		GSM736925	idr1∆idr2 double mutant immediately prior to addition of iron	13068	GPL13682	NA	the dye swap is contained in the same GSM	NA	midlog	Baliga	idr1idr2				1	CY3/5
KO_idr1idr2_0uM_Fe_20min_A_vs_NRC.1h1.sig	idr1_idr2_knockout_metal_iron	knockout_idr1.idr2.double_dosage.in.micromolar_iron.treatment_time.piont_replicate	NRC1_wild.type_repl1H1	Schmid et al., 2011, Nucleic Acids Research 39(7):2519-33	1	GSE29704		GSM736928	∆idr1∆idr2 20 minute treatment control	13074	GPL13682	NA	the dye swap is contained in the same GSM	NA	midlog	Baliga	idr1idr2				1	CY3/5
KO_idr1idr2_0uM_Fe_20min_B_vs_NRC.1h1.sig	idr1_idr2_knockout_metal_iron	knockout_idr1.idr2.double_dosage.in.micromolar_iron.treatment_time.piont_replicate	NRC1_wild.type_repl1H1	Schmid et al., 2011, Nucleic Acids Research 39(7):2519-33	1	GSE29704		GSM736929	∆idr1∆idr2 20 minute treatment control	13076	GPL13682	NA	the dye swap is contained in the same GSM	NA	midlog	Baliga	idr1idr2				1	CY3/5
KO_idr1idr2_0uM_Fe_40min_A_vs_NRC.1h1.sig	idr1_idr2_knockout_metal_iron	knockout_idr1.idr2.double_dosage.in.micromolar_iron.treatment_time.piont_replicate	NRC1_wild.type_repl1H1	Schmid et al., 2011, Nucleic Acids Research 39(7):2519-33	1	GSE29704		GSM736930	∆idr1∆idr2 40 minute treatment control	13114	GPL13682	NA	the dye swap is contained in the same GSM	NA	midlog	Baliga	idr1idr2				1	CY3/5
KO_idr1idr2_0uM_Fe_60min_A_vs_NRC.1h1.sig	idr1_idr2_knockout_metal_iron	knockout_idr1.idr2.double_dosage.in.micromolar_iron.treatment_time.piont_replicate	NRC1_wild.type_repl1H1	Schmid et al., 2011, Nucleic Acids Research 39(7):2519-33	1	GSE29704		GSM736931	∆idr1∆idr2 60 minute treatment control	13120	GPL13682	NA	the dye swap is contained in the same GSM	NA	midlog	Baliga	idr1idr2				1	CY3/5
KO_idr1idr2_0uM_Fe_60min_B_vs_NRC.1h1.sig	idr1_idr2_knockout_metal_iron	knockout_idr1.idr2.double_dosage.in.micromolar_iron.treatment_time.piont_replicate	NRC1_wild.type_repl1H1	Schmid et al., 2011, Nucleic Acids Research 39(7):2519-33	1	GSE29704		GSM736932	∆idr1∆idr2 60 minute treatment control	13122	GPL13682	NA	the dye swap is contained in the same GSM	NA	midlog	Baliga	idr1idr2				1	CY3/5
KO_idr1idr2_10uM_Fe_20min_A_vs_NRC.1h1.sig.1	idr1_idr2_knockout_metal_iron	knockout_idr1.idr2.double_dosage.in.micromolar_iron.treatment_time.piont_replicate	NRC1_wild.type_repl1H1	Schmid et al., 2011, Nucleic Acids Research 39(7):2519-33	1	GSE29704		GSM736933	∆idr1∆idr2 double mutant 20 minutes after addition of iron	13078	GPL13682	NA	the dye swap is contained in the same GSM	NA	midlog	Baliga	idr1idr2				1	CY3/5
KO_idr1idr2_10uM_Fe_20min_B_vs_NRC.1h1.sig.1	idr1_idr2_knockout_metal_iron	knockout_idr1.idr2.double_dosage.in.micromolar_iron.treatment_time.piont_replicate	NRC1_wild.type_repl1H1	Schmid et al., 2011, Nucleic Acids Research 39(7):2519-33	1	GSE29704		GSM736934	∆idr1∆idr2 double mutant 20 minutes after addition of iron	13112	GPL13682	NA	the dye swap is contained in the same GSM	NA	midlog	Baliga	idr1idr2				1	CY3/5
KO_idr1idr2_10uM_Fe_40min_A_vs_NRC.1h1.sig	idr1_idr2_knockout_metal_iron	knockout_idr1.idr2.double_dosage.in.micromolar_iron.treatment_time.piont_replicate	NRC1_wild.type_repl1H1	Schmid et al., 2011, Nucleic Acids Research 39(7):2519-33	1	GSE29704		GSM736935	∆idr1∆idr2 double mutant 40 minutes after addition of iron	13116	GPL13682	NA	the dye swap is contained in the same GSM	NA	midlog	Baliga	idr1idr2				1	CY3/5
KO_idr1idr2_10uM_Fe_40min_B_vs_NRC.1h1.sig	idr1_idr2_knockout_metal_iron	knockout_idr1.idr2.double_dosage.in.micromolar_iron.treatment_time.piont_replicate	NRC1_wild.type_repl1H1	Schmid et al., 2011, Nucleic Acids Research 39(7):2519-33	1	GSE29704		GSM736936	∆idr1∆idr2 double mutant 40 minutes after addition of iron	13118	GPL13682	NA	the dye swap is contained in the same GSM	NA	midlog	Baliga	idr1idr2				1	CY3/5
KO_idr1idr2_10uM_Fe_60min_A_vs_NRC.1h1.sig.1	idr1_idr2_knockout_metal_iron	knockout_idr1.idr2.double_dosage.in.micromolar_iron.treatment_time.piont_replicate	NRC1_wild.type_repl1H1	Schmid et al., 2011, Nucleic Acids Research 39(7):2519-33	1	GSE29704		GSM736937	∆idr1∆idr2 double mutant 60 minutes after addition of iron	13124	GPL13682	NA	the dye swap is contained in the same GSM	NA	midlog	Baliga	idr1idr2				1	CY3/5
KO_idr1idr2_10uM_Fe_60min_B_vs_NRC.1h1.sig.1	idr1_idr2_knockout_metal_iron	knockout_idr1.idr2.double_dosage.in.micromolar_iron.treatment_time.piont_replicate	NRC1_wild.type_repl1H1	Schmid et al., 2011, Nucleic Acids Research 39(7):2519-33	1	GSE29704		GSM736938	∆idr1∆idr2 double mutant 60 minutes after addition of iron	13126	GPL13682	NA	the dye swap is contained in the same GSM	NA	midlog	Baliga	idr1idr2				1	CY3/5
ura3_0uM_Fe_000min_rep2_vs_NRC.1h1.sig	parent_metal_iron	parent.strain_dosage.in.micromolar_iron.treatement_time.point	NRC1_wild.type_repl1H1	Schmid et al., 2011, Nucleic Acids Research 39(7):2519-33	1	GSE29704		GSM736891	∆ura3 isogenic parent control strain, immediately before addition of iron, replicate 1	13040	GPL13682	NA	the dye swap is contained in the same GSM	NA	midlog	Baliga	ura3				1	CY3/5
ura3_0uM_Fe_000min_rep1_vs_NRC.1h1.sig	parent_metal_iron	parent.strain_dosage.in.micromolar_iron.treatement_time.point	NRC1_wild.type_repl1H1	Schmid et al., 2011, Nucleic Acids Research 39(7):2519-33	1	GSE29704		GSM736892	∆ura3 isogenic parent control strain, immediately before addition of iron, replicate 2	12984	GPL13682	NA	the dye swap is contained in the same GSM	NA	midlog	Baliga	ura3				1	CY3/5
ura3_0uM_Fe_020min_rep1_vs_NRC.1f.sig	parent_metal_iron	parent.strain_dosage.in.micromolar_iron.treatement_time.point	NRC1_wild.type_repl1H1	Schmid et al., 2011, Nucleic Acids Research 39(7):2519-33	1	GSE29704		GSM736893	∆ura3 isogenic parent control strain, 20 minute treatment control, no iron, replicate 1	10224	GPL13682	NA	the dye swap is contained in the same GSM	NA	midlog	Baliga	ura3				1	CY3/5
ura3_0uM_Fe_020min_rep2_vs_NRC.1h1.sig	parent_metal_iron	parent.strain_dosage.in.micromolar_iron.treatement_time.point	NRC1_wild.type_repl1H1	Schmid et al., 2011, Nucleic Acids Research 39(7):2519-33	1	GSE29704		GSM736894	∆ura3 isogenic parent control strain, 20 minute treatment control, no iron, replicate 2	12974	GPL13682	NA	the dye swap is contained in the same GSM	NA	midlog	Baliga	ura3				1	CY3/5
ura3_0uM_Fe_040min_rep1_vs_NRC.1h1.sig	parent_metal_iron	parent.strain_dosage.in.micromolar_iron.treatement_time.point	NRC1_wild.type_repl1H1	Schmid et al., 2011, Nucleic Acids Research 39(7):2519-33	1	GSE29704		GSM736895	∆ura3 isogenic parent control strain, 40 minute treatment control, no iron, replicate 2	12976	GPL13682	NA	the dye swap is contained in the same GSM	NA	midlog	Baliga	ura3				1	CY3/5
ura3_0uM_Fe_060min_rep1_vs_NRC.1h1.sig	parent_metal_iron	parent.strain_dosage.in.micromolar_iron.treatement_time.point	NRC1_wild.type_repl1H1	Schmid et al., 2011, Nucleic Acids Research 39(7):2519-33	1	GSE29704		GSM736896	∆ura3 isogenic parent control strain, 60 minute treatment control, no iron, replicate 1	11060	GPL13682	NA	the dye swap is contained in the same GSM	NA	midlog	Baliga	ura3				1	CY3/5
ura3_10uM_Fe_040min_rep1_vs_NRC.1h1.sig.1	parent_metal_iron	parent.strain_dosage.in.micromolar_iron.treatement_time.point	NRC1_wild.type_repl1H1	Schmid et al., 2011, Nucleic Acids Research 39(7):2519-33	1	GSE29704		GSM736900	∆ura3 isogenic parent control strain,40 minutes after addition of iron	12040	GPL13682	NA	the dye swap is contained in the same GSM	NA	midlog	Baliga	ura3				1	CY3/5
ura3_10uM_Fe_040min_rep2_vs_NRC.1h1.sig.1	parent_metal_iron	parent.strain_dosage.in.micromolar_iron.treatement_time.point	NRC1_wild.type_repl1H1	Schmid et al., 2011, Nucleic Acids Research 39(7):2519-33	1	GSE29704		GSM736901	∆ura3 isogenic parent control strain,40 minutes after addition of iron	12992	GPL13682	NA	the dye swap is contained in the same GSM	NA	midlog	Baliga	ura3				1	CY3/5
ura3_10uM_Fe_060min_rep1_vs_NRC.1h1.sig	parent_metal_iron	parent.strain_dosage.in.micromolar_iron.treatement_time.point	NRC1_wild.type_repl1H1	Schmid et al., 2011, Nucleic Acids Research 39(7):2519-33	1	GSE29704		GSM736902	∆ura3 isogenic parent control strain, 60 minutes after addition of iron	11062	GPL13682	NA	the dye swap is contained in the same GSM	NA	midlog	Baliga	ura3				1	CY3/5
ura3_10uM_Fe_100min_rep1_vs_NRC.1h1.sig	parent_metal_iron	parent.strain_dosage.in.micromolar_iron.treatement_time.point	NRC1_wild.type_repl1H1	unpublished	0					12998	GPL13682	1028		NA	midlog	Baliga	ura3				0	CY3/5
idr1_20min_0uM_Fe_vs_NRC1f	idr1_knockout_metal_iron	idr1.knockout_time.point_dosage.in.micromolar_iron.treatment	NRC1_wild.type_repl1H1	Schmid et al., 2011, Nucleic Acids Research 39(7):2519-33	1	GSE29704		GSM736904	∆idr1 mutant 20 minute treatment control	10226	GPL13682	NA	the dye swap is contained in the same GSM	NA	midlog	Baliga	idr1				1	CY3/5
idr1_40min_0uM_Fe_vs_NRC1.h1.sig	idr1_knockout_metal_iron	idr1.knockout_time.point_dosage.in.micromolar_iron.treatment	NRC1_wild.type_repl1H1	Schmid et al., 2011, Nucleic Acids Research 39(7):2519-33	1	GSE29704		GSM736905	∆idr1 mutant 40 minute treatment control	12044	GPL13682	NA	the dye swap is contained in the same GSM	NA	midlog	Baliga	idr1				1	CY3/5
idr1_60_min_0uM_Fe_vs_NRC1.h1.sig	idr1_knockout_metal_iron	idr1.knockout_time.point_dosage.in.micromolar_iron.treatment	NRC1_wild.type_repl1H1	Schmid et al., 2011, Nucleic Acids Research 39(7):2519-33	1	GSE29704		GSM736906	∆idr1 mutant 60 minute treatment control	12049	GPL13682	NA	the dye swap is contained in the same GSM	NA	midlog	Baliga	idr1				1	CY3/5
idr1_20min_10uM_Fe_vs_NRC1f	idr1_knockout_metal_iron	idr1.knockout_time.point_dosage.in.micromolar_iron.treatment	NRC1_wild.type_repl1H1	Schmid et al., 2011, Nucleic Acids Research 39(7):2519-33	1	GSE29704		GSM736907	∆idr1 mutant, 20 minutes after addition of iron	10222	GPL13682	NA	the dye swap is contained in the same GSM	NA	midlog	Baliga	idr1				1	CY3/5
idr1_40min_10uM_Fe_vs_NRC1.h1.sig.1	idr1_knockout_metal_iron	idr1.knockout_time.point_dosage.in.micromolar_iron.treatment	NRC1_wild.type_repl1H1	Schmid et al., 2011, Nucleic Acids Research 39(7):2519-33	1	GSE29704		GSM736908	∆idr1 mutant, 40 minutes after addition of iron	12042	GPL13682	NA	the dye swap is contained in the same GSM	NA	midlog	Baliga	idr1				1	CY3/5
idr1_60min_10uM_Fe_vs_NRC1.h1.sig	idr1_knockout_metal_iron	idr1.knockout_time.point_dosage.in.micromolar_iron.treatment	NRC1_wild.type_repl1H1	Schmid et al., 2011, Nucleic Acids Research 39(7):2519-33	1	GSE29704		GSM736909	∆idr1 mutant, 60 minutes after addition of iron	12046	GPL13682	NA	the dye swap is contained in the same GSM	NA	midlog	Baliga	idr1				1	CY3/5
idr2_0uM_Fe_000min_rep1_vs_NRC.1h1.sig	idr2_knockout_metal_iron	idr2.knockout_dosage.in.micromolar_iron.treatment_time.point	NRC1_wild.type_repl1H1	Schmid et al., 2011, Nucleic Acids Research 39(7):2519-33	1	GSE29704		GSM736910	∆idr2 mutant immediately prior to addition of iron	12051	GPL13682	NA	the dye swap is contained in the same GSM	NA	midlog	Baliga	idr2				1	CY3/5
idr2_0uM_Fe_000min_rep2_vs_NRC.1h1.sig	idr2_knockout_metal_iron	idr2.knockout_dosage.in.micromolar_iron.treatment_time.point	NRC1_wild.type_repl1H1	Schmid et al., 2011, Nucleic Acids Research 39(7):2519-33	1	GSE29704		GSM736911	∆idr2 mutant immediately prior to addition of iron	13000	GPL13682	NA	the dye swap is contained in the same GSM	NA	midlog	Baliga	idr2				1	CY3/5
idr2_0uM_Fe_020min_rep1_vs_NRC.1h1.sig	idr2_knockout_metal_iron	idr2.knockout_dosage.in.micromolar_iron.treatment_time.point	NRC1_wild.type_repl1H1	Schmid et al., 2011, Nucleic Acids Research 39(7):2519-33	1	GSE29704		GSM736913	∆idr2 mutant 20 minute treatment control	12054	GPL13682	NA	the dye swap is contained in the same GSM	NA	midlog	Baliga	idr2				1	CY3/5
idr2_0uM_Fe_020min_rep2_vs_NRC.1h1.sig	idr2_knockout_metal_iron	idr2.knockout_dosage.in.micromolar_iron.treatment_time.point	NRC1_wild.type_repl1H1	Schmid et al., 2011, Nucleic Acids Research 39(7):2519-33	1	GSE29704		GSM736914	∆idr2 mutant 20 minute treatment control	13044	GPL13682	NA	the dye swap is contained in the same GSM	NA	midlog	Baliga	idr2				1	CY3/5
idr2_0uM_Fe_040min_rep1_vs_NRC.1h1.sig	idr2_knockout_metal_iron	idr2.knockout_dosage.in.micromolar_iron.treatment_time.point	NRC1_wild.type_repl1H1	Schmid et al., 2011, Nucleic Acids Research 39(7):2519-33	1	GSE29704		GSM736915	∆idr2 mutant 40 minute treatment control, no iron	12058	GPL13682	NA	the dye swap is contained in the same GSM	NA	midlog	Baliga	idr2				1	CY3/5
idr2_0uM_Fe_040min_rep2_vs_NRC.1h1.sig	idr2_knockout_metal_iron	idr2.knockout_dosage.in.micromolar_iron.treatment_time.point	NRC1_wild.type_repl1H1	Schmid et al., 2011, Nucleic Acids Research 39(7):2519-33	1	GSE29704		GSM736916	∆idr2 mutant 40 minute treatment control, no iron	13045	GPL13682	NA	the dye swap is contained in the same GSM	NA	midlog	Baliga	idr2				1	CY3/5
idr2_0uM_Fe_060min_rep1_vs_NRC.1h1.sig	idr2_knockout_metal_iron	idr2.knockout_dosage.in.micromolar_iron.treatment_time.point	NRC1_wild.type_repl1H1	Schmid et al., 2011, Nucleic Acids Research 39(7):2519-33	1	GSE29704		GSM736917	∆idr2 mutant 60 minute treatment control, no iron,	12108	GPL13682	NA	the dye swap is contained in the same GSM	NA	midlog	Baliga	idr2				1	CY3/5
idr2_0uM_Fe_060min_rep2_vs_NRC.1h1.sig	idr2_knockout_metal_iron	idr2.knockout_dosage.in.micromolar_iron.treatment_time.point	NRC1_wild.type_repl1H1	Schmid et al., 2011, Nucleic Acids Research 39(7):2519-33	1	GSE29704		GSM736918	∆idr2 mutant 60 minute treatment control, no iron,	13022	GPL13682	NA	the dye swap is contained in the same GSM	NA	midlog	Baliga	idr2				1	CY3/5
idr2_0uM_Fe_080min_rep1_vs_NRC.1h1.sig	idr2_knockout_metal_iron	idr2.knockout_dosage.in.micromolar_iron.treatment_time.point	NRC1_wild.type_repl1H1	unpublished	0				∆idr2 mutant 80 minute treatment control, no iron,	13024	GPL13682	1028		NA	midlog	Baliga	idr2				0	CY3/5
idr2_0uM_Fe_100min_rep1_vs_NRC.1h1.sig	idr2_knockout_metal_iron	idr2.knockout_dosage.in.micromolar_iron.treatment_time.point	NRC1_wild.type_repl1H1	unpublished	0				∆idr2 mutant 100 minute treatment control, no iron,	13026	GPL13682	1028		NA	midlog	Baliga	idr2				0	CY3/5
idr2_10uM_Fe_020min_rep1_vs_NRC.1h1.sig.1	idr2_knockout_metal_iron	idr2.knockout_dosage.in.micromolar_iron.treatment_time.point	NRC1_wild.type_repl1H1	Schmid et al., 2011, Nucleic Acids Research 39(7):2519-33	1	GSE29704		GSM736919	∆idr2 mutant, 20 minutes after addition of iron	12047	GPL13682	NA	the dye swap is contained in the same GSM	NA	midlog	Baliga	idr2				1	CY3/5
idr2_10uM_Fe_020min_rep2_vs_NRC.1h1.sig.1	idr2_knockout_metal_iron	idr2.knockout_dosage.in.micromolar_iron.treatment_time.point	NRC1_wild.type_repl1H1	Schmid et al., 2011, Nucleic Acids Research 39(7):2519-33	1	GSE29704		GSM736920	∆idr2 mutant, 20 minutes after addition of iron	13030	GPL13682	NA	the dye swap is contained in the same GSM	NA	midlog	Baliga	idr2				1	CY3/5
idr2_10uM_Fe_040min_rep1_vs_NRC.1h1.sig.1	idr2_knockout_metal_iron	idr2.knockout_dosage.in.micromolar_iron.treatment_time.point	NRC1_wild.type_repl1H1	Schmid et al., 2011, Nucleic Acids Research 39(7):2519-33	1	GSE29704		GSM736921	∆idr2 mutant, 40 minutes after addition of iron	12056	GPL13682	NA	the dye swap is contained in the same GSM	NA	midlog	Baliga	idr2				1	CY3/5
idr2_10uM_Fe_060min_rep1_vs_NRC.1h1.sig.1	idr2_knockout_metal_iron	idr2.knockout_dosage.in.micromolar_iron.treatment_time.point	NRC1_wild.type_repl1H1	Schmid et al., 2011, Nucleic Acids Research 39(7):2519-33	1	GSE29704		GSM736923	∆idr2 mutant, 60 minutes after addition of iron	12106	GPL13682	NA	the dye swap is contained in the same GSM	NA	midlog	Baliga	idr2				1	CY3/5
idr2_10uM_Fe_060min_rep2_vs_NRC.1h1.sig.1	idr2_knockout_metal_iron	idr2.knockout_dosage.in.micromolar_iron.treatment_time.point	NRC1_wild.type_repl1H1	Schmid et al., 2011, Nucleic Acids Research 39(7):2519-33	1	GSE29704		GSM736924	∆idr2 mutant, 60 minutes after addition of iron	13034	GPL13682	NA	the dye swap is contained in the same GSM	NA	midlog	Baliga	idr2				1	CY3/5
idr2_10uM_Fe_080min_rep1_vs_NRC.1h1.sig.1	idr2_knockout_metal_iron	idr2.knockout_dosage.in.micromolar_iron.treatment_time.point	NRC1_wild.type_repl1H1	unpublished	0				∆idr2 mutant, 80 minutes after addition of iron	13036	GPL13682	1028		NA	midlog	Baliga	idr2				0	CY3/5
Dura3_00uMMn_00min_vs_NRC.1g.sig	parent_metal_manganese	parent.strain_dosage.manganese.in.micromolar_time.point	NRC1_wild.type_repl1G	Brooks et al., 2014, Molecular Systems Biology 10:740	1				ura3 parent, 0 minutes before addition of manganese in defined medium	11080	GPL3739	810		NA	midlog	Baliga	ura3				0
Dura3_00uMMn_20min_vs_NRC.1g.sig	parent_metal_manganese	parent.strain_dosage.manganese.in.micromolar_time.point	NRC1_wild.type_repl1G	Brooks et al., 2014, Molecular Systems Biology 10:740	1				ura3 parent, 20 minutes after addition of manganese in defined medium	11082	GPL3739	810		NA	midlog	Baliga	ura3				0
Dura3_00uMMn_40min_vs_NRC.1g.sig	parent_metal_manganese	parent.strain_dosage.manganese.in.micromolar_time.point	NRC1_wild.type_repl1G	Brooks et al., 2014, Molecular Systems Biology 10:740	1				ura3 parent, 40 minutes after addition of manganese in defined medium	11084	GPL3739	810		NA	midlog	Baliga	ura3				0
Dura3_00uMMn_60min_vs_NRC.1g.sig	parent_metal_manganese	parent.strain_dosage.manganese.in.micromolar_time.point	NRC1_wild.type_repl1G	Brooks et al., 2014, Molecular Systems Biology 10:740	1				ura3 parent, 60 minutes after addition of manganese in defined medium	11086	GPL3739	810		NA	midlog	Baliga	ura3				0
Dura3_10uMMn_20min_vs_NRC.1g.sig	parent_metal_manganese	parent.strain_dosage.manganese.in.micromolar_time.point	NRC1_wild.type_repl1G	Brooks et al., 2014, Molecular Systems Biology 10:740	1				ura3 parent, 20 minutes after addition of manganese in defined medium	11088	GPL3739	810		NA	midlog	Baliga	ura3				0
Dura3_10uMMn_40min_vs_NRC.1g.sig	parent_metal_manganese	parent.strain_dosage.manganese.in.micromolar_time.point	NRC1_wild.type_repl1G	Brooks et al., 2014, Molecular Systems Biology 10:740	1				ura3 parent, 40 minutes after addition of manganese in defined medium	11090	GPL3739	810		NA	midlog	Baliga	ura3				0
Dura3_10uMMn_60min_vs_NRC.1g.sig	parent_metal_manganese	parent.strain_dosage.manganese.in.micromolar_time.point	NRC1_wild.type_repl1G	Brooks et al., 2014, Molecular Systems Biology 10:740	1				ura3 parent, 60 minutes after addition of manganese in defined medium	11092	GPL3739	810		NA	midlog	Baliga	ura3				0
ura3_0min_0mM_EDTA_CM_vs_NRC1.h1.sig	parent_EDTA_chelator	parent.strain_time.point_dosage.in.millimolar_EDTA.treatment_medium.type	NRC1_wild.type_repl1H1	Brooks et al., 2014, Molecular Systems Biology 10:740	1				ura3 parent, 0 minutes before EDTA addition, no EDTA control culture, in CM medium	12314	GPL3739	967		NA	midlog	Baliga	ura3				0	CY3/5
ura3_20min_0mM_EDTA_CM_vs_NRC1.h1.sig	parent_EDTA_chelator	parent.strain_time.point_dosage.in.millimolar_EDTA.treatment_medium.type	NRC1_wild.type_repl1H1	Brooks et al., 2014, Molecular Systems Biology 10:740	1				ura3 parent, 20 minutes after EDTA addition, no EDTA control culture, in CM medium	12377	GPL3739	967		NA	midlog	Baliga	ura3				0	CY3/5
ura3_40min_0mM_EDTA_CM_vs_NRC1.h1.sig	parent_EDTA_chelator	parent.strain_time.point_dosage.in.millimolar_EDTA.treatment_medium.type	NRC1_wild.type_repl1H1	Brooks et al., 2014, Molecular Systems Biology 10:740	1				ura3 parent, 40 minutes after EDTA addition, no EDTA control culture, in CM medium	12344	GPL3739	967		NA	midlog	Baliga	ura3				0	CY3/5
ura3_60min_0mM_EDTA_CM_vs_NRC1.h1.sig	parent_EDTA_chelator	parent.strain_time.point_dosage.in.millimolar_EDTA.treatment_medium.type	NRC1_wild.type_repl1H1	Brooks et al., 2014, Molecular Systems Biology 10:740	1				ura3 parent, 60 minutes after EDTA addition, no EDTA control culture, in CM medium	12356	GPL3739	967		NA	midlog	Baliga	ura3				0	CY3/5
ura3_0min_1mM_EDTA_vs_NRC1.h1.sig	parent_EDTA_chelator	parent.strain_time.point_dosage.in.millimolar_EDTA.treatment_medium.type	NRC1_wild.type_repl1H1	Brooks et al., 2014, Molecular Systems Biology 10:740	1				ura3 parent, 0 minutes before 1mM EDTA addition in CM medium	12135	GPL3739	982		NA	midlog	Baliga	ura3				0	CY3/5
ura3_20min_1mM_EDTA_vs_NRC1.h1.sig	parent_EDTA_chelator	parent.strain_time.point_dosage.in.millimolar_EDTA.treatment_medium.type	NRC1_wild.type_repl1H1	Brooks et al., 2014, Molecular Systems Biology 10:740	1				ura3 parent, 20 minutes after 1mM EDTA addition in CM medium	12692	GPL3739	982		NA	midlog	Baliga	ura3				0	CY3/5
ura3_40min_1mM_EDTA_vs_NRC1.h1.sig	parent_EDTA_chelator	parent.strain_time.point_dosage.in.millimolar_EDTA.treatment_medium.type	NRC1_wild.type_repl1H1	Brooks et al., 2014, Molecular Systems Biology 10:740	1				ura3 parent, 40 minutes after 1mM EDTA addition in CM medium	12704	GPL3739	982		NA	midlog	Baliga	ura3				0	CY3/5
ura3_60min_1mM_EDTA_vs_NRC1.h1.sig	parent_EDTA_chelator	parent.strain_time.point_dosage.in.millimolar_EDTA.treatment_medium.type	NRC1_wild.type_repl1H1	Brooks et al., 2014, Molecular Systems Biology 10:740	1				ura3 parent, 60 minutes after 1mM EDTA addition in CM medium	12716	GPL3739	982		NA	midlog	Baliga	ura3				0	CY3/5
idr1_idr2_0min_0mM_EDTA_CM_vs_NRC1.h1.sig	idr1_idr2_knockout_EDTA_chelator	double.knockout_time.point_dosage.in.millimolar_EDTA.treatment_medium.type	NRC1_wild.type_repl1H1	Brooks et al., 2014, Molecular Systems Biology 10:740	1				∆idr1∆idr2 mutant, 0 minutes before EDTA addition, no EDTA control, in CM medium	12316	GPL3739	967		NA	midlog	Baliga	idr1idr2				0
idr1_idr2_20min_0mM_EDTA_CM_vs_NRC1.h1.sig	idr1_idr2_knockout_EDTA_chelator	double.knockout_time.point_dosage.in.millimolar_EDTA.treatment_medium.type	NRC1_wild.type_repl1H1	Brooks et al., 2014, Molecular Systems Biology 10:740	1				∆idr1∆idr2 mutant, 20 minutes after EDTA addition, no EDTA control, in CM medium	12328	GPL3739	967		NA	midlog	Baliga	idr1idr2				0
idr1_idr2_40min_0mM_EDTA_CM_vs_NRC1.h1.sig	idr1_idr2_knockout_EDTA_chelator	double.knockout_time.point_dosage.in.millimolar_EDTA.treatment_medium.type	NRC1_wild.type_repl1H1	Brooks et al., 2014, Molecular Systems Biology 10:740	1				∆idr1∆idr2 mutant, 40 minutes after EDTA addition, no EDTA control, in CM medium	12346	GPL3739	967		NA	midlog	Baliga	idr1idr2				0
idr1_idr2_60min_0mM_EDTA_CM_vs_NRC1.h1.sig	idr1_idr2_knockout_EDTA_chelator	double.knockout_time.point_dosage.in.millimolar_EDTA.treatment_medium.type	NRC1_wild.type_repl1H1	Brooks et al., 2014, Molecular Systems Biology 10:740	1				∆idr1∆idr2 mutant, 60 minutes after EDTA addition, no EDTA control, in CM medium	12358	GPL3739	967		NA	midlog	Baliga	idr1idr2				0
idr1_idr2_0min_1mM_EDTA_CM_vs_NRC1.h1.sig	idr1_idr2_knockout_EDTA_chelator	double.knockout_time.point_dosage.in.millimolar_EDTA.treatment_medium.type	NRC1_wild.type_repl1H1	Brooks et al., 2014, Molecular Systems Biology 10:740	1				∆idr1∆idr2 mutant, 0 minutes before 1mM EDTA addition in CM medium	12137	GPL3739	982		NA	midlog	Baliga	idr1idr2				0
idr1_idr2_20min_1mM_EDTA_CM_vs_NRC1.h1.sig	idr1_idr2_knockout_EDTA_chelator	double.knockout_time.point_dosage.in.millimolar_EDTA.treatment_medium.type	NRC1_wild.type_repl1H1	Brooks et al., 2014, Molecular Systems Biology 10:740	1				∆idr1∆idr2 mutant, 20 minutes after 1mM EDTA addition in CM medium	12694	GPL3739	982		NA	midlog	Baliga	idr1idr2				0
idr1_idr2_40min_1mM_EDTA_CM_vs_NRC1.h1.sig	idr1_idr2_knockout_EDTA_chelator	double.knockout_time.point_dosage.in.millimolar_EDTA.treatment_medium.type	NRC1_wild.type_repl1H1	Brooks et al., 2014, Molecular Systems Biology 10:740	1				∆idr1∆idr2 mutant, 40 minutes after 1mM EDTA addition in CM medium	12706	GPL3739	982		NA	midlog	Baliga	idr1idr2				0
idr1_idr2_60min_1mM_EDTA_CM_vs_NRC1.h1.sig	idr1_idr2_knockout_EDTA_chelator	double.knockout_time.point_dosage.in.millimolar_EDTA.treatment_medium.type	NRC1_wild.type_repl1H1	Brooks et al., 2014, Molecular Systems Biology 10:740	1				∆idr1∆idr2 mutant, 60 minutes after 1mM EDTA addition in CM medium	12718	GPL3739	982		NA	midlog	Baliga	idr1idr2				0
idr1_0min_0mM_EDTA_CM_vs_NRC1.h1.sig	idr1_knockout_EDTA_chelator	idr1.knockout_time.point_dosage.in.millimolar_EDTA.treatment_medium.type	NRC1_wild.type_repl1H1	Brooks et al., 2014, Molecular Systems Biology 10:740	1				∆idr1 mutant, 0 minutes before EDTA addition, no EDTA control, in CM medium	12318	GPL3739	967		NA	midlog	Baliga	idr1				0
idr1_20min_0mM_EDTA_CM_vs_NRC1.h1.sig	idr1_knockout_EDTA_chelator	idr1.knockout_time.point_dosage.in.millimolar_EDTA.treatment_medium.type	NRC1_wild.type_repl1H1	Brooks et al., 2014, Molecular Systems Biology 10:740	1				∆idr1 mutant, 20 minutes after EDTA addition, no EDTA control, in CM medium	12336	GPL3739	967		NA	midlog	Baliga	idr1				0
idr1_40min_0mM_EDTA_CM_vs_NRC1.h1.sig	idr1_knockout_EDTA_chelator	idr1.knockout_time.point_dosage.in.millimolar_EDTA.treatment_medium.type	NRC1_wild.type_repl1H1	Brooks et al., 2014, Molecular Systems Biology 10:740	1				∆idr1 mutant, 40 minutes after EDTA addition, no EDTA control, in CM medium	12348	GPL3739	967		NA	midlog	Baliga	idr1				0
idr1_60min_0mM_EDTA_CM_vs_NRC1.h1.sig	idr1_knockout_EDTA_chelator	idr1.knockout_time.point_dosage.in.millimolar_EDTA.treatment_medium.type	NRC1_wild.type_repl1H1	Brooks et al., 2014, Molecular Systems Biology 10:740	1				∆idr1 mutant, 60 minutes after EDTA addition, no EDTA control, in CM medium	12369	GPL3739	967		NA	midlog	Baliga	idr1				0
idr1_0min_1mM_EDTA_CM_vs_NRC1.h1.sig	idr1_knockout_EDTA_chelator	idr1.knockout_time.point_dosage.in.millimolar_EDTA.treatment_medium.type	NRC1_wild.type_repl1H1	Brooks et al., 2014, Molecular Systems Biology 10:740	1				∆idr1 mutant, 0 minutes before 1mM EDTA addition in CM medium	12684	GPL3739	982		NA	midlog	Baliga	idr1				0
idr1_20min_1mM_EDTA_CM_vs_NRC1.h1.sig	idr1_knockout_EDTA_chelator	idr1.knockout_time.point_dosage.in.millimolar_EDTA.treatment_medium.type	NRC1_wild.type_repl1H1	Brooks et al., 2014, Molecular Systems Biology 10:740	1				∆idr1 mutant, 20 minutes after 1mM EDTA addition in CM medium	12696	GPL3739	982		NA	midlog	Baliga	idr1				0
idr1_40min_1mM_EDTA_CM_vs_NRC1.h1.sig	idr1_knockout_EDTA_chelator	idr1.knockout_time.point_dosage.in.millimolar_EDTA.treatment_medium.type	NRC1_wild.type_repl1H1	Brooks et al., 2014, Molecular Systems Biology 10:740	1				∆idr1 mutant, 40 minutes after 1mM EDTA addition in CM medium	12708	GPL3739	982		NA	midlog	Baliga	idr1				0
idr1_60min_1mM_EDTA_CM_vs_NRC1.h1.sig	idr1_knockout_EDTA_chelator	idr1.knockout_time.point_dosage.in.millimolar_EDTA.treatment_medium.type	NRC1_wild.type_repl1H1	Brooks et al., 2014, Molecular Systems Biology 10:740	1				∆idr1 mutant, 60 minutes after 1mM EDTA addition in CM medium	12722	GPL3739	982		NA	midlog	Baliga	idr1				0
Didr2_00uMMn_00min_vs_NRC.1g.sig	idr2_knockout_EDTA_chelator	idr2.knockout_dosage.in.micromolar.manganese_time.point	NRC1_wild.type_repl1H1	Brooks et al., 2014, Molecular Systems Biology 10:740	1				∆idr2 mutant, 0 minutes before manganese addition, no Mn control, in defined medium	11094	GPL3739	810		NA	midlog	Baliga	idr2				0
Didr2_00uMMn_20min_vs_NRC.1g.sig	idr2_knockout_EDTA_chelator	idr2.knockout_dosage.in.micromolar.manganese_time.point	NRC1_wild.type_repl1G	Brooks et al., 2014, Molecular Systems Biology 10:740	1				∆idr2 mutant, 20 minutes after manganese addition, no Mn control, in defined medium	11096	GPL3739	810		NA	midlog	Baliga	idr2				0
Didr2_00uMMn_40min_vs_NRC.1g.sig	idr2_knockout_EDTA_chelator	idr2.knockout_dosage.in.micromolar.manganese_time.point	NRC1_wild.type_repl1G	Brooks et al., 2014, Molecular Systems Biology 10:740	1				∆idr2 mutant, 40 minutes after manganese addition, no Mn control, in defined medium	11098	GPL3739	810		NA	midlog	Baliga	idr2				0
Didr2_00uMMn_60min_vs_NRC.1g.sig	idr2_knockout_EDTA_chelator	idr2.knockout_dosage.in.micromolar.manganese_time.point	NRC1_wild.type_repl1G	Brooks et al., 2014, Molecular Systems Biology 10:740	1				∆idr2 mutant, 60 minutes after manganese addition, no Mn control, in defined medium	10421	GPL3739	810		NA	midlog	Baliga	idr2				0
Didr2_10uMMn_20min_vs_NRC.1g.sig	idr2_knockout_EDTA_chelator	idr2.knockout_dosage.in.micromolar.manganese_time.point	NRC1_wild.type_repl1G	Brooks et al., 2014, Molecular Systems Biology 10:740	1				∆idr2 mutant, 20 minutes after 10uM manganese addition in defined medium	10443	GPL3739	810		NA	midlog	Baliga	idr2				0
Didr2_10uMMn_60min_vs_NRC.1g.sig	idr2_knockout_EDTA_chelator	idr2.knockout_dosage.in.micromolar.manganese_time.point	NRC1_wild.type_repl1G	Brooks et al., 2014, Molecular Systems Biology 10:740	1				∆idr2 mutant, 60 minutes after 10uM manganese addition in defined medium	10448	GPL3739	810	40 minute time point was skipped due to a bad hyb	NA	midlog	Baliga	idr2				0
idr2_0min_0mM_EDTA_CM_vs_NRC1.h1.sig	idr2_EDTA_chelator	idr2.knockout_time.point_dosage.in.millimolar_EDTA.treatment_medium.type	NRC1_wild.type_repl1H1	Brooks et al., 2014, Molecular Systems Biology 10:740	1				∆idr2 mutant, 0 minutes before EDTA addition, no EDTA control, in CM medium	12320	GPL3739	967		NA	midlog	Baliga	idr2				0
idr2_20min_0mM_EDTA_CM_vs_NRC1.h1.sig	idr2_EDTA_chelator	idr2.knockout_time.point_dosage.in.millimolar_EDTA.treatment_medium.type	NRC1_wild.type_repl1H1	Brooks et al., 2014, Molecular Systems Biology 10:740	1				∆idr2 mutant, 20 minutes after EDTA addition, no EDTA control, in CM medium	12379	GPL3739	967		NA	midlog	Baliga	idr2				0
idr2_40min_0mM_EDTA_CM_vs_NRC1.h1.sig	idr2_EDTA_chelator	idr2.knockout_time.point_dosage.in.millimolar_EDTA.treatment_medium.type	NRC1_wild.type_repl1H1	Brooks et al., 2014, Molecular Systems Biology 10:740	1				∆idr2 mutant, 40 minutes after EDTA addition, no EDTA control, in CM medium	12350	GPL3739	967		NA	midlog	Baliga	idr2				0
idr2_60min_0mM_EDTA_CM_vs_NRC1.h1.sig	idr2_EDTA_chelator	idr2.knockout_time.point_dosage.in.millimolar_EDTA.treatment_medium.type	NRC1_wild.type_repl1H1	Brooks et al., 2014, Molecular Systems Biology 10:740	1				∆idr2 mutant, 60 minutes after EDTA addition, no EDTA control, in CM medium	12371	GPL3739	967		NA	midlog	Baliga	idr2				0
idr2_0min_1mM_EDTA_CM_vs_NRC1.h1.sig	idr2_EDTA_chelator	idr2.knockout_time.point_dosage.in.millimolar_EDTA.treatment_medium.type	NRC1_wild.type_repl1H1	Brooks et al., 2014, Molecular Systems Biology 10:740	1				∆idr2 mutant, 0 minutes before 1mM EDTA addition in CM medium	12686	GPL3739	982		NA	midlog	Baliga	idr2				0
idr2_20min_1mM_EDTA_CM_vs_NRC1.h1.sig	idr2_EDTA_chelator	idr2.knockout_time.point_dosage.in.millimolar_EDTA.treatment_medium.type	NRC1_wild.type_repl1H1	Brooks et al., 2014, Molecular Systems Biology 10:740	1				∆idr2 mutant, 20 minutes after 1mM EDTA addition in CM medium	12698	GPL3739	982		NA	midlog	Baliga	idr2				0
idr2_40min_1mM_EDTA_CM_vs_NRC1.h1.sig	idr2_EDTA_chelator	idr2.knockout_time.point_dosage.in.millimolar_EDTA.treatment_medium.type	NRC1_wild.type_repl1H1	Brooks et al., 2014, Molecular Systems Biology 10:740	1				∆idr2 mutant, 40 minutes after 1mM EDTA addition in CM medium	12710	GPL3739	982		NA	midlog	Baliga	idr2				0
idr2_60min_1mM_EDTA_CM_vs_NRC1.h1.sig	idr2_EDTA_chelator	idr2.knockout_time.point_dosage.in.millimolar_EDTA.treatment_medium.type	NRC1_wild.type_repl1H1	Brooks et al., 2014, Molecular Systems Biology 10:740	1				∆idr2 mutant, 60 minutes after 1mM EDTA addition in CM medium	12724	GPL3739	982		NA	midlog	Baliga	idr2				0
DsirR_00uMMn_00min_vs_NRC.1g.sig	sirR_knockout_metal_manganese	sirR.knockout_dosage.in.micromolar.manganese_time.point	NRC1_wild.type_repl1G	Brooks et al., 2014, Molecular Systems Biology 10:740	1				∆sirR mutant, 0 minutes before manganese addition, no Mn control, in defined medium	10232	GPL3739	810		NA	midlog	Baliga	sirR				0
DsirR_00uMMn_20min_vs_NRC.1g.sig	sirR_knockout_metal_manganese	sirR.knockout_dosage.in.micromolar.manganese_time.point	NRC1_wild.type_repl1G	Brooks et al., 2014, Molecular Systems Biology 10:740	1				∆sirR mutant, 20 minutes after manganese addition, no Mn control, in defined medium	10234	GPL3739	810		NA	midlog	Baliga	sirR				0
DsirR_00uMMn_40min_vs_NRC.1g.sig	sirR_knockout_metal_manganese	sirR.knockout_dosage.in.micromolar.manganese_time.point	NRC1_wild.type_repl1G	Brooks et al., 2014, Molecular Systems Biology 10:740	1				∆sirR mutant, 40 minutes after manganese addition, no Mn control, in defined medium	10238	GPL3739	810		NA	midlog	Baliga	sirR				0
DsirR_00uMMn_60min_vs_NRC.1g.sig	sirR_knockout_metal_manganese	sirR.knockout_dosage.in.micromolar.manganese_time.point	NRC1_wild.type_repl1G	Brooks et al., 2014, Molecular Systems Biology 10:740	1				∆sirR mutant, 60 minutes after manganese addition, no Mn control, in defined medium	10412	GPL3739	810		NA	midlog	Baliga	sirR				0
DsirR_10uMMn_20min_vs_NRC.1g.sig	sirR_knockout_metal_manganese	sirR.knockout_dosage.in.micromolar.manganese_time.point	NRC1_wild.type_repl1G	Brooks et al., 2014, Molecular Systems Biology 10:740	1				∆sirR mutant, 20 minutes after 10uM manganese addition in defined medium	10414	GPL3739	810		NA	midlog	Baliga	sirR				0
DsirR_10uMMn_40min_vs_NRC.1g.sig	sirR_knockout_metal_manganese	sirR.knockout_dosage.in.micromolar.manganese_time.point	NRC1_wild.type_repl1G	Brooks et al., 2014, Molecular Systems Biology 10:740	1				∆sirR mutant, 40 minutes after 10uM manganese addition in defined medium	10416	GPL3739	810		NA	midlog	Baliga	sirR				0
DsirR_10uMMn_60min_vs_NRC.1g.sig	sirR_knockout_metal_manganese	sirR.knockout_dosage.in.micromolar.manganese_time.point	NRC1_wild.type_repl1G	Brooks et al., 2014, Molecular Systems Biology 10:740	1				∆sirR mutant, 60 minutes after 10uM manganese addition in defined medium	10418	GPL3739	810		NA	midlog	Baliga	sirR				0
sirR_0min_0uM_Fe_vs_NRC1_h1.sig	sirR_knockout_metal_iron	sirR.knockout_time.point_dosage.in.micromolar_iron.treatment	NRC1_wild.type_repl1H1	Brooks et al., 2014, Molecular Systems Biology 10:740	1				∆sirR mutant, 0 minutes before iron addition, no iron control, in defined medium	12092	GPL3739	948		NA	midlog	Baliga	sirR				0
sirR_20min_0uM_Fe_vs_NRC1_h1.sig	sirR_knockout_metal_iron	sirR.knockout_time.point_dosage.in.micromolar_iron.treatment	NRC1_wild.type_repl1H1	Brooks et al., 2014, Molecular Systems Biology 10:740	1				∆sirR mutant, 20 minutes after iron addition, no iron control, in defined medium	12094	GPL3739	948		NA	midlog	Baliga	sirR				0
sirR_40min_0uM_Fe_vs_NRC1_h1.sig	sirR_knockout_metal_iron	sirR.knockout_time.point_dosage.in.micromolar_iron.treatment	NRC1_wild.type_repl1H1	Brooks et al., 2014, Molecular Systems Biology 10:740	1				∆sirR mutant, 40 minutes after iron addition, no iron control, in defined medium	12098	GPL3739	948		NA	midlog	Baliga	sirR				0
sirR_60min_0uM_Fe_vs_NRC1_h1.sig	sirR_knockout_metal_iron	sirR.knockout_time.point_dosage.in.micromolar_iron.treatment	NRC1_wild.type_repl1H1	Brooks et al., 2014, Molecular Systems Biology 10:740	1				∆sirR mutant, 60 minutes after iron addition, no iron control, in defined medium	12102	GPL3739	948		NA	midlog	Baliga	sirR				0
sirR_20min_10uM_Fe_vs_NRC1_h1.sig.1	sirR_knockout_metal_iron	sirR.knockout_time.point_dosage.in.micromolar_iron.treatment	NRC1_wild.type_repl1H1	Brooks et al., 2014, Molecular Systems Biology 10:740	1				∆sirR mutant, 20 minutes after 10uM iron addition in defined medium	12096	GPL3739	948		NA	midlog	Baliga	sirR				0
sirR_40min_10uM_Fe_vs_NRC1_h1.sig.1	sirR_knockout_metal_iron	sirR.knockout_time.point_dosage.in.micromolar_iron.treatment	NRC1_wild.type_repl1H1	Brooks et al., 2014, Molecular Systems Biology 10:740	1				∆sirR mutant, 40 minutes after 10uM iron addition in defined medium	12100	GPL3739	948		NA	midlog	Baliga	sirR				0
sirR_60min_10uM_Fe_vs_NRC1_h1.sig.1	sirR_knockout_metal_iron	sirR.knockout_time.point_dosage.in.micromolar_iron.treatment	NRC1_wild.type_repl1H1	Brooks et al., 2014, Molecular Systems Biology 10:740	1				∆sirR mutant, 60 minutes after 10uM iron addition in defined medium	12104	GPL3739	948		NA	midlog	Baliga	sirR				0
sirR_0min_0mM_EDTA_CM_vs_NRC1.h1.sig	sirR_knockout_EDTA_chelator	sirR.knockout_time.point_dosage.in.micromolar_EDTA.treatment_medium.type	NRC1_wild.type_repl1H1	Brooks et al., 2014, Molecular Systems Biology 10:740	1				∆sirR mutant, 0 minutes before EDTA addition, no EDTA control, in CM medium	12324	GPL3739	967		NA	midlog	Baliga	sirR				0
sirR_20min_0mM_EDTA_CM_vs_NRC1.h1.sig	sirR_knockout_EDTA_chelator	sirR.knockout_time.point_dosage.in.micromolar_EDTA.treatment_medium.type	NRC1_wild.type_repl1H1	Brooks et al., 2014, Molecular Systems Biology 10:740	1				∆sirR mutant, 20 minutes after EDTA addition, no EDTA control, in CM medium	12342	GPL3739	967		NA	midlog	Baliga	sirR				0
sirR_40min_0mM_EDTA_CM_vs_NRC1.h1.sig	sirR_knockout_EDTA_chelator	sirR.knockout_time.point_dosage.in.micromolar_EDTA.treatment_medium.type	NRC1_wild.type_repl1H1	Brooks et al., 2014, Molecular Systems Biology 10:740	1				∆sirR mutant, 40 minutes after EDTA addition, no EDTA control, in CM medium	12354	GPL3739	967		NA	midlog	Baliga	sirR				0
sirR_60min_0mM_EDTA_CM_vs_NRC1.h1.sig	sirR_knockout_EDTA_chelator	sirR.knockout_time.point_dosage.in.micromolar_EDTA.treatment_medium.type	NRC1_wild.type_repl1H1	Brooks et al., 2014, Molecular Systems Biology 10:740	1				∆sirR mutant, 60 minutes after EDTA addition, no EDTA control, in CM medium	12375	GPL3739	967		NA	midlog	Baliga	sirR				0
sirR_20min_1mM_EDTA_CM_vs_NRC1.h1.sig	sirR_knockout_EDTA_chelator	sirR.knockout_time.point_dosage.in.micromolar_EDTA.treatment_medium.type	NRC1_wild.type_repl1H1	Brooks et al., 2014, Molecular Systems Biology 10:740	1				∆sirR mutant, 20 minutes after 1mM EDTA addition in CM medium	12702	GPL3739	982	1mM EDTA time point for 0min missing for sirR (slide hyb/scan did not meet QC)	NA	midlog	Baliga	sirR				0
sirR_40min_1mM_EDTA_CM_vs_NRC1.h1.sig	sirR_knockout_EDTA_chelator	sirR.knockout_time.point_dosage.in.micromolar_EDTA.treatment_medium.type	NRC1_wild.type_repl1H1	Brooks et al., 2014, Molecular Systems Biology 10:740	1				∆sirR mutant, 40 minutes after 1mM EDTA addition in CM medium	12714	GPL3739	982		NA	midlog	Baliga	sirR				0
sirR_60min_1mM_EDTA_CM_vs_NRC1.h1.sig	sirR_knockout_EDTA_chelator	sirR.knockout_time.point_dosage.in.micromolar_EDTA.treatment_medium.type	NRC1_wild.type_repl1H1	Brooks et al., 2014, Molecular Systems Biology 10:740	1				∆sirR mutant, 60 minutes after 1mM EDTA addition in CM medium	12728	GPL3739	982		NA	midlog	Baliga	sirR				0
troR_0min_0mM_EDTA_CM_vs_NRC1.h1.sig	troR_knockout_EDTA_chelator	troR.knockout_time.point_dosage.in.micromolar_EDTA.treatment_medium.type	NRC1_wild.type_repl1H1	Brooks et al., 2014, Molecular Systems Biology 10:740	1				∆troR mutant, 0 minutes before EDTA addition, no EDTA control, in CM medium	12322	GPL3739	982		NA	midlog	Baliga	troR				0
troR_20min_0mM_EDTA_CM_vs_NRC1.h1.sig	troR_knockout_EDTA_chelator	troR.knockout_time.point_dosage.in.micromolar_EDTA.treatment_medium.type	NRC1_wild.type_repl1H1	Brooks et al., 2014, Molecular Systems Biology 10:740	1				∆troR mutant, 20 minutes after EDTA addition, no EDTA control, in CM medium	12340	GPL3739	967		NA	midlog	Baliga	troR				0
troR_40min_0mM_EDTA_CM_vs_NRC1.h1.sig	troR_knockout_EDTA_chelator	troR.knockout_time.point_dosage.in.micromolar_EDTA.treatment_medium.type	NRC1_wild.type_repl1H1	Brooks et al., 2014, Molecular Systems Biology 10:740	1				∆troR mutant, 40 minutes after EDTA addition, no EDTA control, in CM medium	12352	GPL3739	967		NA	midlog	Baliga	troR				0
troR_60min_0mM_EDTA_CM_vs_NRC1.h1.sig	troR_knockout_EDTA_chelator	troR.knockout_time.point_dosage.in.micromolar_EDTA.treatment_medium.type	NRC1_wild.type_repl1H1	Brooks et al., 2014, Molecular Systems Biology 10:740	1				∆troR mutant, 60 minutes after EDTA addition, no EDTA control, in CM medium	12373	GPL3739	967		NA	midlog	Baliga	troR				0
troR_0min_1mM_EDTA_CM_vs_NRC1.h1.sig	troR_knockout_EDTA_chelator	troR.knockout_time.point_dosage.in.micromolar_EDTA.treatment_medium.type	NRC1_wild.type_repl1H1	Brooks et al., 2014, Molecular Systems Biology 10:740	1				∆troR mutant, 0 minutes before 1mM EDTA addition in CM medium	12688	GPL3739	967		NA	midlog	Baliga	troR				0
troR_20min_1mM_EDTA_CM_vs_NRC1.h1.sig	troR_knockout_EDTA_chelator	troR.knockout_time.point_dosage.in.micromolar_EDTA.treatment_medium.type	NRC1_wild.type_repl1H1	Brooks et al., 2014, Molecular Systems Biology 10:740	1				∆troR mutant, 20 minutes after 1mM EDTA addition in CM medium	12700	GPL3739	982		NA	midlog	Baliga	troR				0
troR_40min_1mM_EDTA_CM_vs_NRC1.h1.sig	troR_knockout_EDTA_chelator	troR.knockout_time.point_dosage.in.micromolar_EDTA.treatment_medium.type	NRC1_wild.type_repl1H1	Brooks et al., 2014, Molecular Systems Biology 10:740	1				∆troR mutant, 40 minutes after 1mM EDTA addition in CM medium	12712	GPL3739	982		NA	midlog	Baliga	troR				0
troR_60min_1mM_EDTA_CM_vs_NRC1.h1.sig	troR_knockout_EDTA_chelator	troR.knockout_time.point_dosage.in.micromolar_EDTA.treatment_medium.type	NRC1_wild.type_repl1H1	Brooks et al., 2014, Molecular Systems Biology 10:740	1				∆troR mutant, 60 minutes after 1mM EDTA addition in CM medium	12726	GPL3739	982		NA	midlog	Baliga	troR				0
Xno40_H2O2_ura3_replicateB	parent_oxidative_stress_hydrogen_peroxide	time.in.minutes.before.H2O2.addition_parent.strain_average.of.two.replicates	NRC1_wild.type_repl_schmid.lab	Sharma et al., 2012, BMC Genomics 13:351	1	GSE33980		GSM839878	∆ura3 strain, 40 minutes prior to the addition of H2O2, replicate B	253010810009_2_2	GPL14876	2606		NA	midlog	Schmid	ura3				1
Xno20_H2O2_ura3_replicateB	parent_oxidative_stress_hydrogen_peroxide	time.in.minutes.before.H2O2.addition_parent.strain_average.of.two.replicates	NRC1_wild.type_repl_schmid.lab	Sharma et al., 2012, BMC Genomics 13:351	1	GSE33980		GSM839882	∆ura3 strain, 20 minutes prior to the addition of H2O2, replicate B	253010810007_1_1	GPL14876	2606		NA	midlog	Schmid	ura3				1
X0_H2O2_ura3_replicateB	parent_oxidative_stress_hydrogen_peroxide	time.in.minutes.after.H2O2.addition_parent.strain_average.of.two.replicates	NRC1_wild.type_repl_schmid.lab	Sharma et al., 2012, BMC Genomics 13:351	1	GSE33980		GSM839886	∆ura3 strain, immediately before the addition of H2O2, replicate B	253010810005_1_2	GPL14876	2606		NA	midlog	Schmid	ura3				1
X10_H2O2_ura3_replicateB	parent_oxidative_stress_hydrogen_peroxide	time.in.minutes.after.H2O2.addition_parent.strain_average.of.two.replicates	NRC1_wild.type_repl_schmid.lab	Sharma et al., 2012, BMC Genomics 13:351	1	GSE33980		GSM839890	∆ura3 strain, 10 minutes after the addition of H2O2, replicate B	253010810007_1_4	GPL14876	2606		NA	midlog	Schmid	ura3				1
X20_H2O2_ura3_replicateB	parent_oxidative_stress_hydrogen_peroxide	time.in.minutes.after.H2O2.addition_parent.strain_average.of.two.replicates	NRC1_wild.type_repl_schmid.lab	Sharma et al., 2012, BMC Genomics 13:351	1	GSE33980		GSM839894	∆ura3 strain, 20 minutes after the addition of H2O2, replicate B	253010810010_2_1	GPL14876	2606		NA	midlog	Schmid	ura3				1
X20_H2O2_ura3_replicateB.1	parent_oxidative_stress_hydrogen_peroxide	time.in.minutes.after.H2O2.addition_parent.strain_average.of.two.replicates	NRC1_wild.type_repl_schmid.lab	Sharma et al., 2012, BMC Genomics 13:351	1				∆ura3 strain, 20 minutes after the addition of H2O2, replicate B	253010810009_2_1	GPL14876	2606	technical replicate quality control slide	NA	midlog	Schmid	ura3				0
X40_H2O2_ura3_replicateB	parent_oxidative_stress_hydrogen_peroxide	time.in.minutes.after.H2O2.addition_parent.strain_average.of.two.replicates	NRC1_wild.type_repl_schmid.lab	Sharma et al., 2012, BMC Genomics 13:351	1	GSE33980		GSM839898	∆ura3 strain, 40 minutes after the addition of H2O2, replicate B	253010810004_1_4	GPL14876	2606		NA	midlog	Schmid	ura3				1
X60_H2O2_ura3_replicateB	parent_oxidative_stress_hydrogen_peroxide	time.in.minutes.after.H2O2.addition_parent.strain_average.of.two.replicates	NRC1_wild.type_repl_schmid.lab	Sharma et al., 2012, BMC Genomics 13:351	1	GSE33980		GSM839902	∆ura3 strain, 60 minutes after the addition of H2O2, replicate B	253010810004_1_1	GPL14876	2606		NA	midlog	Schmid	ura3				1
X80_H2O2_ura3_replicateB	parent_oxidative_stress_hydrogen_peroxide	time.in.minutes.after.H2O2.addition_parent.strain_average.of.two.replicates	NRC1_wild.type_repl_schmid.lab	Sharma et al., 2012, BMC Genomics 13:351	1	GSE33980		GSM839906	∆ura3 strain, 80 minutes after the addition of H2O2, replicate B	253010810006_1_2	GPL14876	2606		NA	midlog	Schmid	ura3				1
Xno40_H2O2_DrosR_replicateB	rosR_knockout_oxidative_stress_hydrogen_peroxide	time.in.minutes.before.H2O2.addition_gene.knocked.out_average.of.two.replicates	NRC1_wild.type_repl_schmid.lab	Sharma et al., 2012, BMC Genomics 13:351	1	GSE33980		GSM839910	∆VNG0258 mutant, 40 minutes prior to the addition of H2O2, replicate B	253010810007_1_2	GPL14876	2606		NA	midlog	Schmid	VNG0258H (rosR)				1
Xno20_H2O2_DrosR_replicateB	rosR_knockout_oxidative_stress_hydrogen_peroxide	time.in.minutes.before.H2O2.addition_gene.knocked.out_average.of.two.replicates	NRC1_wild.type_repl_schmid.lab	Sharma et al., 2012, BMC Genomics 13:351	1	GSE33980		GSM839914	∆VNG0258 mutant, 20 minutes prior to the addition of H2O2, replicate B	253010810006_1_3	GPL14876	2606		NA	midlog	Schmid	VNG0258H (rosR)				1
X0_H2O2_DrosR_replicateB	rosR_knockout_oxidative_stress_hydrogen_peroxide	time.in.minutes.after.H2O2.addition_gene.knocked.out_average.of.two.replicates	NRC1_wild.type_repl_schmid.lab	Sharma et al., 2012, BMC Genomics 13:351	1	GSE33980		GSM839918	∆VNG0258 mutant, immediately before the addition of H2O2, replicate B	253010810010_2_3	GPL14876	2606		NA	midlog	Schmid	VNG0258H (rosR)				1
X10_H2O2_DrosR_replicateB	rosR_knockout_oxidative_stress_hydrogen_peroxide	time.in.minutes.after.H2O2.addition_gene.knocked.out_average.of.two.replicates	NRC1_wild.type_repl_schmid.lab	Sharma et al., 2012, BMC Genomics 13:351	1	GSE33980		GSM839922	∆VNG0258 mutant, 10 minutes after the addition of H2O2, replicate B	253010810006_1_4	GPL14876	2606		NA	midlog	Schmid	VNG0258H (rosR)				1
X40_H2O2_DrosR_replicateB	rosR_knockout_oxidative_stress_hydrogen_peroxide	time.in.minutes.after.H2O2.addition_gene.knocked.out_average.of.two.replicates	NRC1_wild.type_repl_schmid.lab	Sharma et al., 2012, BMC Genomics 13:351	1	GSE33980		GSM839928	∆VNG0258 mutant, 40 minutes after the addition of H2O2, replicate B	253010810010_2_2	GPL14876	2606		NA	midlog	Schmid	VNG0258H (rosR)				1
X60_H2O2_DrosR_replicateB	rosR_knockout_oxidative_stress_hydrogen_peroxide	time.in.minutes.after.H2O2.addition_gene.knocked.out_average.of.two.replicates	NRC1_wild.type_repl_schmid.lab	Sharma et al., 2012, BMC Genomics 13:351	1	GSE33980		GSM839932	∆VNG0258 mutant, 60 minutes after the addition of H2O2, replicate B	253010810004_1_3	GPL14876	2606		NA	midlog	Schmid	VNG0258H (rosR)				1
X80_H2O2_DrosR_replicateB	rosR_knockout_oxidative_stress_hydrogen_peroxide	time.in.minutes.after.H2O2.addition_gene.knocked.out_average.of.two.replicates	NRC1_wild.type_repl_schmid.lab	Sharma et al., 2012, BMC Genomics 13:351	1	GSE33980		GSM839936	∆VNG0258 mutant, 80 minutes after the addition of H2O2, replicate B	253010810010_2_4	GPL14876	2606		NA	midlog	Schmid	VNG0258H (rosR)				1
[truncated: 28 more rows]

## Sheet: 1154_normalized_GE_data
gene	PQ_ura3_n40A	PQ_ura3_n20A	PQ_ura3_0A	PQ_ura3_10A	PQ_ura3_20A	PQ_ura3_40A	PQ_ura3_60A	PQ_ura3_80A	PQ_ura3_120A	PQ_ura3_480A	PQ_ura3_1440A	PQ_ura3_n40B	PQ_ura3_n20B_1	PQ_ura3_n20B_2	PQ_ura3_0B	PQ_ura3_10B	PQ_ura3_20B	PQ_ura3_40B_1	PQ_ura3_40B_2	PQ_ura3_60B	PQ_ura3_80B	PQ_ura3_120B	PQ_ura3_480B	PQ_ura3_1440B	PQ_d258_n40A	PQ_d258_n20A	PQ_d258_0A	PQ_d258_10A	PQ_d258_20A	PQ_d258_40A_2	PQ_d258_60A	PQ_d258_80A	PQ_d258_120A	PQ_d258_480A	PQ_d258_1440A	PQ_d258_n40B_1	PQ_d258_n40B_2	PQ_d258_n20B	PQ_d258_0B	PQ_d258_10B	PQ_d258_20B	PQ_d258_40B	PQ_d258_60B	PQ_d258_80B	PQ_d258_120B	PQ_d258_480B	PQ_d258_1440B	Xno40_H2O2_ura3_replicateA	Xno20_H2O2_ura3_replicateA
[truncated: 2,398 more rows]
[truncated: 1,105 more columns]
