# Supplementary material for: Copy number variation is associated with gene expression change in archaea
Source: Microb Genom. 2018 Aug 24;4(9):e000210. doi: 10.1099/mgen.0.000210 (PMC6202454; doi:10.1099/mgen.0.000210)
Supplement: Supplementary File 4 [file mgen-4-210-s004.xlsx]

## Sheet: Legend
Supplementary Table S4. Genes located within CNV peaks in gene expression data on the main chromosome
Column name	Meaning
GeneName	Identifier of gene within segment
Start	Translation start coordinate of open reading frame associated with gene
Chr	Chromosomal element. One of chromosome, pNRC100, pNRC200
Num_up	Number of segments where gene was amplified
Num_down	Number of segments where gene was deleted
Thresh_up	Number of segments meeting significance threshold where gene was amplified
Threshdown	Number of segments meeting significance threshold where gene was deleted
Av_ratio	Average ratio (intensity of segment vs genomic mean) across segment

## Sheet: S4_Table.txt
GeneName	Start	Chr	Num_up	Num_down	Thresh_up	Threshdown	Av_ratio
VNG0921G	701954	Chr	574	551	26	33	-0.00183129
VNG0923G	703560	Chr	575	550	27	33	-0.000651733
VNG0924G	704714	Chr	574	550	28	33	-0.000484342
VNG0926H	705811	Chr	580	554	28	33	3.28924e-05
VNG0925C	705812	Chr	581	553	28	33	0.00107919
VNG0931G	709490	Chr	630	518	46	23	0.0659737
VNG0932C	710638	Chr	630	518	48	24	0.0702198
VNG0933G	712147	Chr	634	511	59	24	0.0894973
VNG0934H	712447	Chr	642	502	64	23	0.102754
VNG0935G	713143	Chr	644	500	65	23	0.105514
VNG0936C	714095	Chr	647	499	65	23	0.106489
VNG0937G	714164	Chr	650	494	67	23	0.111295
VNG0938G	716419	Chr	652	492	71	23	0.120561
VNG0940G	717143	Chr	660	486	77	23	0.130518
VNG0941C	718768	Chr	660	486	77	23	0.130518
VNG0942G	720243	Chr	661	485	78	24	0.132535
VNG0943C	720331	Chr	663	483	80	24	0.136477
VNG0945H	720747	Chr	654	493	83	36	0.123271
VNG0946G	722001	Chr	662	486	93	39	0.14246
VNG0947G	723791	Chr	662	486	93	39	0.14246
VNG0949G	725687	Chr	651	480	92	38	0.149519
VNG0950G	726340	Chr	649	479	92	38	0.149155
VNG0953C	727359	Chr	649	479	92	38	0.149155
VNG0954C	728857	Chr	648	478	92	39	0.148046
VNG0955G	729432	Chr	645	479	92	40	0.146723
VNG0958G	731339	Chr	645	480	92	40	0.146499
VNG0959H	731634	Chr	645	480	92	40	0.146499
VNG0960G	731799	Chr	640	480	92	41	0.145327
VNG0961G	732464	Chr	640	480	92	41	0.145327
VNG0962G	733066	Chr	640	480	92	41	0.145327
VNG0963G	733804	Chr	640	479	92	41	0.146397
VNG0964C	735009	Chr	640	479	92	41	0.146397
VNG0965C	736773	Chr	640	479	92	41	0.146397
VNG0966G	737544	Chr	639	475	91	40	0.146186
VNG0967G	737972	Chr	639	475	91	40	0.146186
VNG0969H	739246	Chr	639	475	91	40	0.146186
VNG0970G	739835	Chr	639	475	91	40	0.146186
VNG0971G	741844	Chr	639	475	91	40	0.146186
VNG0973G	742889	Chr	639	475	91	40	0.146186
VNG0974G	743248	Chr	640	475	91	40	0.146753
VNG0976G	743831	Chr	640	476	90	39	0.146611
VNG0978H	744489	Chr	645	484	82	35	0.137396
VNG0979H	744606	Chr	650	489	55	29	0.0987549
VNG0981C	745648	Chr	650	493	50	29	0.0896986
VNG0982C	746843	Chr	650	494	49	29	0.0879456
VNG0983C	748605	Chr	650	494	46	29	0.0842178
VNG0985H	749392	Chr	648	498	44	29	0.0750079
VNG0986H	752276	Chr	648	498	44	29	0.0750079
VNG0987H	753131	Chr	648	498	44	29	0.0750079
VNG0988H	754149	Chr	648	498	44	29	0.0750079
VNG0989C	755481	Chr	648	498	44	29	0.0750079
VNG0990H	756010	Chr	645	500	42	29	0.0694903
VNG0991H	757016	Chr	643	499	42	31	0.0660872
VNG0992H	758119	Chr	643	499	42	31	0.0660872
VNG0993H	758465	Chr	642	500	42	31	0.065492
VNG0994H	759870	Chr	642	500	42	31	0.065492
VNG0995H	760365	Chr	642	503	42	32	0.0639689
VNG0996G	760682	Chr	639	507	38	32	0.0570318
VNG0997G	762609	Chr	637	507	38	32	0.0560657
VNG0998G	765629	Chr	637	507	38	32	0.0560657
VNG0999H	766044	Chr	637	507	38	32	0.0560657
VNG1000H	766603	Chr	636	510	36	32	0.052414
VNG1001G	768538	Chr	636	510	36	32	0.052414
VNG1002H	768965	Chr	636	510	36	32	0.052414
VNG1003H	769965	Chr	641	511	36	32	0.0518152
VNG1005H	770406	Chr	643	511	36	32	0.0520057
VNG1006H	770827	Chr	643	511	36	32	0.0520057
VNG1007H	771925	Chr	643	511	36	32	0.0520057
VNG1008G	773360	Chr	642	505	36	32	0.0540195
VNG1009G	774034	Chr	642	505	36	32	0.0540195
VNG1011C	774910	Chr	639	506	35	32	0.0522394
VNG1012H	775533	Chr	640	505	35	32	0.0531588
VNG1013G	777073	Chr	639	506	35	33	0.0519407
VNG1014G	777110	Chr	640	505	35	32	0.0528576
VNG1015H	778820	Chr	633	506	34	32	0.0507972
VNG1017H	779960	Chr	615	484	34	32	0.0532712
VNG1018G	780246	Chr	598	461	34	31	0.0574697
VNG1020C	782045	Chr	598	461	34	31	0.0574697
VNG1021C	782934	Chr	582	456	30	31	0.0473612
VNG1023C	783700	Chr	582	456	30	31	0.0473612
VNG1024C	784713	Chr	582	456	30	31	0.0473612
VNG1025H	785117	Chr	583	455	29	30	0.0468882
VNG1097G	840757	Chr	598	465	52	14	0.0757662
VNG1099C	842300	Chr	601	461	54	15	0.0815106
VNG1100C	843129	Chr	600	460	54	17	0.0782028
VNG1101C	844934	Chr	593	455	57	20	0.0783021
VNG1103G	845399	Chr	387	360	62	35	0.037017
VNG1104G	846463	Chr	387	360	62	35	0.037017
VNG1105G	847103	Chr	387	360	62	35	0.037017
VNG1108G	847795	Chr	400	388	65	39	0.0296817
VNG1110C	848072	Chr	405	389	68	39	0.0346709
VNG1111G	848173	Chr	406	394	68	39	0.0339315
VNG1112H	849289	Chr	406	395	68	39	0.0338019
VNG1114G	849749	Chr	406	395	68	39	0.0338019
VNG1115H	850650	Chr	406	395	68	39	0.0338019
VNG1118G	851874	Chr	406	395	68	39	0.0338019
VNG1117C	851896	Chr	406	395	68	39	0.0338019
VNG1119H	853114	Chr	406	395	68	39	0.0338019
VNG1120H	853894	Chr	405	394	68	39	0.0347778
VNG1121G	853986	Chr	405	394	68	39	0.0347778
VNG1123G	855381	Chr	405	394	68	39	0.0347778
VNG1125G	856657	Chr	402	392	68	39	0.0346071
VNG1128G	858582	Chr	400	391	68	39	0.0346269
VNG1130H	858911	Chr	398	389	68	39	0.0352856
VNG1131G	859939	Chr	397	387	68	39	0.0360401
VNG1132G	860275	Chr	343	315	62	40	0.0344201
VNG1133G	860790	Chr	343	315	62	40	0.0344201
VNG1134G	861369	Chr	342	315	62	40	0.0343673
VNG1136G	861696	Chr	342	315	62	40	0.0343673
VNG1137G	862694	Chr	341	314	62	40	0.0356417
VNG1138G	863044	Chr	343	314	63	40	0.0384143
VNG1139G	863589	Chr	344	314	63	40	0.0384208
VNG1140G	863886	Chr	346	315	64	40	0.0414545
VNG1141G	864089	Chr	346	315	64	40	0.0414545
VNG1142G	864273	Chr	351	321	64	41	0.0402624
VNG1143G	865466	Chr	362	340	65	41	0.0370509
VNG1144H	867124	Chr	524	559	50	35	0.00383463
VNG1145G	867210	Chr	527	558	51	34	0.00663677
VNG1148G	868199	Chr	528	559	51	34	0.00664296
VNG1149C	869302	Chr	530	562	51	33	0.0083294
VNG1150G	870501	Chr	530	565	50	33	0.00587196
VNG1151H	871623	Chr	534	567	50	29	0.0151172
VNG1153G	871960	Chr	534	567	50	28	0.0170827
VNG1154H	874207	Chr	534	567	50	27	0.0186661
VNG1156G	876539	Chr	534	567	50	27	0.0186661
VNG1157G	876667	Chr	534	567	50	27	0.0186661
VNG1158G	877120	Chr	534	567	50	27	0.0186661
VNG1159G	877260	Chr	534	567	50	27	0.0186661
VNG1160G	877445	Chr	534	567	50	26	0.0203076
VNG1162H	878925	Chr	533	567	48	26	0.0178712
VNG1163G	879557	Chr	533	567	48	26	0.0178712
VNG1164C	880452	Chr	535	567	48	25	0.0194403
VNG1165G	881471	Chr	535	569	47	23	0.0204903
VNG1168C	882102	Chr	535	570	47	23	0.0203955
VNG1169C	882503	Chr	535	570	47	23	0.0203955
VNG1170G	882802	Chr	535	570	45	23	0.0170318
VNG1172G	883195	Chr	536	573	42	23	0.0125876
VNG1173G	884745	Chr	536	573	42	23	0.0125876
VNG1542G	1149527	Chr	477	656	0	61	-0.15196
VNG1543G	1150451	Chr	477	656	0	61	-0.15196
VNG1544G	1153885	Chr	477	656	0	61	-0.15196
VNG1547C	1154809	Chr	474	657	0	62	-0.154424
VNG1546H	1155096	Chr	474	657	0	62	-0.154424
VNG1548C	1156764	Chr	472	656	0	62	-0.155453
VNG1550G	1156903	Chr	294	518	1	63	-0.218149
VNG1551G	1157463	Chr	288	511	1	63	-0.221162
VNG1553G	1158160	Chr	286	509	1	63	-0.222585
VNG1554G	1159023	Chr	286	508	1	63	-0.222739
VNG1555G	1159997	Chr	285	504	1	63	-0.223639
VNG1557G	1160827	Chr	285	504	1	63	-0.223639
VNG1558H	1161834	Chr	285	504	1	63	-0.223639
VNG1559H	1162079	Chr	285	504	1	63	-0.223639
VNG1561C	1163398	Chr	285	504	1	63	-0.223639
VNG1562H	1163994	Chr	285	504	1	63	-0.223639
VNG1564H	1164343	Chr	285	504	1	63	-0.223639
VNG1565G	1167667	Chr	316	533	1	63	-0.207144
VNG1566G	1167897	Chr	318	537	1	63	-0.206714
VNG1567G	1171591	Chr	326	535	1	59	-0.192799
VNG1568G	1172301	Chr	327	536	1	59	-0.192133
VNG2414H	1809646	Chr	460	689	13	45	-0.0902066
VNG2415H	1810134	Chr	460	689	13	45	-0.0902066
VNG2416G	1811130	Chr	460	690	13	45	-0.0908574
VNG2417G	1811590	Chr	460	690	13	45	-0.0908574
VNG2418G	1812830	Chr	460	688	15	45	-0.087356
VNG2419C	1815178	Chr	460	688	15	45	-0.087356
VNG2420G	1815268	Chr	460	687	15	45	-0.0872609
VNG2421G	1816543	Chr	460	686	15	45	-0.0873195
VNG2422G	1817907	Chr	459	686	15	46	-0.0883054
VNG2423G	1821662	Chr	456	668	15	46	-0.083531
VNG2424G	1821747	Chr	454	660	15	46	-0.0808472
VNG2426G	1823392	Chr	454	659	15	46	-0.0801199
VNG2429G	1824017	Chr	453	658	15	46	-0.0802518
