# Supplementary material for: Copy number variation is associated with gene expression change in archaea
Source: Microb Genom. 2018 Aug 24;4(9):e000210. doi: 10.1099/mgen.0.000210 (PMC6202454; doi:10.1099/mgen.0.000210)
Supplement: Supplementary File 5 [file mgen-4-210-s005.xlsx]

## Sheet: legend
Supplementary Table S5. Significant segments in ChIP-chip gDNA control data
Column	Meaning
ID	Experiment identifier. Corresponds with ChIP experiments listed in Supplementary Table S1.
chrom	Genomic element. One of chromosome, megaplasmid pNRC100, or megaplasmid pNRC200.
loc.start	location start. Chromosomal coordinate of start position of the segment
loc.end	location end. Chromosomal coordinate of end position of the segment
num.mark	number mark. Number of probes included in the segment
seg.mean	mean intensity of the segment
seg.length	length in base pairs of the segment.

## Sheet: S5_Table.txt
ID	chrom	loc.start	loc.end	num.mark	seg.mean	seg.length
idr1	Chr	1	236481	448	-0.7357	236480
idr1	Chr	744001	961001	420	-0.5513	217000
idr1	Chr	1152001	1183968	64	-0.6392	31967
idr1	Chr	1261501	1284001	46	1.1258	22500
idr1	Chr	1744501	1771001	54	1.814	26500
idr1	Chr	1902501	1929001	53	1.2602	26500
idr1	Chr	1954501	1980001	50	0.8083	25500
idr1	Chr	1980501	2014001	67	1.8554	33500
idr2	Chr	12001	96501	154	-0.6922	84500
idr2	Chr	167001	190001	46	-1.0737	23000
idr2	Chr	245501	296001	101	0.7579	50500
idr2	Chr	300501	311501	23	0.7987	11000
idr2	Chr	484501	504001	40	0.8398	19500
idr2	Chr	1152001	1191001	75	-0.7433	39000
idr2	Chr	1225001	1233501	18	-0.7117	8500
idr2	Chr	1261001	1284001	47	0.8654	23000
idr2	Chr	1743001	1771001	57	1.3052	28000
idr2	Chr	1992001	2014001	44	1.611	22000
idr3	Chr	245501	284501	79	0.8657	39000
idr3	Chr	300501	310501	21	0.5186	10000
idr3	Chr	352001	357001	11	0.7403	5000
idr3	Chr	357501	363501	12	-0.7594	6000
idr3	Chr	390001	395501	12	0.5212	5500
idr3	Chr	419501	427501	17	-0.7446	8000
idr3	Chr	524001	578501	109	-0.6845	54500
idr3	Chr	647501	656501	18	-0.5199	9000
idr3	Chr	776001	797501	44	-0.6474	21500
idr3	Chr	798001	817501	39	0.5083	19500
idr3	Chr	1024001	1043001	39	0.6847	19000
idr3	Chr	1162001	1167501	12	-1.1133	5500
idr3	Chr	1172001	1183968	25	-1.1505	11967
idr3	Chr	1606001	1627001	43	0.6143	21000
idr3	Chr	1743001	1771001	57	1.6323	28000
idr3	Chr	1980501	2014001	67	1.8623	33500
idr4	Chr	267001	272501	12	1.0442	5500
idr4	Chr	1743501	1771001	55	0.8924	27500
idr4	Chr	1980501	2014001	67	1.0524	33500
idr5	Chr	267001	272501	12	1.0442	5500
idr5	Chr	1743501	1771001	55	0.8924	27500
idr5	Chr	1980501	2014001	67	1.0524	33500
idr6	Chr	1729001	1771001	83	0.9404	42000
idr6	Chr	1992001	2004001	25	1.2825	12000
idr6	Chr	2006001	2014001	17	0.8181	8000
idr7	Chr	1766001	1771001	11	1.5822	5000
idr7	Chr	1992001	2014001	44	1.0144	22000
idr8	Chr	633001	638501	12	1.0637	5500
idr8	Chr	803001	812001	18	1.5692	9000
idr8	Chr	1183968	1189501	9	4.5334	5533
idr8	Chr	1754001	1771001	35	1.5342	17000
idr8	Chr	1875001	1880501	10	3.1602	5500
idr8	Chr	1988001	2014001	52	1.7994	26000
idr10	Chr	267001	283001	33	0.7754	16000
idr10	Chr	300501	305501	11	0.5738	5000
idr10	Chr	636001	641001	11	1.3789	5000
idr10	Chr	804001	811001	14	1.2345	7000
idr10	Chr	853001	859001	13	0.5207	6000
idr10	Chr	859501	914001	106	-0.5476	54500
idr10	Chr	961501	967001	12	1.2858	5500
idr10	Chr	1183968	1189501	9	2.5246	5533
idr10	Chr	1752001	1771001	39	1.7893	19000
idr10	Chr	1875001	1880501	10	1.7689	5500
idr10	Chr	1921501	1928001	14	1.8983	6500
idr10	Chr	1980501	2014001	67	1.4571	33500
idr11	Chr	11501	56501	86	2.6049	45000
idr11	Chr	59994	66001	13	1.0938	6007
idr11	Chr	96001	103001	14	2.6669	7000
idr11	Chr	114988	120001	11	1.2589	5013
idr11	Chr	175001	184501	20	3.4418	9500
idr11	Chr	633501	638501	11	1.2482	5000
idr11	Chr	749456	759501	21	0.8475	10045
idr11	Chr	805001	813501	17	2.0824	8500
idr11	Chr	1753001	1758501	12	1.5355	5500
idr11	Chr	1765501	1771001	12	1.6388	5500
idr11	Chr	1980501	2014001	67	0.7139	33500
trmb1	Chr	96001	103501	15	1.8339	7500
trmb1	Chr	175001	183001	17	1.3411	8000
trmb1	Chr	251001	259501	18	0.995	8500
trmb1	Chr	331992	339976	17	-0.8359	7984
trmb1	Chr	1766001	1771001	11	1.7297	5000
trmb1	Chr	1955001	2014001	117	0.6139	59000
trmb2	Chr	17501	45001	52	0.7015	27500
trmb2	Chr	96001	103501	15	1.9273	7500
trmb2	Chr	177001	183001	13	1.4493	6000
trmb2	Chr	1741501	1771001	60	0.6949	29500
trmb2	Chr	1836001	1843001	15	0.6396	7000
trmb2	Chr	1872001	1880501	16	1.7502	8500
trmb2	Chr	1992001	2014001	44	0.9815	22000
trmb3	Chr	1	52501	103	1.0776	52500
trmb3	Chr	96989	104001	14	1.4551	7012
trmb3	Chr	267001	272501	12	0.8552	5500
trmb3	Chr	802501	817501	30	0.9552	15000
trmb3	Chr	1743001	1765501	45	0.5441	22500
trmb3	Chr	1766001	1771001	11	2.294	5000
trmb3	Chr	1867001	1879971	26	1.0004	12970
trmb3	Chr	1981001	1998001	35	0.8996	17000
trmb3	Chr	1998501	2014001	31	2.2706	15500
trmb4	Chr	1	57001	111	0.9832	57000
trmb4	Chr	95501	103501	16	1.7751	8000
trmb4	Chr	1743001	1771001	56	1.3677	28000
trmb4	Chr	1987001	2014001	54	1.8412	27000
trmb5	Chr	1	59501	115	1.0355	59500
trmb5	Chr	267001	284501	36	0.587	17500
trmb5	Chr	799501	817001	35	0.9259	17500
trmb5	Chr	1766001	1771001	11	1.8574	5000
trmb5	Chr	1982001	1998001	33	0.7662	16000
trmb5	Chr	1998501	2014001	31	2.1521	15500
trmb6	Chr	1	15001	30	0.8427	15000
trmb6	Chr	95501	102501	14	2.3154	7000
trmb6	Chr	1750501	1771001	41	1.1317	20500
trmb6	Chr	1867001	1879971	26	0.9395	12970
trmb6	Chr	1989001	2003501	30	1.0504	14500
trmb6	Chr	2006501	2014001	16	1.2279	7500
trmb7	Chr	1750501	1771001	41	1.0522	20500
trmb7	Chr	1928501	1954501	52	-0.5602	26000
trmb7	Chr	1955001	1997001	85	0.529	42000
trmb7	Chr	1997501	2014001	33	2.173	16500
trmb8	Chr	237001	284501	96	0.954	47500
trmb8	Chr	628001	641501	28	0.786	13500
trmb8	Chr	799001	817001	36	0.8146	18000
trmb8	Chr	969501	977001	16	-0.8639	7500
trmb8	Chr	983001	989501	14	-0.9387	6500
trmb8	Chr	1142501	1183968	83	-0.6694	41467
trmb8	Chr	1750501	1771001	41	1.556	20500
trmb8	Chr	1982001	2014001	64	2.2559	32000
trmb9	Chr	238001	283001	91	0.9158	45000
trmb9	Chr	1750501	1771001	41	1.6034	20500
trmb9	Chr	1977001	2014001	74	1.6825	37000
trmb10	Chr	1	17001	34	0.9948	17000
trmb10	Chr	95501	103501	16	1.0954	8000
trmb10	Chr	164001	190001	53	-0.5146	26000
trmb10	Chr	190501	201501	23	0.5363	11000
trmb10	Chr	207001	215501	18	0.6513	8500
trmb10	Chr	216001	227001	22	-0.5132	11000
trmb10	Chr	227501	387001	315	0.6168	159500
trmb10	Chr	779001	793001	29	-0.6569	14000
trmb10	Chr	1155501	1183968	57	-0.8162	28467
trmb10	Chr	1750501	1759501	19	1.3856	9000
trmb10	Chr	1766001	1771001	11	1.9617	5000
trmb10	Chr	1928501	1954501	52	-0.6592	26000
trmb10	Chr	1990501	2014001	47	1.5283	23500
trmb11	Chr	1	37501	75	1.118	37500
trmb11	Chr	1154501	1186001	60	-0.5848	31500
trmb11	Chr	1186501	1203501	35	0.7503	17000
trmb11	Chr	1332501	1338501	13	1.568	6000
trmb11	Chr	1557501	1579454	44	0.561	21953
trmb11	Chr	1741001	1771501	62	1.1926	30500
trmb11	Chr	1992001	2014001	44	1.2751	22000
trmb12	Chr	1	57001	110	1.4855	57000
trmb12	Chr	802501	812972	21	1.2479	10471
trmb12	Chr	1185001	1240001	108	0.5591	55000
trmb12	Chr	1628001	1653001	51	-0.6516	25000
trmb12	Chr	1750501	1771501	42	1.2164	21000
trmb12	Chr	1980501	2014001	67	0.9437	33500
trmb13	Chr	1	58501	113	1.7686	58500
trmb13	Chr	99001	104501	10	2.9748	5500
trmb13	Chr	114988	120001	11	1.5811	5013
trmb13	Chr	161001	167501	14	1.0971	6500
trmb13	Chr	168001	174492	14	-0.7656	6491
trmb13	Chr	175001	184501	20	2.3867	9500
trmb13	Chr	464001	470501	14	0.5851	6500
trmb13	Chr	507001	577001	139	-0.5174	70000
trmb13	Chr	633001	639001	13	1.0244	6000
trmb13	Chr	798001	814001	32	1.0122	16000
trmb13	Chr	1183968	1189501	10	1.6317	5533
trmb13	Chr	1232501	1240001	16	0.5623	7500
trmb13	Chr	1262001	1284001	45	0.5508	22000
trmb13	Chr	1606001	1616001	21	0.5639	10000
trmb13	Chr	1743501	1771001	55	0.6547	27500
trmb13	Chr	1813001	1832001	39	-0.5826	19000
trmb13	Chr	1873501	1882001	18	0.8054	8500
trmb13	Chr	1995001	2014001	38	1.0607	19000
trmb14	Chr	1	58501	113	1.7686	58500
trmb14	Chr	99001	104501	10	2.9748	5500
trmb14	Chr	114988	120001	11	1.5811	5013
trmb14	Chr	161001	167501	14	1.0971	6500
trmb14	Chr	168001	174492	14	-0.7656	6491
trmb14	Chr	175001	184501	20	2.3867	9500
trmb14	Chr	464001	470501	14	0.5851	6500
trmb14	Chr	507001	577001	139	-0.5174	70000
trmb14	Chr	633001	639001	13	1.0244	6000
trmb14	Chr	798001	814001	32	1.0122	16000
trmb14	Chr	1183968	1189501	10	1.6317	5533
trmb14	Chr	1232501	1240001	16	0.5623	7500
trmb14	Chr	1262001	1284001	45	0.5508	22000
trmb14	Chr	1606001	1616001	21	0.5639	10000
trmb14	Chr	1743501	1771001	55	0.6547	27500
trmb14	Chr	1813001	1832001	39	-0.5826	19000
trmb14	Chr	1873501	1882001	18	0.8054	8500
trmb14	Chr	1995001	2014001	38	1.0607	19000
trmb15	Chr	11001	49501	76	2.1864	38500
trmb15	Chr	50001	70501	37	0.5987	20500
trmb15	Chr	95501	104501	17	2.3323	9000
trmb15	Chr	114988	120001	11	1.2115	5013
trmb15	Chr	161001	167501	14	1.2933	6500
trmb15	Chr	179501	184501	11	1.9839	5000
trmb15	Chr	800501	812972	25	0.9242	12471
trmb15	Chr	1982501	2014001	63	0.5005	31500
trmb16	Chr	1	45001	89	1.0932	45000
trmb16	Chr	96001	104501	16	2.4654	8500
trmb16	Chr	114988	120489	12	1.1296	5501
trmb16	Chr	161001	167501	14	1.4012	6500
trmb16	Chr	168001	174492	14	-0.6293	6491
trmb16	Chr	799501	814001	29	0.825	14500
trmb16	Chr	1813001	1828501	32	-0.5515	15500
trmb16	Chr	1873501	1881501	17	0.8248	8000
trmb16	Chr	1995501	2014001	37	0.7024	18500
hrg1	Chr	12501	53001	78	1.5996	40500
hrg1	Chr	96001	102501	13	2.8164	6500
hrg1	Chr	178501	183501	11	2.8863	5000
hrg1	Chr	252001	257001	11	1.5422	5000
hrg1	Chr	300001	307501	16	0.8538	7500
hrg1	Chr	348001	377501	60	0.5486	29500
hrg1	Chr	805501	812001	13	1.7494	6500
hrg1	Chr	1146501	1186001	78	-0.5332	39500
hrg1	Chr	1627454	1728001	200	-0.5138	100547
hrg1	Chr	1754501	1759501	11	1.4456	5000
hrg1	Chr	1764501	1770501	13	1.7634	6000
hrg1	Chr	1992001	2014001	44	0.9374	22000
hrg2	Chr	17501	55001	73	1.3845	37500
hrg2	Chr	59994	66001	13	0.6415	6007
hrg2	Chr	96001	103501	15	2.2363	7500
hrg2	Chr	178501	184501	13	2.4335	6000
hrg2	Chr	252001	257001	11	1.1291	5000
hrg2	Chr	805001	811001	12	1.849	6000
hrg2	Chr	1297001	1303501	14	1.0157	6500
hrg2	Chr	1753001	1759501	14	1.59	6500
hrg2	Chr	1764501	1771001	14	1.9861	6500
hrg2	Chr	1992001	2014001	44	1.1331	22000
cmyc1	Chr	12501	17501	10	2.2574	5000
cmyc1	Chr	18001	45001	53	0.8074	27000
cmyc1	Chr	48501	57001	16	0.8921	8500
cmyc1	Chr	59994	66501	14	0.5597	6507
cmyc1	Chr	96001	102501	13	2.069	6500
cmyc1	Chr	175501	183501	17	2.0485	8000
cmyc1	Chr	252001	259501	16	0.7681	7500
cmyc1	Chr	805501	811501	12	1.6539	6000
cmyc2	Chr	30001	95501	131	-0.5836	65500
cmyc2	Chr	96989	103501	14	0.8741	6512
cmyc2	Chr	252001	259501	16	0.6422	7500
cmyc2	Chr	980001	989501	20	-0.6505	9500
cmyc2	Chr	992001	997001	11	-0.5052	5000
cmyc2	Chr	1157001	1186001	57	-0.6113	29000
cmyc2	Chr	1272001	1277001	11	1.0638	5000
cmyc2	Chr	1296001	1302501	14	1.0544	6500
cmyc2	Chr	1332501	1339001	14	1.3815	6500
cmyc2	Chr	1524001	1531501	16	1.1516	7500
cmyc2	Chr	1584001	1591501	16	0.5088	7500
cmyc2	Chr	1598001	1607452	20	-0.5779	9451
cmyc2	Chr	1728501	1751501	47	0.8596	23000
cmyc2	Chr	1752001	1759501	16	2.3746	7500
cmyc2	Chr	1764001	1771501	16	2.4702	7500
cmyc2	Chr	1771952	1920501	297	0.7462	148549
cmyc2	Chr	1924001	2003501	159	0.8754	79500
cmyc2	Chr	2005501	2011001	12	2.3401	5500
cmyc3	Chr	5001	11001	10	-0.6628	6000
cmyc3	Chr	11501	46001	60	0.7351	34500
cmyc3	Chr	70001	83501	25	-0.6645	13500
cmyc3	Chr	177001	183501	14	1.5787	6500
cmyc3	Chr	184001	228501	83	-0.5541	44500
cmyc3	Chr	444501	451501	13	0.5023	7000
cmyc3	Chr	472001	484001	24	-0.5316	12000
cmyc3	Chr	720001	731501	24	0.5215	11500
cmyc3	Chr	748501	755501	12	0.7769	7000
cmyc3	Chr	777001	792501	31	-0.6161	15500
cmyc3	Chr	804001	812501	17	1.1147	8500
cmyc3	Chr	1161001	1183501	39	-0.6545	22500
cmyc3	Chr	1537001	1578501	83	0.5093	41500
cmyc3	Chr	1752501	1759501	15	1.4211	7000
cmyc3	Chr	1764501	1769501	11	1.619	5000
cmyc3	Chr	1873501	1881501	15	1.792	8000
trh1	Chr	1	15489	32	0.7628	15488
trh1	Chr	18001	45001	53	1.0165	27000
trh1	Chr	72001	79501	15	-0.8355	7500
trh1	Chr	95501	104501	17	2.2541	9000
trh1	Chr	175001	184501	20	2.1003	9500
trh1	Chr	525001	577001	103	-0.5865	52000
trh1	Chr	633001	638501	12	0.7376	5500
trh1	Chr	798001	814001	32	0.5879	16000
trh1	Chr	2006001	2014001	17	0.5499	8000
trh2	Chr	1	15489	32	0.6716	15488
trh2	Chr	17501	45001	54	1.2204	27500
trh2	Chr	96001	104501	16	2.6621	8500
trh2	Chr	114988	120001	11	1.3271	5013
trh2	Chr	161001	167501	14	1.2767	6500
trh2	Chr	175001	184501	20	1.9297	9500
trh2	Chr	1988001	2014001	52	0.7038	26000
tfbd1	Chr	1	48001	95	1.1988	48000
tfbd1	Chr	93001	98501	12	0.7701	5500
tfbd1	Chr	1992001	2014001	44	0.779	22000
tfbd2	Chr	1	15489	32	0.7544	15488
tfbd2	Chr	17501	45001	54	1.2742	27500
tfbd2	Chr	161001	169501	18	0.9823	8500
tfbd2	Chr	175001	184001	19	2.42	9000
tfbd3	Chr	8001	15489	16	1.2715	7488
tfbd3	Chr	17501	50001	64	1.6407	32500
tfbd3	Chr	72001	79501	15	-0.754	7500
tfbd3	Chr	95501	104501	17	2.5934	9000
tfbd3	Chr	161001	167501	14	1.2301	6500
tfbd3	Chr	175001	184501	20	2.46	9500
tfbd3	Chr	525501	577001	102	-0.5648	51500
tfbd3	Chr	633001	641001	17	0.6051	8000
tfbd3	Chr	798001	814001	32	0.5471	16000
tfbd3	Chr	1750963	1760001	19	0.8229	9038
tfbd3	Chr	1765501	1771501	13	0.8848	6000
tfbd3	Chr	1988001	2014001	52	0.772	26000
sir1	Chr	1	15489	30	0.593	15488
sir1	Chr	17501	44501	51	0.5566	27000
sir1	Chr	99001	104501	10	1.8673	5500
sir1	Chr	801501	814001	25	0.5606	12500
sir1	Chr	814501	876501	123	-0.5376	62000
sir1	Chr	983001	991001	17	-1.0669	8000
sir1	Chr	1154001	1183968	57	-0.6102	29967
sir1	Chr	1746001	1771501	51	0.6294	25500
sir1	Chr	1931001	1951001	40	-0.5684	20000
sir1	Chr	1987001	2014001	54	1.0555	27000
sir2	Chr	1743001	1767501	48	1.1645	24500
sir2	Chr	1866001	1881501	32	1.467	15500
sir2	Chr	1980501	2014001	67	1.5204	33500
sir3	Chr	1	57001	106	1.2807	57000
sir3	Chr	802001	812972	22	1.2194	10971
sir3	Chr	1981001	2014001	66	1.2022	33000
sir4	Chr	1	50001	99	1.6181	50000
sir4	Chr	95501	103001	15	2.4423	7500
sir4	Chr	114988	120001	11	1.323	5013
sir4	Chr	161001	167501	14	1.1183	6500
sir4	Chr	168001	174492	14	-0.7988	6491
sir4	Chr	175001	184501	20	2.4462	9500
sir4	Chr	185001	190001	11	-0.7528	5000
sir4	Chr	202001	207001	11	-0.8192	5000
sir4	Chr	216001	227501	24	-0.6252	11500
sir4	Chr	251501	257501	13	0.9313	6000
sir4	Chr	1271501	1284001	26	0.6456	12500
sir4	Chr	1744501	1771501	54	0.5697	27000
sir4	Chr	1813501	1828501	31	-0.7016	15000
sir4	Chr	1875001	1881501	14	0.9402	6500
sir4	Chr	1995001	2014001	38	0.9127	19000
sir5	Chr	1	15489	32	0.7105	15488
sir5	Chr	17501	45001	54	1.5241	27500
sir5	Chr	300501	311001	22	0.6046	10500
sir5	Chr	525501	578501	105	-0.6212	53000
sir5	Chr	633001	638501	12	1.017	5500
sir5	Chr	760001	770956	23	-0.5486	10955
sir5	Chr	798001	814001	32	0.9434	16000
sir5	Chr	1875001	1881501	14	0.7728	6500
sir5	Chr	2006001	2014001	17	0.6955	8000
sir6	Chr	1	45001	89	1.3786	45000
sir6	Chr	99001	104501	10	2.8273	5500
sir6	Chr	114988	120001	11	1.3895	5013
sir6	Chr	161001	167501	14	1.2491	6500
sir6	Chr	168001	174492	14	-0.636	6491
sir6	Chr	175001	184501	20	2.3546	9500
sir6	Chr	799501	814001	29	0.888	14500
sir6	Chr	1988001	2003501	32	0.6019	15500
sir6	Chr	2006001	2014001	17	0.78	8000
