# Supplementary material for: Copy number variation is associated with gene expression change in archaea
Source: Microb Genom. 2018 Aug 24;4(9):e000210. doi: 10.1099/mgen.0.000210 (PMC6202454; doi:10.1099/mgen.0.000210)
Supplement: Supplementary File 6 [file mgen-4-210-s006.xlsx]

## Sheet: legend
Supplementary Table S6. RNA-seq data
Column	Meaning
Locus_tag	Gene identifier from NCBI GenBank
Old_locus_tag	Gene identifier from original genome sequence (Ng et al., 2000)
Gene_name	Common name of gene, where known
ura3_1	Parent control strain, biological replicate 1
ura3_2	Parent control strain, biological replicate 2
ura3_3	Parent control strain, biological replicate 3
hlx2_1	∆hlx2 deletion strain, biological replicate 1
hlx2_2	∆hlx2 deletion strain, biological replicate 2
hlx2_3	∆hlx2 deletion strain, biological replicate 3

## Sheet: S6_Table
Locus_tag	Old_locus_tag	Gene_name	ura3_1	ura3_2	ura3_3	hlx2_1	hlx2_2	hlx2_3
VNG_RS00005			90	65	40	72	93	64
VNG_RS00010	VNG0001H	VNG0001H	5820	6582	6413	7992	7337	8346
VNG_RS00015	VNG0002G	yvrO	2740	3355	3703	4384	3849	4199
VNG_RS00020	VNG0003C	VNG0003C	3867	4817	5524	6174	5551	5885
VNG_RS00025	VNG0005H	VNG0005H	4851	5931	6922	7440	5267	6305
VNG_RS00030	VNG0006G	glmS	6102	7118	7723	7228	6873	6532
VNG_RS00035	VNG0008G	graD5	1832	2252	2122	2342	1906	2027
VNG_RS00040	VNG0009G	graD2	1131	1267	1198	1402	1110	1253
VNG_RS00045	VNG0011C	VNG0011C	3383	3728	3400	3660	2865	3384
VNG_RS00050	VNG0013C	VNG0013C	37725	48601	57412	60536	41675	49583
VNG_RS00055			259	358	345	368	343	394
VNG_RS00060	VNG0016H	VNG0016H	438	573	469	468	489	536
VNG_RS00065	VNG0017H	VNG0017H	36	36	24	31	29	36
VNG_RS00070	VNG0018H	VNG0018H	22	26	23	23	25	35
VNG_RS00075	VNG0020H	VNG0020H	46	70	45	59	52	53
VNG_RS00080	VNG0021H	VNG0021H	13	10	12	12	13	10
VNG_RS00085	VNG0022H	VNG0022H	43	51	33	44	44	45
VNG_RS00090	VNG0023H	VNG0023H	38	51	46	41	41	49
VNG_RS00095	VNG0024H	VNG0024H	50	51	34	52	51	54
VNG_RS00100	VNG0025H	VNG0025H	383	486	429	416	450	467
VNG_RS00105	VNG0026C	VNG0026C	3370	4048	3792	4576	3214	4043
VNG_RS00110	VNG0028C	VNG0028C	201	160	97	104	99	160
VNG_RS00115	VNG0031H	VNG0031H	806	923	733	685	777	851
VNG_RS00120			13	10	10	8	6	6
VNG_RS00125	VNG0035H		1601	2046	2421	1945	2109	2251
VNG_RS00130			1363	1715	1701	1582	1365	1696
VNG_RS00135	VNG0037H	VNG0037H	574	799	687	856	601	790
VNG_RS00140	VNG0038H	VNG0038H	572	782	708	632	653	847
VNG_RS00145	VNG0039H	VNG0039H	266	341	207	282	215	291
VNG_RS00150	VNG0040C	VNG0040C	1857	2422	2251	2411	2148	2577
VNG_RS00155	VNG0041C	VNG0041C	1764	2172	1745	1923	1830	2298
VNG_RS00160	VNG0042G	ntp	15865	20314	20600	27046	15314	19262
VNG_RS00165	VNG0043H	VNG0043H	7449	9557	8311	8299	7457	8570
VNG_RS00170	VNG0044H	VNG0044H	26113	34944	33528	35365	27739	30458
VNG_RS00175	VNG0045C	VNG0045C	694	833	743	775	1112	837
VNG_RS00180	VNG0046G	ugd	2192	2694	2484	2134	2232	2287
VNG_RS00185	VNG0047Gm		1130	1448	1251	1248	1202	1566
VNG_RS00190			288	229	202	285	306	272
VNG_RS00195	VNG0051G	rfbU1	5013	6427	5819	5058	5904	6591
VNG_RS00200			0	0	0	0	0	0
VNG_RS00205	VNG0052H	VNG0052H	3	9	1	21	26	26
VNG_RS00210	VNG0053H	VNG0053H	1011	1296	1157	1145	1118	1231
VNG_RS00215	VNG0054H	VNG0054H	11	13	4	18	6	15
VNG_RS00220	VNG0056H	VNG0056H	1120	1324	1236	1108	1116	1315
VNG_RS00225			28	51	19	38	29	50
VNG_RS00230			46	43	37	45	40	51
VNG_RS00235	VNG0057H	VNG0057H	377	534	582	591	497	714
VNG_RS00240	VNG0058H	VNG0058H	1163	1369	1277	1195	1172	1509
VNG_RS00245	VNG0059H	VNG0059H	1	4	2	2	4	0
VNG_RS00250	VNG0061C	VNG0061C	2097	2638	2496	2280	2275	2630
VNG_RS00255	VNG0062G	lpb	769	787	625	665	715	764
VNG_RS00260	VNG0063G	galE2	615	782	729	716	739	883
VNG_RS00265	VNG0064G	graD3	135	169	154	194	182	200
VNG_RS00270	VNG0065G	gmd	583	781	790	648	658	837
VNG_RS00275	VNG0066H	VNG0066H	376	470	497	518	404	503
VNG_RS00280	VNG0067H	VNG0067H	290	384	441	409	370	435
VNG_RS00285	VNG0068H	VNG0068H	60	87	135	119	99	114
VNG_RS00290	VNG0070H	VNG0070H	4544	5941	5833	4342	5633	5767
VNG_RS00295	VNG0072H	VNG0072H	249	352	332	278	278	331
VNG_RS00300			176	229	148	213	181	226
VNG_RS00305	VNG0073C	VNG0073C	4	9	5	8	5	16
VNG_RS00310	VNG0075H	VNG0075H	119	192	196	216	138	205
VNG_RS00315	VNG0077H	VNG0077H	2489	3112	3413	2949	2973	3460
VNG_RS00320			913	1242	1349	1060	1102	1135
VNG_RS00325	VNG0080H	VNG0080H	205	303	278	307	270	300
VNG_RS00330	VNG0081G	moaE	442	473	624	531	467	441
VNG_RS00335	VNG0084G	moeB	471	457	422	403	396	466
VNG_RS00340	VNG0085G	moaA	953	1131	978	1359	1062	1212
VNG_RS00345	VNG0086Gm		846	937	1117	1186	902	876
VNG_RS00350	VNG0090G	moeA1	732	883	941	1114	833	821
VNG_RS00355	VNG0089G	pimT1	1228	1376	1186	1513	1136	1218
VNG_RS00360	VNG0091C	VNG0091C	326	378	325	451	332	354
VNG_RS00365	VNG0094C	VNG0094C	2743	3535	3563	3388	2851	2970
VNG_RS00370	VNG0096C	VNG0096C	4397	5606	6066	5611	4743	5006
VNG_RS00375	VNG0095G	gapB	3617	4478	4730	4464	3720	4420
VNG_RS00380	VNG0097G	hsp2	1145	1348	1415	1436	1301	1462
VNG_RS00385	VNG0098G	rimK	1439	1659	1622	2091	1569	1619
VNG_RS00390	VNG0099G	rpl10e	13133	15964	14938	16371	13338	17011
VNG_RS00395	VNG0101G	cspD1	16518	17891	14468	21934	13274	19942
VNG_RS00400	VNG0102C	VNG0102C	957	1301	1358	1331	1104	1226
VNG_RS00405	VNG0104G	serA3	360	375	447	543	397	413
VNG_RS00410	VNG0105H	VNG0105H	128	156	171	204	137	165
VNG_RS00415	VNG0106G	rmeM	1660	1914	1847	2028	1822	2074
VNG_RS00420	VNG0107G	rmeS	1976	2600	2198	1982	2250	2210
VNG_RS00425	VNG0108G	rmeR	2367	2814	2475	2227	2465	2422
VNG_RS00430	VNG0110C	VNG0110C	426	488	479	416	465	442
VNG_RS00435	VNGt01		38	9	8	8	8	9
VNG_RS00440			3669	4025	3512	3137	3427	3820
VNG_RS00445			0	0	0	0	0	0
VNG_RS00450	VNG0113H	VNG0113H	108	138	151	171	147	130
VNG_RS00455	VNG0115G	yusZ1	836	933	796	956	806	1062
VNG_RS00460			59	68	73	75	54	56
VNG_RS00465			0	0	0	0	0	0
VNG_RS00470	VNG0116H	VNG0116H	88	86	52	45	73	81
VNG_RS00475			17	17	15	19	15	27
VNG_RS00480	VNG0117H	VNG0117H	22	18	13	20	16	13
VNG_RS00485	VNG0118H	VNG0118H	30	35	29	36	26	34
VNG_RS00490	VNGt02		12	13	5	11	7	14
VNG_RS00495	VNG0121H	VNG0121H	97	123	152	168	100	125
VNG_RS00500	VNG0123G	trp1	1102	1282	1321	1712	1488	1697
VNG_RS00505	VNG0124C	VNG0124C	1240	1445	1732	1875	1408	1587
VNG_RS00510	VNG0125H	VNG0125H	317	390	472	514	343	389
VNG_RS00515	VNG0127C	VNG0127C	245	283	236	332	254	278
VNG_RS00520	VNG0128C	VNG0128C	1443	1778	1822	1661	1539	1719
VNG_RS00525	VNG0129G	hsp5	4041	4961	5510	6161	5423	6197
VNG_RS00530	VNG0130H	VNG0130H	538	630	907	995	659	757
VNG_RS00535	VNG0132C	VNG0132C	746	822	878	1235	698	881
VNG_RS00540	VNGt03		22	21	15	20	5	18
VNG_RS00545	VNG0133G	rpa	4345	5354	5336	5898	5152	5490
VNG_RS00550	VNG0134G	hpyA	1717	2187	2361	2433	1959	2248
VNG_RS00555	VNG0136G	aup	2855	3300	3963	3890	3332	3384
VNG_RS00560	VNG0137G	cca	1090	1350	1601	1594	1213	1230
VNG_RS00565	VNGt04		81	44	19	63	20	70
VNG_RS00570	VNGt05		63	52	63	128	41	79
VNG_RS00575			19	24	28	41	19	32
VNG_RS00580	VNG0138H	VNG0138H	22	15	15	39	27	30
VNG_RS00585	VNG0141H	VNG0141H	125	134	143	146	124	155
VNG_RS00590	VNG0142C	VNG0142C	1340	1599	1414	1492	1608	1874
VNG_RS00595	VNG0144H	VNG0144H	837	1145	1129	1047	914	1216
VNG_RS00600	VNG0146H	VNG0146H	449	618	795	900	827	917
VNG_RS00605	VNG0147C	VNG0147C	760	804	747	925	767	926
VNG_RS00610	VNG0149G	zntA	1997	1351	1951	3489	1402	3621
VNG_RS00615	VNG0150H	VNG0150H	405	484	593	646	368	485
VNG_RS00620			490	629	810	883	549	688
VNG_RS00625	VNG0152G	prrC	1515	1759	1866	1860	1478	1667
VNG_RS00630	VNG0153C	VNG0153C	2200	2657	3186	3251	2667	3104
VNG_RS00635	VNG0154G	merA	811	866	994	1246	950	1059
VNG_RS00640	VNG0156C	VNG0156C	265	294	405	523	272	349
VNG_RS00645	VNG0157G	oxlT	182	224	197	251	160	205
VNG_RS00650	VNG0158G	kdgK	1193	1352	1489	1659	1197	1406
VNG_RS00655	VNG0159G	mutL	635	881	1030	1135	783	814
VNG_RS00660	VNG0160G	boa1	1284	1636	1745	1933	1479	1715
VNG_RS00665	VNG0161G	gdhB	84738	104602	127088	121647	109500	125002
VNG_RS00670	VNG0162G	alkK	32029	37368	41538	37694	37763	40096
VNG_RS00675	VNG0163G	mutS1	2655	3338	3450	3517	2890	2982
VNG_RS00680	VNG0164G	hef	251	314	286	324	276	328
VNG_RS00685	VNG0166G	psmA2	6385	6653	6741	7380	6021	7140
VNG_RS00690			237	274	313	427	297	331
VNG_RS00695	VNG0168H	VNG0168H	1174	1285	1154	1769	1278	1556
VNG_RS00700	VNG0170Cm		454	465	442	756	537	691
VNG_RS00705	VNG0171C	VNG0171C	86	128	125	122	94	117
VNG_RS00710	VNG0172G	mutS2	627	789	739	840	655	699
VNG_RS00715	VNG0174G	cat1	4088	5345	4919	6008	4973	5240
VNG_RS00720	VNG0175G	trkA1	2224	2860	2664	2906	2697	2842
VNG_RS00725	VNG0176H	VNG0176H	286	319	306	372	247	237
VNG_RS00730	VNG0177G	rpl15e	14010	16071	15182	17825	13352	14796
VNG_RS00735	VNG0178H	VNG0178H	1419	1688	1819	2088	1639	1848
VNG_RS00740	VNG0179C	VNG0179C	1382	1723	1726	1886	1417	1734
VNG_RS00745	VNG0180G	hop	144	142	166	241	160	226
VNG_RS00750	VNG0181G	lpl	305	394	475	364	344	373
VNG_RS00755	VNG0183G	xthA	3033	3994	4842	4287	3830	4382
VNG_RS00760	VNG0184H	VNG0184H	769	942	1108	1294	857	1073
VNG_RS00765	VNG0186G	pepB1	2398	2849	3430	3238	2841	3035
VNG_RS00770	VNG0187H	VNG0187H	666	679	630	766	611	650
VNG_RS00775	VNG0188H	VNG0188H	128	138	156	166	128	154
VNG_RS00780	VNG0189C	VNG0189C	156	157	108	177	154	176
VNG_RS00785	VNG0190C	VNG0190C	1224	1345	994	1065	1101	1190
VNG_RS00790	VNG0192G	ftsZ2	54785	59246	56210	50000	54313	54929
VNG_RS00795	VNG0194H	VNG0194H	11307	12433	9071	10578	9022	10390
VNG_RS00800	VNG0195H	VNG0195H	1732	2376	2481	2581	1896	2570
VNG_RS00805	VNGt06		15	24	17	25	9	16
VNG_RS00810	VNG0196H	VNG0196H	413	444	389	408	365	371
VNG_RS00815	VNG0197C	VNG0197C	2017	2265	2925	3728	2059	2922
VNG_RS00820			137	137	155	232	163	176
VNG_RS00825			29	27	29	48	34	40
VNG_RS00830	VNG0199H	VNG0199H	35	55	63	51	46	63
VNG_RS00835	VNG0200C	VNG0200C	23	22	22	39	20	20
VNG_RS00840			31	24	36	36	19	23
VNG_RS00845	VNG0204H	VNG0204H	18	41	38	41	25	33
VNG_RS00850			69	77	102	125	83	80
VNG_RS00855			19	28	29	47	23	33
VNG_RS00860	VNG0207H	VNG0207H	28455	35248	28490	29267	32179	36900
VNG_RS00865			159	112	67	59	49	47
VNG_RS00870	VNG0209H	VNG0209H	68071	84653	72069	69213	78179	81463
VNG_RS00875	VNG0213H	VNG0213H	8	8	5	4	15	7
VNG_RS00880	VNG0215C	VNG0215C	502	500	415	502	475	488
VNG_RS00885	VNG0217H	VNG0217H	303	287	175	272	259	305
VNG_RS00890	VNG0218G	gspE1	59	58	76	91	61	80
VNG_RS00895	VNG0219H	VNG0219H	716	979	1354	1461	1178	1157
VNG_RS00900	VNG0220H	VNG0220H	427	649	878	902	758	719
VNG_RS00905	VNG0222C	VNG0222C	500	700	968	1040	903	801
VNG_RS00910			80	109	224	209	166	172
VNG_RS00915	VNG0223G	moxR	166	199	269	301	204	213
VNG_RS00920	VNGt07		73	65	28	96	38	47
VNG_RS00925	VNG0226G	htrA	1201	1261	1496	1793	1271	1550
VNG_RS00930	VNG0227H	VNG0227H	1074	1157	1597	1729	1278	1344
VNG_RS00935	VNG0228G	guaAa	921	1114	1363	1322	959	1208
VNG_RS00940	VNG0230C	VNG0230C	2528	2937	3206	3099	2567	2785
VNG_RS00945	VNG0231C	VNG0231C	1079	1287	1593	1720	1279	1711
VNG_RS00950	VNG0233H	VNG0233H	2466	3017	3829	3741	2491	2986
VNG_RS00955	VNG0234C	VNG0234C	5434	6349	6630	6630	5172	6044
VNG_RS00960			863	993	1257	1471	963	1131
VNG_RS00965	VNG0237H	rpoP	1917	2325	2646	2820	2214	2547
VNG_RS00970	VNG0239C	VNG0239C	4319	4603	4358	5297	3895	4582
VNG_RS00975	VNG0238H	VNG0238H	190	235	209	362	190	294
VNG_RS00980	VNG0240C	VNG0240C	480	560	624	738	549	532
VNG_RS00985	VNG0243Cm		520	573	641	758	526	595
VNG_RS00990	VNG0240a		113	135	127	140	98	119
VNG_RS00995	VNG0244H	VNG0244H	159	224	274	344	193	252
VNG_RS01000	VNG0245G	dtd	350	414	474	511	400	504
VNG_RS01005	VNG0247C	VNG0247C	460	540	660	705	458	587
VNG_RS01010	VNG0248C	VNG0248C	629	610	697	572	513	549
VNG_RS01015	VNG0249G	fbr	2785	2713	2934	2608	2170	2385
VNG_RS01020	VNG0250C	VNG0250C	656	665	619	737	593	625
VNG_RS01025	VNG0251C	VNG0251C	632	748	626	776	613	620
VNG_RS01030	VNG0252C	VNG0252C	896	947	717	1006	871	959
VNG_RS01035	VNG0254G	tfbG	5354	5986	5427	6650	6484	7062
VNG_RS01040	VNG0255C	VNG0255C	795	963	1010	1067	801	911
VNG_RS01045	VNG0256H	VNG0256H	1172	1543	1573	1480	1454	1537
VNG_RS01050	VNG0258H	VNG0258H	19994	25749	28964	24652	19920	24886
VNG_RS01055	VNG0259G	ipp	10369	9849	8180	9407	8063	9488
VNG_RS01060	VNG0262C	VNG0262C	844	1042	1429	1484	1259	1360
VNG_RS01065	VNG0264H	VNG0264H	2565	3201	3721	3540	3058	3552
VNG_RS01070	VNG0265G	ftsZ4	3097	3744	3805	4079	3265	4094
VNG_RS01075	VNG0266H	VNG0266H	670	853	889	1006	810	884
VNG_RS01080	VNG0267H	VNG0267H	696	922	1065	1123	882	975
VNG_RS01085	VNG0268C	VNG0268C	1146	1349	1547	1593	1278	1408
VNG_RS01090	VNG0270C	VNG0270C	778	929	1094	1199	948	1082
VNG_RS01095	VNG0271C	VNG0271C	262	323	399	500	320	418
VNG_RS01100	VNG0272H	VNG0272H	263	289	323	333	269	293
VNG_RS01105	VNG0274C	VNG0274C	1043	1218	1361	1586	1185	1343
VNG_RS01110	VNG0277G	crtI3	717	844	1054	1351	872	1044
VNG_RS01115			1004	1294	1436	1838	1246	1501
VNG_RS01120	VNG0281G	soxB	768	968	1433	1514	1144	1456
VNG_RS01125	VNG0283C	VNG0283C	1389	1728	2063	2273	1575	1857
VNG_RS01130			347	422	500	488	423	474
VNG_RS01135	VNG0284C	VNG0284C	2701	3102	3538	3597	2671	3187
VNG_RS01140	VNG0285C	VNG0285C	3060	4235	4338	4181	3793	3899
VNG_RS01145	VNG0286C	VNG0286C	14816	18561	19467	20317	15640	16012
VNG_RS01150	VNG0287a		5762	6891	5782	7972	6518	7715
VNG_RS01155	VNG0289H	VNG0289H	266	308	316	440	313	349
VNG_RS01160	VNG0291H	VNG0291H	447	459	535	918	621	702
VNG_RS01165	VNG0293H	VNG0293H	380	390	479	751	587	661
VNG_RS01170	VNG0294G	pnm	1975	2719	3275	3164	2469	3022
VNG_RS01175	VNG0296H	VNG0296H	1091	1272	1532	1546	1154	1397
VNG_RS01180	VNG0297H	VNG0297H	590	720	669	795	662	675
VNG_RS01185	VNG0298H	VNG0298H	171	211	257	330	171	218
VNG_RS01190	VNG0300C	VNG0300C	369	493	497	634	470	546
VNG_RS01195	VNG0301C	VNG0301C	679	858	694	847	604	725
VNG_RS01200	VNG0303G	lon	22069	24781	32186	30859	22447	23987
VNG_RS01205	VNG0306C	VNG0306C	70	69	77	70	58	75
VNG_RS01210	VNG0305G	trpC	83	140	109	150	108	125
VNG_RS01215	VNG0307G	trpB	268	334	320	408	371	328
VNG_RS01220	VNG0308Gm		146	191	173	228	179	185
VNG_RS01225	VNG0309C	VNG0309C	841	1030	1118	1105	1019	1092
VNG_RS01230	VNG0311H	VNG0311H	684	840	862	1132	662	906
VNG_RS01235	VNG0310C	VNG0310C	3160	3564	3850	4522	3827	4042
VNG_RS01240	VNG0312H	VNG0312H	935	1078	1081	1361	982	1207
VNG_RS01245	VNG0314G	aroD	726	778	782	1233	779	849
VNG_RS01250	VNG0315G	tfbF	8378	8502	7458	10334	8000	8248
VNG_RS01255	VNG0316C	VNG0316C	323	373	387	465	387	387
VNG_RS01260	VNG0318G	dpg	755	856	982	1183	717	961
VNG_RS01265	VNG0319H	VNG0319H	154	156	158	307	141	240
VNG_RS01270	VNG0320H	VNG0320H	2152	2310	2197	3250	2135	2748
VNG_RS01275	VNG0321G	ids	4998	5856	7351	8080	6581	7246
VNG_RS01280	VNG0322H	VNG0322H	698	788	958	1043	801	909
VNG_RS01285	VNG0324G	pykA	1384	1896	2640	2389	1850	1837
VNG_RS01290	VNG0326G	metS	2916	3380	3356	3750	2873	3065
VNG_RS01295	VNG0327G	gadD	1047	1223	1277	1579	1168	1390
VNG_RS01300	VNG0329G	caaX	4238	4776	5001	5804	4403	4706
VNG_RS01305	VNG0330G	ppsA	59785	65936	66347	73497	63698	66328
VNG_RS01310	VNG0331H	VNG0331H	279	361	372	376	328	376
VNG_RS01315	VNG0332C	VNG0332C	284	336	324	412	311	338
VNG_RS01320	VNG0335G	gptA1	2629	2899	2746	2845	2789	3183
VNG_RS01325	VNG0335a		1752	2227	2547	2446	2195	2299
VNG_RS01330	VNG0337H	VNG0337H	21	35	22	33	29	37
VNG_RS01335	VNG0335b		927	1311	1560	1880	1203	1374
VNG_RS01340	VNG0339H	VNG0339H	437	469	464	627	505	645
VNG_RS01345	VNG0340C	VNG0340C	692	895	975	1047	853	877
VNG_RS01350	VNG0342G	smc1	4671	5784	6363	6878	5806	6233
VNG_RS01355	VNG0343H	VNG0343H	1085	1233	1298	1239	1114	1279
VNG_RS01360	VNG0345G	gatB2	4271	5109	5858	6690	4558	5492
VNG_RS01365			381	402	609	918	526	732
VNG_RS01370	VNG0347H	VNG0347H	278	270	312	667	375	445
VNG_RS01375	VNG0349Gm		6894	8048	9011	8819	7899	7675
VNG_RS01380	VNG0351C	VNG0351C	1678	1983	2248	2663	1976	2099
VNG_RS01385	VNG0352H	VNG0352H	242	306	350	466	226	367
VNG_RS01390	VNG0354C	VNG0354C	455	535	584	607	533	650
VNG_RS01395	VNG0355G	htr14	2096	2393	3019	3058	2421	2607
VNG_RS01400			1318	1569	1524	2029	1138	1787
VNG_RS01405	VNG0359C	VNG0359C	1643	2011	2337	2440	1913	2345
VNG_RS01410	VNG0360C	VNG0360C	497	589	714	605	612	641
VNG_RS01415	VNG0361C	VNG0361C	1497	1918	2351	2544	1634	2126
VNG_RS01420	VNG0363G	nfi	718	836	1045	1021	760	884
VNG_RS01425	VNG0364G	yusZ3	773	903	1290	1377	898	1045
VNG_RS01430	VNG0365G	arsA1	854	1036	1108	1277	814	1120
VNG_RS01435	VNG0367H	VNG0367H	51	88	111	108	84	92
VNG_RS01440	VNG0368C	VNG0368C	428	501	678	769	578	617
VNG_RS01445			1062	1260	1544	1664	1273	1681
VNG_RS01450	VNG0370Hm		2275	2717	2542	3031	2551	2833
VNG_RS01455	VNG0371G	acd1	1614	1819	2161	2269	1807	2239
VNG_RS01460	VNG0373H	VNG0373H	1226	1354	1312	1305	1167	1393
VNG_RS01465	VNG0374G	nusG	2573	3241	3949	4074	3282	3848
VNG_RS01470	VNG0375G	secE	811	968	1016	1152	871	988
VNG_RS01475	VNG0376G	ftsZ1	4488	5465	5459	7027	5270	6364
VNG_RS01480	VNG0378C	VNG0378C	1489	1851	2019	2438	1816	1922
VNG_RS01485	VNG0380G	caa	2848	3250	3579	4292	3098	3471
VNG_RS01490	VNG0382G	aroE	289	346	478	451	308	341
VNG_RS01495	VNG0383H	VNG0383H	812	980	1056	1195	900	1078
VNG_RS01500	VNG0384G	trpE2	2067	2329	2527	2837	2331	2566
VNG_RS01505	VNG0386Gm		543	531	599	638	534	661
VNG_RS01510	VNG0387G	ilvE1	667	791	771	765	747	764
VNG_RS01515	VNG0388C	VNG0388C	374	455	660	572	474	580
VNG_RS01520	VNG0389C	VNG0389C	177	210	239	359	191	242
VNG_RS01525	VNG0390G	graD1	1802	2035	2250	2598	2235	2728
VNG_RS01530	VNG0391C	VNG0391C	276	333	337	373	300	346
VNG_RS01535	VNG0393C	VNG0393C	1174	1356	1345	1718	1320	1558
VNG_RS01540	VNG0394C	VNG0394C	30492	34028	31694	33189	33069	33257
VNG_RS01545	VNG0396C	VNG0396C	118	138	103	120	130	144
VNG_RS01550	VNG0398G	nthA1	839	816	648	792	643	852
VNG_RS01555	VNG0399H	VNG0399H	2356	2942	3285	3532	2719	3363
VNG_RS01560	VNG0401G	epf2	8182	8926	8969	10801	9818	9885
VNG_RS01565	VNG0403G	proS	5097	5987	7065	7321	5789	6796
VNG_RS01570	VNG0404H	VNG0404H	819	1006	1117	1115	995	1153
VNG_RS01575	VNG0405C	VNG0405C	1051	1081	1306	1389	1177	1265
VNG_RS01580	VNG0406C	egsA	876	1108	1355	1421	1028	1146
VNG_RS01585	VNG0407H	VNG0407H	598	738	912	1232	813	885
VNG_RS01590	VNG0408H	VNG0408H	492	588	920	1133	507	651
VNG_RS01595	VNG0409C	VNG0409C	1869	2107	3324	3120	2504	2609
VNG_RS01600	VNG0410G	rfbU2	4627	5691	6685	7557	5785	6272
VNG_RS01605	VNG0412G	folP	2190	3363	7211	4558	3459	3540
VNG_RS01610	VNG0414G	purH	2206	5172	18549	6177	5027	5518
VNG_RS01615	VNG0415G	purB	784	1429	3751	1552	1422	1564
VNG_RS01620	VNG0417H	VNG0417H	1627	1945	2135	2136	1747	1916
VNG_RS01625	VNG0419C	VNG0419C	1058	1230	1366	1520	1249	1455
VNG_RS01630	VNG0420H	VNG0420H	515	556	521	774	526	616
VNG_RS01635	VNG0421C	VNG0421C	769	959	965	1183	792	962
VNG_RS01640	VNG0422G	cyc	767	932	1203	1324	989	1022
VNG_RS01645	VNG0424C	VNG0424C	1871	2323	2730	3234	2605	3240
VNG_RS01650	VNG0425G	pimT2	3241	4112	5084	6307	4710	5242
VNG_RS01655	VNG0426G	rpoM	797	903	681	906	919	1111
VNG_RS01660	VNG0427G	yfmO2	470	533	666	767	576	643
VNG_RS01665	VNG0428G	fad2	927	1110	1136	1313	1101	1176
VNG_RS01670	VNG0429H	VNG0429H	585	678	933	868	709	846
VNG_RS01675			1425	1651	1609	2404	1530	1636
VNG_RS01680	VNG0431G	apa	1547	1816	1990	2359	1720	2240
VNG_RS01685	VNG0433C	VNG0433C	4418	5512	5117	6443	4681	6196
VNG_RS01690	VNG0435H	VNG0435H	425	494	578	696	537	516
VNG_RS01695	VNG0436G	nhaC1	2423	2492	2844	3572	2672	2861
VNG_RS01700	VNG0437C	VNG0437C	442	513	746	782	572	592
VNG_RS01705	VNG0439C	VNG0439C	7567	8440	9926	11481	8690	9275
VNG_RS01710	VNG0438G	ferA3	638	789	947	1132	726	985
VNG_RS01715	VNG0440C	VNG0440C	529	576	596	804	549	665
VNG_RS01720	VNG0441H	VNG0441H	481	518	616	655	513	548
VNG_RS01725	VNG0442G	rspA	927	1029	1152	1399	1057	1129
VNG_RS01730	VNG0444G	dapA	547	640	841	1075	676	727
VNG_RS01735	VNG0447H	VNG0447H	743	924	1014	1280	818	1029
VNG_RS01740	VNG0446G	gcd	390	412	443	472	386	471
VNG_RS01745	VNG0448G	pyrC	1232	1361	1463	1986	1509	1797
VNG_RS01750	VNG0450C	VNG0450C	1020	1255	1345	1566	1237	1463
VNG_RS01755	VNG0451G	phoU	1160	1839	2750	2077	1719	1657
VNG_RS01760	VNG0452G	pstB2	1099	1720	2661	1701	1616	1508
VNG_RS01765	VNG0453G	pstA2	1595	2534	4872	2995	2632	2411
VNG_RS01770	VNG0455G	pstC2	1814	2889	5653	3159	3069	2903
VNG_RS01775	VNG0457G	phoX	4118	6643	14411	7618	6788	6976
VNG_RS01780	VNG0458G	prp1	457	579	697	629	597	635
VNG_RS01785	VNG0459G	nodP	8254	10128	10406	10217	10272	11625
VNG_RS01790	VNG0461G	aspS	9272	11530	10930	12599	10919	11950
VNG_RS01795	VNG0462C	VNG0462C	143	169	176	210	148	193
VNG_RS01800	VNG0463C	VNG0463C	175	170	177	208	141	209
VNG_RS01805	VNG0465Gm		130	117	183	202	177	193
VNG_RS01810	VNG0466C	VNG0466C	91	82	130	203	163	171
VNG_RS01815	VNG0467G	yafB	6305	6326	6773	9622	7167	8944
VNG_RS01820	VNG0468C	VNG0468C	3121	3473	3458	4170	3251	3569
VNG_RS01825	VNG0469H	VNG0469H	110	123	159	160	107	136
VNG_RS01830	VNG0470G	trp3	82	88	102	110	76	91
VNG_RS01835	VNG0471C	VNG0471C	335	413	466	510	410	467
VNG_RS01840	VNG0472H	VNG0472H	637	725	711	898	603	760
VNG_RS01845	VNG0473G	porB	8191	8466	7758	10151	8497	8831
VNG_RS01850	VNG0474G	porA	13088	13637	12863	17633	14835	15628
VNG_RS01855	VNG0475C	VNG0475C	593	744	742	1003	636	790
VNG_RS01860	VNG0475a		702	816	990	1113	746	825
VNG_RS01865	VNG0478C	VNG0478C	330	365	436	530	361	418
VNG_RS01870	VNG0479G	yajO1	532	643	675	861	569	598
VNG_RS01875	VNG0481G	mcmA1	2041	2223	2041	2372	1966	2138
VNG_RS01880	VNG0482H	VNG0482H	320	383	405	484	420	439
VNG_RS01885	VNG0483C	VNG0483C	825	1023	1161	1361	954	1087
VNG_RS01890	VNG0484G	acs1	972	1180	1532	1733	1337	1558
VNG_RS01895	VNG0485H	VNG0485H	382	487	426	605	401	490
VNG_RS01900	VNG0486G	hat1	963	984	1353	1640	1251	1144
VNG_RS01905	VNG0487H	VNG0487H	1134	1273	1547	1808	1463	1550
VNG_RS01910	VNG0488H	VNG0488H	1017	1204	1278	1644	1040	1129
VNG_RS01915	VNG0489G	dJ	6631	7972	6958	8583	6991	7158
VNG_RS01920	VNG0491G	dK	34861	38903	37075	41522	35875	37370
VNG_RS01925	VNG0492H	VNG0492H	243	261	351	423	276	342
VNG_RS01930	VNG0494G	grpE	1710	1865	1529	2060	1702	1880
VNG_RS01935	VNG0496H	VNG0496H	507	593	517	643	495	545
VNG_RS01940	VNG0498C	VNG0498C	397	479	497	637	451	501
VNG_RS01945	VNG0499G	c	661	778	813	1101	817	968
VNG_RS01950	VNG0500G	ppd	604	724	1019	1135	810	943
VNG_RS01955	VNG0501G	yfmO1	544	585	397	761	435	735
VNG_RS01960	VNG0502G	aspB1	147	201	314	360	274	277
VNG_RS01965	VNG0503C	VNG0503C	202	212	341	390	246	317
VNG_RS01970	VNG0504G	ychF	1256	1387	1503	2015	1434	1639
VNG_RS01975	VNG0505C	VNG0505C	200	261	268	306	210	352
VNG_RS01980			46	62	68	112	64	82
VNG_RS01985	VNG0507C	VNG0507C	1445	1617	1576	2451	1656	1780
VNG_RS01990	VNG0508H	VNG0508H	208	219	219	409	119	252
VNG_RS01995	VNG0510G	prrIV2	6756	7755	9069	10337	8108	9423
VNG_RS02000	VNG0511H	VNG0511H	94	90	66	76	71	98
VNG_RS02005	VNG0512G	ppe	245	261	228	374	270	346
VNG_RS02010	VNG0514C	VNG0514C	871	1063	1208	1334	1161	1093
VNG_RS02015	VNG0516H	VNG0516H	149	185	211	305	163	219
VNG_RS02020			498	553	649	930	624	718
VNG_RS02025			935	1080	1104	1725	1216	1319
VNG_RS02030	VNG0520H	VNG0520H	413	566	719	934	664	803
VNG_RS02035	VNG0521G	polB1	3131	3525	3819	3943	3372	3544
VNG_RS02040	VNG0523G	inb	1083	1216	1502	2058	1533	1905
VNG_RS02045	VNG0524G	yurY	17645	19409	19651	24073	22012	22897
VNG_RS02050	VNG0525C	VNG0525C	23544	26902	28394	32972	29965	30535
VNG_RS02055	VNG0527C	VNG0527C	16729	18747	20954	23325	21818	21215
VNG_RS02060			1718	1978	1967	2603	2022	2227
VNG_RS02065	VNG0530G	troR	1064	1267	1458	1853	1516	1487
VNG_RS02070	VNGt08		32	34	39	58	43	48
VNG_RS02075			154	169	175	228	161	185
VNG_RS02080	VNG0533H	VNG0533H	1539	1879	2399	2787	1995	2405
VNG_RS02085	VNG0534C	VNG0534C	2002	2277	2512	3060	2355	2830
VNG_RS02090			1157	1306	1148	1697	1219	1698
VNG_RS02095	VNG0536G	sirR	1207	1573	1324	1656	1385	1895
VNG_RS02100	VNG0537C	VNG0537C	4024	6320	8116	7886	6308	6297
VNG_RS02105	VNG0539C	VNG0539C	2030	2997	3420	3208	2935	2966
VNG_RS02110	VNG0540G	imp	14077	19657	24892	22115	19683	20865
VNG_RS02115	VNG0541G	thrC2	1553	1686	1529	1977	1565	1736
VNG_RS02120	VNG0542C	VNG0542C	593	653	682	760	618	710
VNG_RS02125			1723	2003	1868	2363	1714	1951
VNG_RS02130			1334	1320	1073	1567	1231	1304
VNG_RS02135	VNG0546C	VNG0546C	6900	7916	8444	11552	7704	8243
VNG_RS02140	VNG0548C	VNG0548C	2991	3256	3613	3949	3214	3078
VNG_RS02145	VNG0549G	eif2a	22839	24952	26769	31263	26574	26774
VNG_RS02150	VNG0550G	rps27e	2362	2816	3064	3222	2896	3069
VNG_RS02155	VNG0551G	rpl44e	5058	5967	6042	6957	5629	6781
VNG_RS02160			35	26	24	44	33	29
VNG_RS02165			49	56	64	76	56	53
VNG_RS02170			1294	1638	2042	2526	1468	2008
VNG_RS02175	VNG0555C	VNG0555C	1541	1765	1850	2144	1570	1789
VNG_RS02180	VNG0556G	sgb	112	131	77	145	125	143
VNG_RS02185	VNGt09		119	97	104	257	148	192
VNG_RS02190	VNG0557H	VNG0557H	1809	1830	1554	3859	2796	3637
VNG_RS02195	VNG0559G	apt	1305	1596	1703	2225	1437	1870
VNG_RS02200	VNG0560C	VNG0560C	2350	2816	3359	3523	2748	2694
VNG_RS02205	VNG0562C	VNG0562C	1893	2252	2647	2688	2026	2100
VNG_RS02210	VNG0563G	ndhG2	1600	1822	2330	2429	1806	1959
VNG_RS02215	VNG0565C	VNG0565C	680	748	863	952	701	793
VNG_RS02220	VNG0564H	VNG0564H	748	766	852	1020	722	832
VNG_RS02225	VNG0566C	VNG0566C	797	1043	1389	1572	1050	1193
VNG_RS02230	VNG0570Hm		1005	1156	1435	1608	1090	1230
VNG_RS02235	VNG0568C	VNG0568C	745	799	995	1133	853	860
VNG_RS02240	VNG0571C	VNG0571C	2983	3615	4477	5342	3875	4326
VNG_RS02245	VNG0572G	dfp	1279	1309	1209	1581	1205	1403
VNG_RS02250			226	256	322	435	267	332
VNG_RS02255	VNG0573C	VNG0573C	3432	3951	4051	5822	3635	4995
VNG_RS02260	VNG0574C	VNG0574C	890	1049	1396	1559	1101	1417
VNG_RS02265	VNG0575G	ywaD	1964	2269	2569	3188	2550	2994
VNG_RS02270			707	860	942	1294	881	1033
VNG_RS02275	VNG0578H	VNG0578H	4179	4892	5231	5412	4820	5848
VNG_RS02280	VNG0579H	VNG0579H	2262	2337	1901	2734	1905	2372
VNG_RS02285	VNG0581H	VNG0581H	436	520	499	615	414	507
VNG_RS02290	VNG0582C	VNG0582C	7199	8277	9822	10241	8047	8215
VNG_RS02295	VNG0583G	cyb	6974	7931	9453	9635	7953	8090
VNG_RS02300	VNG0584H	VNG0584H	10851	12358	13742	14481	12668	12429
VNG_RS02305	VNG0585H	VNG0585H	2813	3090	3460	4094	3080	3380
VNG_RS02310	VNG0586C	VNG0586C	7882	8843	8540	11565	8700	10258
VNG_RS02315	VNG0587H	VNG0587H	1494	1842	2241	2785	1618	2091
VNG_RS02320	VNG0590H	VNG0590H	247	258	300	337	276	291
VNG_RS02325	VNG0591C	VNG0591C	333	356	420	568	365	409
VNG_RS02330	VNG0592G	nthA2	1875	2215	2035	2440	2306	2501
VNG_RS02335	VNG0593G	dmd	1565	1843	2264	2563	1880	2103
VNG_RS02340			30	21	18	16	15	20
VNG_RS02345	VNG0594H	VNG0594H	221	266	293	408	232	282
VNG_RS02350	VNG0595H	VNG0595H	504	547	743	956	563	811
VNG_RS02355			311	368	461	571	404	455
VNG_RS02360	VNG0597H	VNG0597H	2367	2226	2124	3086	1801	2365
VNG_RS02365	VNG0598C	VNG0598C	896	1012	1081	1392	1013	1085
VNG_RS02370	VNG0600C	VNG0600C	1415	1620	1379	1862	1507	1729
VNG_RS02375	VNG0599C	VNG0599C	1316	1491	1030	1962	971	1424
VNG_RS02380	VNG0601H	VNG0601H	554	664	831	968	636	830
VNG_RS02385	VNG0602C	VNG0602C	254	263	282	452	308	374
VNG_RS02390	VNG0604H	VNG0604H	244	294	247	306	297	401
VNG_RS02395	VNG0606G	yrhA	4525	5356	5765	6191	5318	6127
VNG_RS02400	VNG0608C	VNG0608C	974	1152	1132	1536	1137	1151
VNG_RS02405	VNG0609C	VNG0609C	2838	3021	2138	2973	2452	2763
VNG_RS02410	VNG0610G	hhoA
VNG_RS02415	VNGt10		4	2	1	5	0	4
VNG_RS02420	VNG0611H	VNG0611H	481	560	593	613	625	648
VNG_RS02425			7	8	9	10	9	14
VNG_RS02430	VNG0612H	VNG0612H	18	25	25	49	38	44
VNG_RS02435			134	173	259	329	203	278
VNG_RS02440	VNG0614G	htr16	453	559	599	647	594	631
VNG_RS02445	VNG0615C	VNG0615C	508	568	532	851	583	735
VNG_RS02450	VNG0617H	VNG0617H	12935	12554	14596	26999	19230	21972
VNG_RS02455	VNG0620G	edp	14200	13988	16707	28581	21838	24750
VNG_RS02460	VNG0622H	VNG0622H	500	629	719	879	675	770
VNG_RS02465	VNG0623G	yngE	1577	1699	2062	2209	2089	2190
VNG_RS02470	VNG0624H	VNG0624H	187	202	299	328	255	285
VNG_RS02475	VNG0626G	maoC2	305	336	446	503	314	476
VNG_RS02480	VNG0627G	citE	341	399	519	607	506	503
VNG_RS02485	VNG0628G	gdhA1	8065	10226	11201	13110	12115	14207
VNG_RS02490	VNG0629G	aspB2	4049	4729	5697	6833	5051	5582
VNG_RS02495	VNG0630G	ribE	1104	1225	1281	1721	1348	1381
VNG_RS02500	VNG0631C	VNG0631C	1179	1366	1636	1976	1382	1516
VNG_RS02505	VNG0632G	purK	1322	3571	11459	3613	3496	3669
VNG_RS02510	VNG0633G	purE	888	2754	8949	2412	2586	2540
VNG_RS02515	VNG0635G	nolB	6101	6853	6105	7197	6427	6816
VNG_RS02520	VNG0636G	ndhG1	7310	8356	8317	10005	8900	9186
VNG_RS02525	VNG0637G	ndhG5	25953	27440	22603	25345	29702	25505
VNG_RS02530	VNG0639G	ndhG4	7991	8859	7806	9350	9678	8601
VNG_RS02535	VNG0640G	nolD	6003	6836	6258	6514	7444	6535
VNG_RS02540	VNG0641C	VNG0641C	1412	1771	1630	1778	1776	1656
VNG_RS02545	VNG0642C	VNG0642C	1864	2086	2312	2582	2223	2326
VNG_RS02550	VNG0643G	nolC	968	1132	1171	1208	1201	1193
VNG_RS02555	VNG0646G	nuoL	13185	15047	15682	16544	15495	14835
VNG_RS02560	VNG0647G	nuoM	7459	8606	9648	10274	8526	8506
VNG_RS02565	VNG0648G	ndhG3	7193	8219	9765	10687	8175	8131
VNG_RS02570	VNG0650C	VNG0650C	1570	1920	2161	2525	1789	2114
VNG_RS02575	VNG0651G	imd1	470	598	771	911	673	753
VNG_RS02580	VNG0653G	mcmA1	389	489	765	741	835	804
VNG_RS02585	VNG0654C	VNG0654C	651	699	798	911	783	864
VNG_RS02590	VNG0656H	VNG0656H	266	310	346	469	303	390
VNG_RS02595	VNG0657G	coxA2	14190	16046	17742	21493	16827	19428
VNG_RS02600	VNG0659H	VNG0659H	3425	3681	4533	5672	3198	4503
VNG_RS02605	VNG0660H	VNG0660H	1315	1374	1488	1788	1657	1773
VNG_RS02610	VNG0662G	coxC	3511	4202	4776	6361	4097	5433
VNG_RS02615	VNG0664G	birL	563	683	793	1025	679	803
VNG_RS02620	VNG0665G	coxB1	10312	11828	11811	13717	11295	13506
VNG_RS02625	VNG0666G	ctaB	5734	7041	8850	10310	6494	7808
VNG_RS02630	VNG0667G	trp4	738	963	1366	1433	878	1113
VNG_RS02635	VNG0668C	VNG0668C	912	1096	1346	1426	1043	1219
VNG_RS02640	VNG0669H	VNG0669H	506	581	691	911	502	578
VNG_RS02645	VNG0670H	VNG0670H	823	1013	1172	1379	967	1112
VNG_RS02650	VNG0671H	VNG0671H	801	877	1021	1156	837	1095
VNG_RS02655	VNG0673G	mcmA2	792	933	1362	1265	1189	1286
VNG_RS02660	VNG0674C	VNG0674C	1734	2157	3402	3130	2799	2982
VNG_RS02665	VNG0675C	VNG0675C	1399	1514	2262	2344	2044	2012
VNG_RS02670	VNG0676C	VNG0676C	834	972	1408	1613	1078	1096
VNG_RS02675	VNG0678G	acaB1	2129	2597	3282	4369	2946	3456
VNG_RS02680	VNG0677H	VNG0677H	290	355	460	641	368	445
VNG_RS02685	VNG0679G	acd4	4064	4783	6385	7043	5729	6626
VNG_RS02690	VNG0680G	fdfT	4356	4904	6072	6878	5393	6465
VNG_RS02695	VNG0681G	hbd1	5064	5619	7101	8402	6330	7239
VNG_RS02700	VNG0682C	VNG0682C	681	744	882	1363	734	904
VNG_RS02705	VNG0683C	VNG0683C	8147	9247	9090	11783	9526	11279
VNG_RS02710	VNG0684G	fbp	8314	9626	10500	12276	10995	11661
VNG_RS02715	VNG0686C	VNG0686C	1592	2033	1990	2668	2111	2242
VNG_RS02720	VNG0688H	VNG0688H	116	122	151	179	192	187
VNG_RS02725	VNG0689G	trp5	487	582	703	903	665	860
VNG_RS02730	VNG0690C	VNG0690C	756	844	1264	1483	1036	1230
VNG_RS02735			513	554	794	945	762	818
VNG_RS02740	VNG0694G	nthB	475	437	490	665	491	515
VNG_RS02745	VNG0698H	VNG0698H	2487	3007	3991	5297	3262	4289
VNG_RS02750	VNG0700G	yvgX	1376	1586	2049	2401	1712	2000
VNG_RS02755	VNG0702H	VNG0702H	1760	2207	2853	3142	1600	2470
VNG_RS02760	VNG0703H	VNG0703H	4595	5341	4662	6836	6287	6967
VNG_RS02765	VNG0704C	VNG0704C	336	420	574	651	515	551
VNG_RS02770	VNG0705C	VNG0705C	262	362	448	519	415	440
VNG_RS02775	VNG0707C	VNG0707C	548	574	482	719	575	712
VNG_RS02780	VNG0708H	VNG0708H	966	1127	1472	2432	1388	1973
VNG_RS02785	VNG0709C	VNG0709C	1593	1896	2743	3324	2474	2809
VNG_RS02790	VNG0711C	VNG0711C	440	427	629	901	450	682
VNG_RS02795	VNG0713C	VNG0713C	261	261	313	404	319	350
VNG_RS02800	VNG0715G	thiC	34736	37097	38197	37601	37677	44555
VNG_RS02805	VNG0716G	afsQ2	827	617	624	1000	579	825
VNG_RS02810	VNG0717H	VNG0717H	692	848	1004	1225	943	1046
VNG_RS02815	VNG0718C	VNG0718C	265	350	392	488	306	413
VNG_RS02820	VNG0719G	araL	130	171	212	309	181	229
VNG_RS02825	VNG0720G	dip2	347	466	553	863	477	680
VNG_RS02830	VNG0723G	pepQ1	426	531	722	948	704	766
VNG_RS02835	VNG0724H	VNG0724H	96	133	127	206	108	156
VNG_RS02840	VNG0725H	VNG0725H	1120	1201	1576	1507	1374	1385
VNG_RS02845	VNG0726C	VNG0726C	1524	1823	1812	1955	1585	1876
VNG_RS02850	VNG0727C	VNG0727C	4624	5464	5061	6057	4501	5469
VNG_RS02855	VNG0729H	VNG0729H	653	734	639	1022	719	945
VNG_RS02860	VNG0730C	VNG0730C	352	438	423	703	424	473
VNG_RS02865	VNG0731H	VNG0731H	309	277	271	403	231	279
VNG_RS02870	VNG0732G	tpc	2781	3393	3864	4433	3539	3781
VNG_RS02875	VNG0733H	VNG0733H	327	361	366	545	352	374
VNG_RS02880	VNG0734G	tfbB	3702	4041	4095	6479	5450	5094
VNG_RS02885	VNG0735G	hlx2	600	689	634	2	3	1
VNG_RS02890	VNG0736G	ki2	1379	1676	1643	2809	2492	2771
VNG_RS02895	VNG0738H	VNG0738H	308	330	482	579	379	432
VNG_RS02900	VNG0737H	VNG0737H	276	313	336	602	276	390
VNG_RS02905	VNG0740C	VNG0740C	499	618	619	857	613	661
VNG_RS02910	VNG0741H	VNG0741H	806	783	1267	1455	754	1102
VNG_RS02915	VNG0742H	VNG0742H	856	995	975	1459	960	1193
VNG_RS02920	VNG0743H	VNG0743H	1188	1520	2037	2372	1708	2235
VNG_RS02925	VNG0745G	spoVR	693	789	655	1161	783	874
VNG_RS02930	VNG0746C	VNG0746C	160	178	153	239	199	196
VNG_RS02935	VNG0748G	prkA	216	236	248	401	238	309
VNG_RS02940	VNG0749G	prk	284	277	345	486	392	413
VNG_RS02945	VNG0750C	VNG0750C	284	344	470	545	420	442
VNG_RS02950	VNG0751C	VNG0751C	1196	1528	1555	1672	1532	2062
VNG_RS02955	VNG0752G	galE1	1098	1285	1312	1493	1243	1320
VNG_RS02960	VNG0753G	yl	1703	1776	1835	2720	1980	1955
VNG_RS02965	VNG0754C	VNG0754C	1604	1842	1623	2807	1998	2247
VNG_RS02970	VNG0755C	VNG0755C	1009	1124	1067	1588	1082	1328
VNG_RS02975	VNG0757G	tfeA	1390	1717	1675	2473	1530	1808
VNG_RS02980	VNG0758C	VNG0758C	3066	3685	4111	5540	3922	4233
VNG_RS02985	VNG0759H	VNG0759H	3264	4017	4432	5421	3969	4530
VNG_RS02990	VNG0761G	dip3	1481	1720	1917	2325	1864	2081
VNG_RS02995	VNG0763G	ybjG	265	315	356	540	361	446
VNG_RS03000	VNG0764C	VNG0764C	1061	1230	1514	2075	1357	1603
VNG_RS03005	VNG0765H	VNG0765H	1796	2495	1931	2784	2047	2533
VNG_RS03010	VNG0766G	prp2	629	646	776	1141	804	947
VNG_RS03015	VNG0767H	VNG0767H	689	783	774	1148	710	913
VNG_RS03020	VNG0768H	VNG0768H	4916	5579	5601	7354	5275	6189
VNG_RS03025	VNG0769H	VNG0769H	1272	1582	1794	2441	1817	1988
VNG_RS03030	VNG0771G	aldY2	36026	42066	51048	59063	50906	55485
VNG_RS03035	VNG0772a		908	1125	1264	1705	1317	1455
VNG_RS03040	VNG0775G	acd2	881	958	1290	1723	1210	1460
VNG_RS03045	VNG0777G	taqD	927	1157	1300	1682	1156	1393
VNG_RS03050	VNG0778C	VNG0778C	704	928	1002	1343	833	1052
VNG_RS03055	VNG0779C	VNG0779C	3234	3601	3335	3759	3423	3516
VNG_RS03060			2138	2364	2320	3195	2488	2386
VNG_RS03065	VNG0782H	VNG0782H	7095	8267	9438	12103	8452	10181
VNG_RS03070	VNG0784G	pssA	517	562	578	1066	526	711
VNG_RS03075	VNG0786G	pcy	845	1015	1013	1475	980	1279
VNG_RS03080	VNG0787G	rps3e	13066	15242	14799	14935	14614	13458
VNG_RS03085	VNG0788H	VNG0788H	4737	5823	5143	4619	5418	4652
VNG_RS03090	VNG0789C	VNG0789C	6172	7151	8484	9694	7516	7392
VNG_RS03095	VNG0790G	rps15p	11098	12808	11566	13823	12160	11848
VNG_RS03100	VNGt11		18	28	12	21	11	19
VNG_RS03105	VNG0793G	htr6	4377	5466	7634	9791	7227	7925
VNG_RS03110	VNG0794G	yufN	2185	2821	4162	5374	3870	4313
VNG_RS03115	VNG0795G	hcpC	2724	3544	3546	4819	3289	3707
VNG_RS03120	VNG0796G	cgs	1402	1576	3368	1959	2043	2314
VNG_RS03125	VNG0798H	VNG0798H	1067	1285	1745	1821	1397	1489
VNG_RS03130	VNG0799C	VNG0799C	310	338	440	567	433	396
VNG_RS03135	VNG0800H	VNG0800H	200	220	239	359	206	206
VNG_RS03140	VNGt12		933	1151	1408	1845	1195	1443
VNG_RS03145	VNG0801C	VNG0801C	6677	8633	8919	9672	8937	9918
VNG_RS03150	VNG0804C	VNG0804C	1068	1328	1363	2160	1533	1851
VNG_RS03155	VNG0806G	htr4	4733	5340	6595	9584	6879	7791
VNG_RS03160	VNG0808G	gabD	1320	1601	1841	2490	1846	1906
VNG_RS03165	VNG0810H	VNG0810H	475	545	535	853	517	674
VNG_RS03170	VNG0811H	VNG0811H	39	52	52	59	59	64
VNG_RS03175	VNG0812G	htr18	369	401	396	541	469	486
VNG_RS03180	VNG0813G	potD	258	365	440	575	384	438
VNG_RS03185	VNG0814C	VNG0814C	368	416	514	1015	642	728
VNG_RS03190	VNG0815G	yfmJ	1675	1862	2144	3204	2303	3147
VNG_RS03195	VNG0816G	chi	311	418	350	550	463	494
VNG_RS03200	VNG0818C	VNG0818C	255	269	262	478	333	394
VNG_RS03205	VNG0819C	VNG0819C	324	343	331	521	413	458
VNG_RS03210	VNGt13		34	43	62	73	46	59
VNG_RS03215	VNG0821C	VNG0821C	1272	1464	1634	2303	1656	1788
VNG_RS03220	VNG0822C	VNG0822C	2231	2694	3400	4425	3013	3196
VNG_RS03225	VNG0823G	gspE2	4598	5358	6374	8657	5728	6989
VNG_RS03230	VNG0824G	gdb	112	175	186	305	176	247
VNG_RS03235	VNG0825C	VNG0825C	187	246	269	418	277	289
VNG_RS03240	VNG0826C	VNG0826C	267	359	376	482	458	565
VNG_RS03245	VNG0828H	VNG0828H	35	43	46	64	42	72
VNG_RS03250	VNG0829G	dmsA	417	512	465	865	595	628
VNG_RS03255	VNG0830G	hmoA	196	246	182	313	257	266
VNG_RS03260	VNG0831G	moz	123	163	126	187	161	183
VNG_RS03265	VNG0832C	VNG0832C	84	98	94	170	107	141
VNG_RS03270	VNG0834C	VNG0834C	781	888	963	1394	1134	1244
VNG_RS03275	VNG0835G	idr2	520	711	764	895	686	913
VNG_RS03280			23	16	12	21	14	25
VNG_RS03285			87	106	74	117	92	120
VNG_RS03290	VNG0837H	VNG0837H	165	169	92	146	109	139
VNG_RS03295	VNG0838G	ssrA	300	334	316	323	324	316
VNG_RS03300			100	97	109	163	131	155
VNG_RS03305	VNG0841G	icfA	415	500	557	786	644	744
VNG_RS03310	VNG0845C	VNG0845C	281	362	276	662	492	562
VNG_RS03315	VNG0846C	VNG0846C	491	552	508	1039	705	763
VNG_RS03320	VNG0847H	VNG0847H	3106	3784	3823	5611	4202	4935
VNG_RS03325	VNG0849C	VNG0849C	4445	5323	6462	8409	6475	7199
VNG_RS03330	VNG0851C	VNG0851C	998	1243	1185	1663	1416	1533
VNG_RS03335	VNG0852C	VNG0852C	379	426	484	628	523	599
VNG_RS03340	VNG0853C	VNG0853C	1844	2284	2486	4108	2346	3232
VNG_RS03345	VNG0854C	VNG0854C	1918	2178	2337	3334	2282	2796
VNG_RS03350	VNG0857Cm		1001	1121	1282	1610	1273	1262
VNG_RS03355	VNG0858C	VNG0858C	723	1018	1221	1760	1071	1189
VNG_RS03360	VNG0860G	rpoL	1576	2134	2310	3346	2091	2588
VNG_RS03365	VNG0862G	hisF	1173	1382	1461	2050	1446	1683
VNG_RS03370			230	277	306	441	291	306
VNG_RS03375	VNG0864G	purL	2196	5797	19647	8714	6724	7188
VNG_RS03380	VNG0865C	VNG0865C	2412	2895	2989	4670	2912	3292
VNG_RS03385	VNG0867G	as	1547	1789	2378	3360	2128	2048
VNG_RS03390	VNG0868H	VNG0868H	205	233	281	438	289	341
VNG_RS03395	VNG0869G	tfbD	108	118	148	223	219	179
VNG_RS03400	VNG0870G	gatC	675	862	861	1321	829	1062
VNG_RS03405	VNG0872G	gatA	4506	5317	6528	8311	5910	6697
VNG_RS03410	VNG0873G	ykhA	237	261	276	407	285	366
VNG_RS03415	VNG0874G	traB	2113	2655	2871	4223	2577	3425
VNG_RS03420	VNG0875Cm		389	482	440	756	401	510
VNG_RS03425	VNG0876G	purM	414	957	4153	1603	1080	1161
VNG_RS03430	VNG0878Gm		980	1131	1161	1477	1200	1370
VNG_RS03435	VNG0879C	VNG0879C	1018	1167	1338	1814	1204	1640
VNG_RS03440	VNG0880G	psmA1	8739	10390	11004	20376	13456	16532
VNG_RS03445	VNG0881G	lig	1956	2213	2524	3783	2553	2892
VNG_RS03450	VNG0882Gm		327	407	446	640	427	426
VNG_RS03455	VNG0883H	VNG0883H	176	159	197	348	200	241
VNG_RS03460	VNG0884G	top6A	4146	4884	5416	6761	5579	5568
VNG_RS03465	VNG0885G	top6B	8640	10421	11430	15079	11840	12420
VNG_RS03470	VNG0887G	gyrB	8204	9516	9930	13973	10849	11925
VNG_RS03475	VNG0889G	gyrA	8443	10210	10909	14437	11362	11484
VNG_RS03480	VNG0890G	imd2	2996	3712	3604	5049	3891	4487
VNG_RS03485	VNG0891G	yjlD	8834	10174	11152	16946	13185	14283
VNG_RS03490	VNG0892a		928	1129	1355	2132	1433	1780
VNG_RS03495	VNG0893G	udp2	1902	2335	2545	3841	2604	2956
VNG_RS03500	VNG0896G	cda	568	727	781	1165	796	893
VNG_RS03505	VNG0897G	rbsC1	1441	1988	2614	3343	2380	2569
VNG_RS03510	VNG0898G	rbsC2	1843	2699	3456	4333	3131	3450
VNG_RS03515	VNG0901G	rbsA	3567	4885	6287	7733	6199	6378
VNG_RS03520	VNG0903C	VNG0903C	5931	7236	8506	10005	8382	9046
VNG_RS03525	VNG0905G	pmu2	4933	5511	6533	9666	6258	7278
VNG_RS03530	VNG0906H	VNG0906H	2458	2691	3030	5212	3315	3907
VNG_RS03535	VNG0908G	putP	1767	1930	1362	3348	2288	2758
VNG_RS03540	VNG0909H	VNG0909H	567	595	531	793	710	780
VNG_RS03545	VNG0911H	VNG0911H	596	652	511	856	650	762
VNG_RS03550	VNG0913H	VNG0913H	1817	2288	2528	4195	2519	2985
VNG_RS03555	VNG0914H	VNG0914H	951	1193	1431	1840	1353	1631
VNG_RS03560	VNG0915G	hakA	517	744	1092	1559	929	1077
VNG_RS03565	VNG0916G	ark	835	951	1009	1909	1434	1546
VNG_RS03570	VNG0917G	hrg	571	648	583	1136	838	1033
VNG_RS03575	VNG0918H	VNG0918H	6	6	9	7	4	16
VNG_RS03580	VNG0919G	gst	300	384	357	369	341	406
VNG_RS03585	VNG0920H	VNG0920H	2713	3383	3674	5838	3786	4026
VNG_RS03590	VNG0921G	potA1	5797	7501	7421	11885	8137	9058
VNG_RS03595	VNG0923G	sfuB	2165	2663	3166	3561	2686	2963
VNG_RS03600	VNG0924G	ibp	4820	5340	5432	5919	5299	6027
VNG_RS03605	VNG0925C	VNG0925C	1814	2000	1650	2174	2110	2387
VNG_RS03610	VNG0927C	VNG0927C	806	830	831	1687	1044	1198
VNG_RS03615	VNG0928G	mak	1874	2158	2417	4991	2878	3698
VNG_RS03620	VNG0930G	yvbT	361	386	563	1149	714	872
VNG_RS03625	VNG0931G	acaB2	2195	2643	3326	4175	3397	3655
VNG_RS03630	VNG0932C	VNG0932C	782	880	1034	1274	1043	979
VNG_RS03635	VNG0933G	yqjM	1470	1660	1766	4579	2970	3833
VNG_RS03640	VNG0935G	noxC	604	644	545	1790	1264	1601
VNG_RS03645	VNG0936C	VNG0936C	386	451	401	841	475	713
VNG_RS03650	VNG0937G	gap	229	971	3735	2235	1620	1676
VNG_RS03655	VNG0938G	gufA	176	178	264	736	410	481
VNG_RS03660	VNG0940Gm		10532	13104	13854	17859	14616	15700
VNG_RS03665	VNG0941C	VNG0941C	4935	5979	6315	9048	7107	7399
VNG_RS03670	VNG0942G	cheW2	1277	1665	1946	3332	1779	2516
VNG_RS03675	VNG0943C	VNG0943C	1554	1880	1556	2705	2163	2532
VNG_RS03680	VNG0945H	VNG0945H	385	567	711	1020	747	968
VNG_RS03685	VNG0946G	minD1	2713	3339	3616	4805	3781	4346
VNG_RS03690	VNG0947G	fapJ	1144	1324	1137	1969	1612	1762
VNG_RS03695	VNG0949G	gspE3	10812	12708	10800	18389	16063	17651
VNG_RS03700	VNG0950Gm		2161	2585	2267	4490	3549	3702
VNG_RS03705	VNG0950a		1333	1572	1341	2502	2189	2352
VNG_RS03710	VNG0953C	VNG0953C	1607	1995	1823	3119	2513	2797
VNG_RS03715	VNG0954C	VNG0954C	7164	7725	6743	12547	10101	11492
VNG_RS03720	VNG0955G	fapE	3074	3902	4458	5667	4949	5213
VNG_RS03725	VNG0958G	htr15	6937	8827	11002	15841	12831	14447
VNG_RS03730	VNG0959H	VNG0959H	217	216	149	322	261	268
VNG_RS03735	VNG0960G	flaB1	8742	10874	12399	13941	15397	15835
VNG_RS03740	VNG0961G	flaB2	14723	17952	19558	24571	26334	25524
VNG_RS03745	VNG0962G	flaB3	8127	10878	13163	17263	15061	15729
VNG_RS03750	VNG0963G	cpcE	12225	12223	9257	14342	13838	15108
VNG_RS03755	VNG0964C	VNG0964C	6932	8045	6741	10313	9566	10364
VNG_RS03760	VNG0965C	VNG0965C	4791	5823	5905	8155	6433	7894
VNG_RS03765	VNG0966G	cheR	3047	3851	5094	6570	5814	5541
VNG_RS03770	VNG0967Gm		851	1068	1397	2068	1727	1613
VNG_RS03775	VNG0969H	VNG0969H	2896	3596	4434	6638	5489	5374
VNG_RS03780	VNG0970G	cheC1	2566	3225	3622	5578	4371	4343
VNG_RS03785	VNG0971G	cheA	10305	12199	14090	22091	18052	17413
VNG_RS03790	VNG0973G	cheB	4334	5069	6149	9832	8066	8413
VNG_RS03795	VNG0974G	cheY	3411	3417	2866	5498	4229	4735
VNG_RS03800	VNG0976G	cheW1	2115	2604	2864	4678	3408	3948
VNG_RS03805	VNG0978H	VNG0978H	2051	2422	2672	3744	2906	3298
VNG_RS03810	VNG0979H	VNG0979H	103	131	142	273	131	171
VNG_RS03815	VNG0981C	VNG0981C	572	739	982	1428	918	1103
VNG_RS03820	VNG0982C	VNG0982C	544	705	708	1251	786	1006
VNG_RS03825	VNG0983C	VNG0983C	2494	3082	3338	4824	3744	4306
VNG_RS03830	VNGt14		91	75	26	98	51	104
VNG_RS03835	VNG0985H	VNG0985H	394	397	269	512	419	536
VNG_RS03840			89	111	81	0	0	0
VNG_RS03845	VNG0986H	VNG0986H	141	178	86	0	0	0
VNG_RS03850	VNG0989C	VNG0989C	219	260	223	1	0	1
VNG_RS03855	VNG0991H	VNG0991H	865	1035	1112	0	0	0
VNG_RS03860	VNG0992H	VNG0992H	651	716	698	0	0	0
VNG_RS03865	VNG0993H	VNG0993H	240	262	134	0	0	0
VNG_RS03870	VNG0995H	VNG0995H	5785	6346	7967	14652	8907	11097
VNG_RS03875	VNG0996G	boa4	6597	7130	10408	17584	11922	12453
VNG_RS03880	VNG0997G	acs2	2215	2498	3565	7334	7524	7611
VNG_RS03885	VNG0998G	yajO2	3119	3394	3653	6297	5555	5550
VNG_RS03890	VNG0999H	VNG0999H	661	759	795	1483	1049	1429
VNG_RS03895			64	66	63	100	64	81
VNG_RS03900	VNG1000H	VNG1000H	111	115	147	166	121	146
VNG_RS03905	VNG1001G	guaB	2102	3072	6466	5119	4323	3813
VNG_RS03910	VNG1002H	VNG1002H	5148	6926	10096	10710	10500	11248
VNG_RS03915	VNG1003H	VNG1003H	331	438	592	805	614	668
VNG_RS03920	VNG1005H	VNG1005H	197	212	181	294	224	234
VNG_RS03925			6672	7399	6778	23405	6532	9063
VNG_RS03930			30	49	35	63	58	76
VNG_RS03935	VNG1008G	flaA1a	27616	33649	38531	39516	48545	46340
VNG_RS03940	VNG1009G	flaA2	32605	38594	45852	48347	52650	54940
VNG_RS03945	VNG1011Cm		4688	5527	5641	8577	7359	7173
VNG_RS03950	VNG1012H	VNG1012H	1474	1892	1716	2560	2329	2303
VNG_RS03955	VNG1013G	htr13	961	1144	1431	2163	1842	1761
VNG_RS03960	VNG1014G	yqjH	484	584	677	1016	718	786
VNG_RS03965	VNG1015H	VNG1015H	68	94	130	183	147	152
VNG_RS03970	VNG1017H	VNG1017H	296	425	557	830	672	653
VNG_RS03975	VNG1018G	adh3	1006	1215	1838	2650	1901	1821
VNG_RS03980	VNG1020C	VNG1020C	463	527	708	1026	782	660
VNG_RS03985	VNG1021C	VNG1021C	678	759	1163	1659	1452	1304
VNG_RS03990	VNG1023C	VNG1023C	736	947	1492	2029	1773	1670
VNG_RS03995	VNG1024C	VNG1024C	353	485	740	791	920	750
VNG_RS04000	VNG1025H	VNG1025H	386	458	828	1015	914	820
VNG_RS04005	VNG1026H	VNG1026H	296	353	642	746	580	532
VNG_RS04010	VNG1027G	tpiA	1110	1299	1620	2172	1550	1599
VNG_RS04015	VNG1029C	VNG1029C	2923	3906	4585	5570	4382	4889
VNG_RS04020	VNG1030G	pgsA	422	534	747	857	639	639
VNG_RS04025	VNG1031C	VNG1031C	691	827	1058	1270	1024	912
VNG_RS04030	VNG1033G	hisC1	930	1070	1280	1836	1384	1369
VNG_RS04035	VNG1034H	VNG1034H	759	912	909	1545	1207	1347
VNG_RS04040	VNG1035C	VNG1035C	897	933	881	1119	1131	1102
VNG_RS04045	VNG1036H	VNG1036H	370	364	366	678	518	530
VNG_RS04050	VNG1037G	hpcE	333	471	578	739	669	744
VNG_RS04055	VNG1038C	VNG1038C	2465	2857	3119	4211	3828	3758
VNG_RS04060	VNG1039H	VNG1039H	719	769	724	1258	1083	1166
VNG_RS04065			11809	13362	14277	17146	16880	17947
VNG_RS04070	VNG1042H	VNG1042H	661	759	833	1122	1036	982
VNG_RS04075	VNG1046H	VNG1046H	215	254	299	467	266	325
VNG_RS04080	VNG1048G	udg1	5362	6160	6988	8842	7872	7141
VNG_RS04085	VNG1050H	VNG1050H	132	167	153	225	161	172
VNG_RS04090	VNG1052H	VNG1052H	1131	1325	1569	2116	1876	1915
VNG_RS04095	VNG1053G	gtl	1484	1913	1900	2272	1939	2209
VNG_RS04100	VNG1054G	ptp	1061	1268	1215	1751	1447	1484
VNG_RS04105	VNG1055G	graD4	941	1031	1049	1251	1282	1310
VNG_RS04110	VNG1056C	VNG1056C	3196	3971	3659	4639	4575	4785
VNG_RS04115	VNG1057C	VNG1057C	2073	2668	3051	3600	3927	3773
VNG_RS04120	VNG1058H	VNG1058H	5315	6217	5921	7663	7645	7555
VNG_RS04125	VNG1059C	VNG1059C	371	476	443	564	563	571
VNG_RS04130	VNG1060H	VNG1060H	111	161	155	218	218	208
VNG_RS04135	VNG1062G	rfbQ	556	665	491	806	760	803
VNG_RS04140	VNG1063H	VNG1063H	415	487	470	660	560	579
VNG_RS04145	VNG1064H	VNG1064H	0	2	1	4	1	1
VNG_RS04150	VNG1065C	VNG1065C	187	161	123	227	225	231
VNG_RS04155	VNG1066C	VNG1066C	339	350	286	408	419	444
VNG_RS04160	VNG1067G	exoM	2816	3466	3072	4739	3848	4494
VNG_RS04165	VNG1068G	tot	10561	11944	12043	15535	12096	12538
VNG_RS04170	VNG1069C	VNG1069C	1087	1254	1217	1566	1405	1189
VNG_RS04175	VNG1070Gm		1322	1541	1574	1969	1772	1840
VNG_RS04180	VNG1071G	cinR	1114	1247	1057	1367	1337	1509
VNG_RS04185	VNG1073G	lfl1	1362	1642	1926	2284	1913	1753
VNG_RS04190	VNG1074G	ykfB2	969	1293	1590	1935	1497	1350
VNG_RS04195	VNG1075G	me	970	1127	1287	1685	1285	1275
VNG_RS04200	VNG1077G	opuD	250	289	289	449	310	363
VNG_RS04205	VNG1079G	menB	1314	1573	1708	2158	1694	1753
VNG_RS04210	VNG1081G	menD	1656	2062	2403	2817	2116	2152
VNG_RS04215	VNG1083G	menF	2336	2618	2893	4141	2931	3162
VNG_RS04220	VNG1084G	yuiH	1094	1247	1209	1753	1368	1647
VNG_RS04225	VNG1085H	VNG1085H	5075	5926	5401	6451	6660	7198
VNG_RS04230	VNG1086C	VNG1086C	3933	4629	4517	5208	5215	5454
VNG_RS04235	VNG1087C	VNG1087C	6651	7439	7549	9629	8260	8359
VNG_RS04240	VNG1088C	VNG1088C	5797	7806	7328	6987	6936	7556
VNG_RS04245	VNG1089G	purA	7128	10274	16911	13249	11149	11185
VNG_RS04250	VNG1090H	VNG1090H	1304	1633	2121	1919	1473	1500
VNG_RS04255			1659	1759	1814	2679	1779	1978
VNG_RS04260	VNG1092C	VNG1092C	8088	9672	11127	13020	10639	10089
VNG_RS04265	VNG1093C	VNG1093C	6630	7898	9039	11702	9274	9424
VNG_RS04270	VNG1094H	VNG1094H	2986	3187	3656	5121	3909	4278
VNG_RS04275			378	394	424	579	481	494
VNG_RS04280	VNG1096H	VNG1096H	640	635	628	895	836	896
VNG_RS04285	VNG1097G	cysS	5302	5644	5214	7957	6410	6829
VNG_RS04290	VNG1099C	VNG1099C	3843	4130	3780	4719	4400	4165
VNG_RS04295	VNG1100C	VNG1100C	1014	1198	1347	1655	1429	1321
VNG_RS04300	VNG1101C	VNG1101C	607	743	666	945	651	647
VNG_RS04305	VNG1103G	rpl12p	41044	45774	58553	53868	51700	44280
VNG_RS04310	VNG1104G	rpl10p	87404	94145	113404	118585	105351	93585
VNG_RS04315	VNG1105G	rpl1p	70699	79535	91918	95120	83239	81999
VNG_RS04320	VNG1108G	rpl11p	19671	22763	24849	29752	24116	25456
VNG_RS04325	VNG1110C	VNG1110C	712	866	784	1620	761	1005
VNG_RS04330	VNG1111G	drg	3813	4591	3685	5033	4201	4470
VNG_RS04335	VNG1112H	VNG1112H	324	441	427	533	436	427
VNG_RS04340	VNG1114G	glo1	4414	4921	3860	5409	4810	5183
VNG_RS04345	VNG1115H	VNG1115H	1431	1605	1539	2680	1870	2027
VNG_RS04350	VNG1118G	lds	720	800	954	1064	906	949
VNG_RS04355	VNG1117C	VNG1117C	2352	2822	3364	3909	3125	3020
VNG_RS04360	VNGt16		37	33	25	60	23	32
VNG_RS04365	VNG1119H	VNG1119H	473	463	436	735	419	515
VNG_RS04370	VNG1120H	VNG1120H	1271	1566	1718	2409	1771	1926
VNG_RS04375	VNG1121G	aspC2	474	433	605	990	864	803
VNG_RS04380	VNG1123Gm		1881	2066	2423	2943	2090	2349
VNG_RS04385	VNG1125G	korB	39048	40959	38250	44825	40101	39576
VNG_RS04390	VNG1128G	korA	72952	74972	70726	86276	70668	70676
VNG_RS04395	VNG1130H	VNG1130H	517	623	667	792	662	643
VNG_RS04400	VNG1131G	mrp	1608	2129	2305	2713	2004	2182
VNG_RS04405	VNGt17		701	794	564	1262	646	860
VNG_RS04410	VNG1132G	rps13p	20066	20439	17643	19677	19712	18576
VNG_RS04415	VNG1133G	rps4p	12929	15087	14614	16607	15278	14663
VNG_RS04420	VNG1134G	rps11p	15450	17052	16407	18146	17936	15756
VNG_RS04425	VNG1136G	rpb3	27308	29699	30176	31640	31316	27693
VNG_RS04430	VNGt18		2314	2773	2576	3390	2440	2460
VNG_RS04435	VNG1137G	rpl18e	10014	11649	10487	11258	11890	10426
VNG_RS04440	VNG1138G	rpl13p	6857	8244	8949	9223	9106	7979
VNG_RS04445	VNG1139Gm		4284	5076	5559	6301	5462	4868
VNG_RS04450	VNG1140G	rpoN	2751	3125	3628	3798	3277	3085
VNG_RS04455	VNG1141G	rpoK	3262	3752	3657	4081	3844	3397
VNG_RS04460	VNG1142G	eno	15118	16844	19222	20654	18120	16183
VNG_RS04465	VNG1143G	rps2p	21655	24125	23902	22618	24320	20765
VNG_RS04470	VNG1144H	VNG1144H	486	540	667	750	636	712
VNG_RS04475	VNG1145G	mvk	687	739	804	1207	898	872
VNG_RS04480	VNG1148G	argB	452	473	622	730	568	468
VNG_RS04485	VNG1149Cm		13355	13950	15054	17779	15650	15519
VNG_RS04490	VNG1150G	idsA	6479	7079	8052	9501	7513	7217
VNG_RS04495	VNG1151H	VNG1151H	207	219	209	306	206	223
VNG_RS04500	VNG1153G	gltS	3427	3814	4148	5692	4331	4209
VNG_RS04505	VNG1154H	VNG1154H	300	315	328	458	267	315
VNG_RS04510	VNG1156G	hsp	531	670	588	746	540	610
VNG_RS04515	VNG1157G	rpl7ae	16643	18712	14193	17822	15109	16248
VNG_RS04520	VNG1158G	rps28e	6591	7118	5539	8009	6037	6535
VNG_RS04525	VNG1159G	rpl24e	3595	4038	3481	5001	3641	3909
VNG_RS04530	VNG1160G	ndk	19428	20352	18007	22521	19540	19540
VNG_RS04535	VNG1162H	VNG1162H	383	450	476	627	464	440
VNG_RS04540	VNG1163G	hemK	562	713	831	950	658	685
VNG_RS04545	VNG1164C	VNG1164C	1144	1317	1498	1971	1490	1380
VNG_RS04550	VNG1165G	ksgA	1320	1518	1941	2338	1682	1830
VNG_RS04555	VNG1168C	VNG1168C	2050	2225	2356	3510	2479	2718
VNG_RS04560	VNG1169C	VNG1169C	3930	4708	6408	7756	5565	6205
VNG_RS04565	VNG1170G	rpl21e	3661	4358	4846	5888	4670	5296
VNG_RS04570	VNG1172G	metB	3197	3815	4040	5428	4313	4529
VNG_RS04575	VNG1173G	eef1b	7804	9646	10836	12226	10155	11228
VNG_RS04580	VNG1173a		1880	2476	1912	3246	1730	2438
VNG_RS04585	VNG1175G	phoR	99	112	107	157	141	111
VNG_RS04590	VNG1174G	nop58	338	392	421	590	406	437
VNG_RS04595	VNG1176G	fib	335	381	421	539	367	357
VNG_RS04600	VNG1178H	VNG1178H	64	71	111	146	85	84
VNG_RS04605	VNG1179C	VNG1179C	240	332	381	473	300	337
VNG_RS04610	VNG1180G	msrA	552	579	685	804	663	621
VNG_RS04615	VNG1181G	flaA1b	585	679	788	931	703	789
VNG_RS04620	VNG1182H	VNG1182H	264	325	322	468	341	386
VNG_RS04625	VNG1184Gm		344	484	515	700	629	692
VNG_RS04630	VNG1183H	VNG1183H	68	80	72	129	83	109
VNG_RS04635	VNG1185G	pqqE	179	185	212	370	258	316
VNG_RS04640	VNG1187G	pan1	242	320	272	371	353	391
VNG_RS04645	VNG1188G	hcpD	2837	3218	2764	3764	3013	3492
VNG_RS04650	VNG1189H	VNG1189H	5053	6121	8303	9973	7703	7477
VNG_RS04655	VNG1190G	sod1	27267	31144	40454	43737	35390	40988
VNG_RS04660	VNG1191Gm		394	480	440	653	525	563
VNG_RS04665	VNG1193C	VNG1193C	526	639	710	914	756	751
VNG_RS04670	VNG1194H	VNG1194H	1421	1825	1785	1788	1957	1815
VNG_RS04675			1196	1340	1679	2001	1596	1661
VNG_RS04680	VNG1197G	bcp	883	1143	1139	1241	1063	1157
VNG_RS04685	VNG1198C	VNG1198C	2276	2660	3002	3244	2807	2889
VNG_RS04690	VNG1200H	VNG1200H	126	132	108	164	118	120
VNG_RS04695	VNG1201G	fucA	703	857	1040	1304	982	1074
VNG_RS04700	VNG1202C	VNG1202C	1174	1382	1661	1659	1442	1425
VNG_RS04705	VNG1204G	gdhA2	4427	5306	5701	6102	5560	6066
VNG_RS04710	VNG1205C	VNG1205C	2675	2928	2354	4023	3003	3179
VNG_RS04715			658	796	923	1439	910	976
VNG_RS04720	VNG1207C	VNG1207C	110	141	152	173	146	163
VNG_RS04725	VNG1208G	hutU	74	87	99	109	94	103
VNG_RS04730	VNG1209G	hutG	23	35	32	53	28	32
VNG_RS04735	VNG1211G	hutI	23	25	30	35	35	27
VNG_RS04740	VNG1212Gm		75	97	97	170	84	120
VNG_RS04745	VNG1213C	VNG1213C	1556	2075	2158	2533	2293	2466
VNG_RS04750	VNG1214H	VNG1214H	808	967	679	935	891	1024
VNG_RS04755	VNGt19		23	32	35	61	39	45
VNG_RS04760	VNG1215G	pai1	876	1025	1230	1477	1180	1256
VNG_RS04765	VNG1216G	pgk	1997	2176	2313	3482	2626	2851
VNG_RS04770	VNG1218C	VNG1218C	48	47	64	100	60	48
VNG_RS04775	VNG1219G	urk	644	807	706	859	627	855
VNG_RS04780	VNG1220H	VNG1220H	1755	2031	2097	2499	1949	2490
VNG_RS04785	VNGt20		95	76	61	97	45	61
VNG_RS04790	VNG1224G	orc8	3790	4566	4618	4522	3991	4037
VNG_RS04795	VNG1227H	VNG1227H	1544	1760	2213	2636	2068	2120
VNG_RS04800	VNG1226H	VNG1226H	146	221	206	272	232	205
VNG_RS04805	VNG1228C	VNG1228C	478	594	625	714	547	615
VNG_RS04810	VNG1229H	VNG1229H	39	42	34	48	28	51
VNG_RS04815	VNG1230G	aroC	1309	1459	1738	2007	1696	1621
VNG_RS04820	VNG1232G	psc	616	752	865	999	774	835
VNG_RS04825	VNG1233G	pepQ2	1763	2170	2666	3102	2572	2687
VNG_RS04830	VNG1234C	VNG1234C	999	1115	1194	1641	1110	1321
VNG_RS04835	VNG1235C	VNG1235C	676	700	836	1110	642	767
VNG_RS04840	VNG1236C	VNG1236C	2058	2242	2336	2833	2152	2036
VNG_RS04845	VNG1237C	VNG1237C	261	329	388	413	306	379
VNG_RS04850	VNG1238C	VNG1238C	2120	2910	2975	1682	1902	2043
VNG_RS04855	VNG1240G	yhdG	7174	10449	11727	8714	8004	7530
VNG_RS04860	VNG1241G	surE	2447	2745	2541	3110	2818	2762
VNG_RS04865			66	84	78	107	61	71
VNG_RS04870	VNG1244C	VNG1244C	273	365	415	473	411	409
VNG_RS04875	VNG1245C	VNG1245C	994	1106	1266	1904	1165	1263
VNG_RS04880	VNG1246H	VNG1246H	871	1164	993	1140	907	997
VNG_RS04885			257	247	250	467	234	280
VNG_RS04890	VNG1247G	ybhF	467	447	520	644	522	567
VNG_RS04895	VNG1249C	VNG1249C	1279	1407	1744	2115	1580	1736
VNG_RS04900	VNG1250H	VNG1250H	12185	12589	12629	18153	13373	15485
VNG_RS04905	VNG1251G	helA	2112	2400	2291	3330	2632	2439
VNG_RS04910	VNG1252G	yhcR	666	798	903	1166	848	749
VNG_RS04915	VNG1253C	VNG1253C	1628	1902	2349	2901	2161	1979
VNG_RS04920	VNG1255C	VNG1255C	1499	1785	2079	3124	2147	2121
VNG_RS04925	VNG1256G	ribG	67	63	97	132	76	85
VNG_RS04930	VNG1257H	VNG1257H	1421	1789	1974	2310	1915	1810
VNG_RS04935	VNG1259G	trxB2	1817	2175	2350	2711	2141	2421
VNG_RS04940	VNG1260C	VNG1260C	132	143	183	208	129	157
VNG_RS04945	VNG1261H	VNG1261H	729	1065	1260	1362	1128	1454
VNG_RS04950	VNG1262G	eif2b	1831	2133	1763	2026	1938	2069
VNG_RS04955	VNG1263C	VNG1263C	5367	6848	6021	8348	6657	8168
VNG_RS04960	VNG1264C	VNG1264C	353	461	604	600	562	531
VNG_RS04965	VNG1266G	ogg	540	636	571	700	679	702
VNG_RS04970	VNG1268H	VNG1268H	4649	4619	5253	7270	5927	6793
VNG_RS04975	VNG1271H	VNG1271H	32	35	40	39	39	79
VNG_RS04980	VNG1272C	VNG1272C	1299	1578	2233	2305	1852	1918
VNG_RS04985	VNG1273G	moaC	728	931	1144	1198	909	994
VNG_RS04990	VNG1275Gm		5454	6545	7363	9141	7185	7058
VNG_RS04995	VNG1276C	VNG1276C	1680	2065	2500	2767	2159	2277
VNG_RS05000	VNG1279H	VNG1279H	359	412	439	496	448	411
VNG_RS05005	VNG1280C	VNG1280C	1018	1240	1191	1386	1119	1197
VNG_RS05010			804	808	758	1039	750	801
VNG_RS05015	VNG1282G	trkA5	501	589	526	542	479	700
VNG_RS05020	VNG1283H	VNG1283H	65	73	105	89	68	71
VNG_RS05025	VNG1284G	trkH1	839	1045	1052	1370	1041	1192
VNG_RS05030	VNG1285G	trh2	1116	1214	1257	1471	1213	1183
VNG_RS05035	VNG1287C	VNG1287C	596	689	751	944	662	811
VNG_RS05040	VNG1289H	VNG1289H	3600	4655	4383	5674	3783	4747
VNG_RS05045	VNG1291H	VNG1291H	2618	3003	2848	3826	3087	3119
VNG_RS05050	VNG1294G	slyD	18932	22142	21477	22665	21921	22372
VNG_RS05055	VNG1295H	VNG1295H	16	19	11	20	23	27
VNG_RS05060	VNG1296C	VNG1296C	467	522	591	739	634	687
VNG_RS05065	VNG1297C	VNG1297C	5537	6078	4411	6576	6131	6545
VNG_RS05070	VNG1299C	VNG1299C	1158	1372	1430	1609	1218	1269
VNG_RS05075			357	406	548	521	327	403
VNG_RS05080	VNG1301G	cysK	683	811	993	1258	1010	933
VNG_RS05085	VNG1302H	VNG1302H	353	434	667	595	465	545
VNG_RS05090	VNG1303C	VNG1303C	341	391	588	554	416	445
VNG_RS05095	VNG1305G	purD	989	2603	10470	3612	3271	3223
VNG_RS05100	VNG1306G	sdhA	16063	18332	17680	20563	20121	18837
VNG_RS05105	VNG1308G	sdhB	6767	7860	6953	7822	7978	7618
VNG_RS05110	VNG1309G	sdhD	3226	3339	2926	3700	3472	3345
VNG_RS05115	VNG1310G	sdhC	2462	2912	2546	3189	2629	2922
VNG_RS05120	VNG1311G	alkA	258	292	361	439	309	338
VNG_RS05125	VNG1313G	hbd2	3575	4492	6825	7007	5902	5763
VNG_RS05130	VNGt21		39	53	68	84	47	64
VNG_RS05135	VNG1314H	VNG1314H	282	257	235	471	269	377
VNG_RS05140	VNG1315H	VNG1315H	524	544	808	1345	1128	1171
VNG_RS05145	VNG1318H	VNG1318H	623	701	733	1259	756	893
VNG_RS05150	VNG1319H	VNG1319H	1702	2110	2365	2669	1981	2054
VNG_RS05155	VNG1320G	cbp	4840	5482	7053	7841	6192	5832
VNG_RS05160	VNG1323C	VNG1323C	5268	6361	8465	8081	6869	6378
VNG_RS05165	VNG1324C	VNG1324C	876	1109	1361	1709	1186	1412
VNG_RS05170	VNGt22		302	399	226	416	225	278
VNG_RS05175	VNG1325C	VNG1325C	2550	3273	3580	3884	2949	3235
VNG_RS05180	VNG1326H	VNG1326H	950	1384	1943	1958	1415	1792
VNG_RS05185	VNG1327G	fprA	1244	1666	2031	2155	1685	1818
VNG_RS05190	VNG1329H	VNG1329H	398	467	466	639	463	534
VNG_RS05195	VNG1330H	VNG1330H	181	224	199	192	210	216
VNG_RS05200	VNG1332G	sod2	5169	6492	7932	10766	7722	9097
VNG_RS05205	VNG1335G	phr2	1387	1645	1946	2008	1758	1762
VNG_RS05210	VNG1336C	VNG1336C	721	826	951	1175	886	941
VNG_RS05215	VNG1337C	VNG1337C	927	1028	1392	1579	1238	1315
VNG_RS05220	VNG1339C	VNG1339C	5369	6344	7611	10281	11245	10443
VNG_RS05225	VNG1340C	VNG1340C	393	471	481	623	486	541
VNG_RS05230	VNG1341G	fabG	253	329	396	525	467	536
VNG_RS05235	VNG1342Gm		247	282	349	478	381	421
VNG_RS05240	VNG1343C	VNG1343C	1108	1197	1247	2122	1308	1666
VNG_RS05245	VNG1344G	dchpS	892	883	958	1153	955	1012
VNG_RS05250	VNG1345H	VNG1345H	970	1016	1057	1279	993	1095
VNG_RS05255	VNG1347C	VNG1347C	1445	1403	1501	1835	1476	1578
VNG_RS05260	VNG1349Cm		1606	1943	1901	2073	1379	1595
VNG_RS05265	VNG1350C	VNG1350C	2972	3428	3278	3155	2282	2639
VNG_RS05270	VNG1351G	trh6	527	694	617	552	455	540
VNG_RS05275	VNG1352G	gatB1	3044	3421	3789	4731	3653	3588
VNG_RS05280	VNG1353C	VNG1353C	319	352	443	553	370	376
VNG_RS05285	VNG1355H	VNG1355H	389	485	613	719	565	529
VNG_RS05290	VNG1356G	aspA	8007	9465	11168	12853	9895	10397
VNG_RS05295	VNG1357C	VNG1357C	382	455	516	594	472	421
VNG_RS05300	VNG1359G	rad2	1922	2124	1942	2399	2170	2029
VNG_RS05305	VNG1360H	VNG1360H	171	188	238	282	231	224
VNG_RS05310	VNG1362H	VNG1362H	341	476	572	613	424	528
VNG_RS05315	VNG1364G	ocd2	2006	2215	2852	3720	2646	2903
VNG_RS05320	VNG1365C	VNG1365C	908	985	1187	1385	997	1065
VNG_RS05325	VNG1366H	VNG1366H	471	564	695	734	675	603
VNG_RS05330	VNG1367G	srp19	183	226	254	312	169	215
VNG_RS05335	VNG1369G	hemV1	1919	2245	2587	2703	2513	2649
VNG_RS05340	VNG1370G	hemU	657	741	780	1084	818	929
VNG_RS05345	VNG1371Gm		337	419	532	707	522	567
VNG_RS05350	VNG1372C	VNG1372C	174	195	199	245	216	215
VNG_RS05355	VNG1374G	ki1	2094	2395	2373	3028	2680	2718
VNG_RS05360	VNG1375C	VNG1375C	875	1015	996	1119	1080	1133
VNG_RS05365	VNG1377G	asnC	732	925	918	1209	896	903
VNG_RS05370	VNG1379G	suhB	4639	6031	6173	7052	6009	5847
VNG_RS05375	VNGt23		766	781	514	1090	436	547
VNG_RS05380	VNG1380H	VNG1380H	716	932	1588	2048	2053	2167
VNG_RS05385			1428	1806	2378	2953	2264	2234
VNG_RS05390	VNG1382H	VNG1382H	56	58	108	86	83	77
VNG_RS05395	VNG1383G	rad3a	1543	1863	1940	2506	1905	1870
VNG_RS05400	VNG1384H	VNG1384H	54	79	79	91	70	90
VNG_RS05405	VNG1385G	yvoF	521	688	725	828	598	749
VNG_RS05410	VNG1387H	VNG1387H	274	332	421	476	350	347
VNG_RS05415	VNG1388H	VNG1388H	484	542	633	802	591	642
VNG_RS05420	VNG1389C	VNG1389C	944	1097	1257	1513	1116	1333
VNG_RS05425	VNGt24		84	67	46	83	44	67
VNG_RS05430	VNG1390H	VNG1390H	139	114	164	199	106	130
VNG_RS05435	VNG1390a		1515	1956	2192	2199	1938	1918
VNG_RS05440	VNG1394H	VNG1394H	1229	1479	1419	1294	1261	1436
VNG_RS05445	VNG1395G	htr9	396	418	489	610	652	567
VNG_RS05450	VNG1397C	VNG1397C	911	1013	907	1270	1055	1251
VNG_RS05455	VNG1398C	VNG1398C	331	377	373	513	425	446
VNG_RS05460	VNG1402H	VNG1402H	508	619	641	674	558	596
VNG_RS05465	VNG1401C	VNG1401C	545	640	789	808	602	709
VNG_RS05470	VNG1403H	VNG1403H	394	468	460	564	416	474
VNG_RS05475	VNG1405C	VNG1405C	591	536	469	637	547	589
VNG_RS05480	VNG1404G	trh1	884	1022	877	1187	1111	1089
VNG_RS05485	VNG1406Gm		1733	2001	2174	1820	1710	1766
VNG_RS05490	VNG1407C	VNG1407C	905	1010	1065	1122	950	1053
VNG_RS05495	VNG1408G	ush	21256	33489	60259	41762	40851	38639
VNG_RS05500	VNG1409C	VNG1409C	1105	1363	1889	1987	1379	1526
VNG_RS05505			1727	1982	2297	2773	1973	2060
VNG_RS05510	VNG1412H	VNG1412H	13607	16211	18244	20683	15575	17434
VNG_RS05515	VNG1413H	VNG1413H	6475	7400	9682	10895	9222	9404
VNG_RS05520	VNG1414G	glyA	7594	8620	11868	13121	9787	10236
VNG_RS05525	VNG1416G	folD	2338	3725	10014	4775	3833	3967
VNG_RS05530	VNG1417H	VNG1417H	425	477	468	577	411	450
VNG_RS05535	VNG1418C	VNG1418C	204	273	512	400	312	332
VNG_RS05540	VNG1420H	VNG1420H	368	410	419	658	386	447
VNG_RS05545	VNG1422H	VNG1422H	418	512	652	773	642	670
VNG_RS05550	VNG1425H	VNG1425H	103	107	128	131	134	149
VNG_RS05555	VNG1426H	VNG1426H	685	762	604	772	651	1056
VNG_RS05560	VNG1427H	VNG1427H	186	247	254	326	208	297
VNG_RS05565	VNG1428G	htlA	265	281	303	337	271	322
VNG_RS05570	VNG1429C	VNG1429C	644	774	856	899	662	795
VNG_RS05575	VNG1431C	VNG1431C	389	507	686	760	495	522
VNG_RS05580	VNG1432G	dhs	3120	3438	3148	3542	3266	3472
VNG_RS05585	VNG1433G	rps17e	1798	1535	530	985	816	1237
VNG_RS05590	VNG1435G	asd	2370	2417	1991	2565	2404	2487
VNG_RS05595	VNG1437G	serA2	989	1179	1342	1263	1222	1278
VNG_RS05600	VNG1438H	VNG1438H	620	660	590	843	753	845
VNG_RS05605	VNG1440H	VNG1440H	229	226	251	299	217	244
VNG_RS05610	VNG1442G	htr12	2053	2404	2915	2916	2687	2628
VNG_RS05615	VNG1444G	hisD	2323	2785	3366	3583	2517	2706
VNG_RS05620	VNG1446H	VNG1446H	217	259	337	569	239	390
VNG_RS05625	VNG1447H	VNG1447H	348	367	536	574	365	435
VNG_RS05630	VNG1448H	VNG1448H	142	159	166	182	141	203
VNG_RS05635	VNG1450G	yfkN	312	354	342	435	323	346
VNG_RS05640	VNG1451C	trmB	1639	1845	2202	2452	2020	2189
VNG_RS05645	VNG1452G	eif2bd	1046	1185	1390	1529	1133	1424
VNG_RS05650	VNG1453H	VNG1453H	194	239	227	278	221	211
VNG_RS05655	VNG1454C	VNG1454C	1368	1705	1924	2021	1556	1669
VNG_RS05660	VNG1455H	VNG1455H	276	356	401	471	343	399
VNG_RS05665	VNG1456H	VNG1456H	282	297	421	463	376	426
VNG_RS05670	VNG1457C	VNG1457C	1959	2091	1770	2662	2009	2201
VNG_RS05675	VNG1458G	crtB1	764	929	1076	1314	1170	1450
VNG_RS05680			314	365	331	407	336	473
VNG_RS05685	VNG1461H	VNG1461H	42	54	59	81	69	71
VNG_RS05690	VNG1462G	cdc48a	485	615	680	811	631	660
VNG_RS05695	VNG1463G	blp	142	126	134	191	161	274
VNG_RS05700	VNG1464G	bat	388	449	646	724	582	646
VNG_RS05705	VNG1465G	brp	116	149	184	260	151	199
VNG_RS05710	VNG1466H	VNG1466H	194	268	203	361	218	286
VNG_RS05715	VNG1467G	bop	2477	2250	2898	4600	3453	6371
VNG_RS05720	VNG1468H	VNG1468H	218	192	235	410	289	486
VNG_RS05725	VNG1470G	pri	2538	2806	2462	3242	2285	2707
VNG_RS05730	VNG1471C	VNG1471C	4137	4447	4315	5870	4438	4944
VNG_RS05735	VNG1472G	cdc48b	9542	11747	13226	15341	13195	12256
VNG_RS05740	VNG1473H	VNG1473H	682	833	803	1089	810	841
VNG_RS05745	VNG1474G	est	768	1003	1238	1047	1035	1095
VNG_RS05750	VNG1475C	VNG1475C	3386	4041	3464	4640	4382	4087
VNG_RS05755	VNG1476C	VNG1476C	2704	3120	3178	3572	3446	3015
VNG_RS05760	VNG1478G	panB	1363	1549	2024	2271	1749	1886
VNG_RS05765	VNG1479H	VNG1479H	497	675	761	905	644	729
VNG_RS05770	VNG1480C	VNG1480C	406	504	566	683	517	561
VNG_RS05775	VNG1481G	sat	387	446	539	595	434	476
VNG_RS05780	VNG1482G	acd5	5320	5826	6953	6981	6089	5989
VNG_RS05785	VNG1483C	VNG1483C	5173	5854	7066	7842	6395	6722
VNG_RS05790	VNG1484H	VNG1484H	790	927	1133	1114	903	960
VNG_RS05795	VNG1487H	VNG1487H	1792	1873	1798	1941	1643	1988
VNG_RS05800	VNG1488G	boa2	930	1061	1052	1214	1084	1169
VNG_RS05805	VNG1490H	VNG1490H	572	629	830	922	841	1069
VNG_RS05810	VNGt25		959	949	589	987	354	637
VNG_RS05815	VNG1492C	VNG1492C	377	405	518	541	416	458
VNG_RS05820	VNG1493G	purF	1093	2740	13832	3088	2674	2735
VNG_RS05825	VNG1496G	snp	3238	3632	3387	3736	3444	3683
VNG_RS05830	VNG1498G	celM	1474	1771	2276	2651	1874	2052
VNG_RS05835			282	370	517	654	376	404
VNG_RS05840	VNG1497C	VNG1497C	1191	1395	1821	1786	1468	1580
VNG_RS05845	VNG1500H	VNG1500H	858	1215	1289	1514	1025	1339
VNG_RS05850	VNG1501G	hel	2058	2515	2413	2559	2075	2050
VNG_RS05855	VNG1503C	VNG1503C	224	223	284	283	262	275
VNG_RS05860	VNG1505G	htr10	864	1000	1007	1254	1047	1127
VNG_RS05865	VNG1506G	pelA	1088	1256	1336	1464	1236	1330
VNG_RS05870	VNG1508C	VNG1508C	2480	2698	2713	3020	2616	2435
VNG_RS05875	VNG1510C	VNG1510C	3635	4216	4197	4052	3525	3806
VNG_RS05880	VNG1511C	VNG1511C	12189	13499	12994	14334	12852	12224
VNG_RS05885	VNG1513H	VNG1513H	274	303	309	376	301	324
VNG_RS05890	VNG1514H	VNG1514H	336	410	559	567	448	450
VNG_RS05895	VNG1515G	tdk	881	1091	1288	1244	1000	1016
VNG_RS05900	VNG1518H	VNG1518H	554	547	570	776	545	594
VNG_RS05905	VNG1519H	VNG1519H	83	95	108	86	60	89
VNG_RS05910	VNG1520G	mutY	383	523	530	578	427	519
VNG_RS05915			560	625	680	651	702	640
VNG_RS05920	VNG1523G	htr8	3199	3785	4727	5082	4358	4018
VNG_RS05925	VNG1524C	VNG1524C	20923	25392	31250	30450	28320	27704
VNG_RS05930	VNG1525C	VNG1525C	1573	1856	2402	3044	2074	2303
VNG_RS05935	VNG1526G		951	1351	1976	1638	1505	1514
VNG_RS05940	VNG1528G	c	305	353	331	512	354	339
VNG_RS05945	VNG1529G	mmdA	4023	4507	4753	5535	4334	4651
VNG_RS05950	VNG1530H	VNG1530H	501	607	664	962	537	592
VNG_RS05955	VNG1532G	acc	6433	7471	8101	8786	7811	8416
VNG_RS05960	VNG1533H	VNG1533H	4472	5186	5353	6111	5868	5675
VNG_RS05965	VNG1534a		516	580	747	725	563	670
VNG_RS05970	VNG1536C	VNG1536C	531	674	922	946	668	786
VNG_RS05975	VNG1537C	VNG1537C	375	444	489	477	389	421
VNG_RS05980	VNG1538H	VNG1538H	4927	6128	7467	6690	5778	5990
VNG_RS05985	VNG1540G	ywfD	78	98	140	135	110	106
VNG_RS05990	VNG1541G	sucC	14552	15199	16428	20647	16781	17480
VNG_RS05995	VNG1542G	sucD	12392	12617	14302	16083	13455	13377
VNG_RS06000	VNG1543G	zim	4433	4849	5796	6631	5383	5165
VNG_RS06005	VNG1544G	clc	1638	1597	1677	2067	1540	1912
VNG_RS06010	VNGt26		131	108	51	92	51	95
VNG_RS06015	VNG1547C	VNG1547C	406	505	648	592	514	483
VNG_RS06020	VNG1546H	VNG1546H	84	101	131	144	86	116
VNG_RS06025			254	252	267	359	305	354
VNG_RS06030	VNG1548C	VNG1548C	442	492	555	993	580	780
VNG_RS06035	VNG1550G	cbiT	13438	15812	13551	7583	12099	10509
VNG_RS06040	VNG1551G	cbiL	15852	17933	15114	8689	14827	11767
VNG_RS06045	VNG1553G	cbiF	15062	17607	15639	9864	13900	11377
VNG_RS06050	VNG1554G	cbiG	17466	19105	16442	10204	15567	12176
VNG_RS06055	VNG1555G	cobH	14052	16054	14590	8195	13450	10351
VNG_RS06060	VNG1557G	cbiH	19897	23380	21244	11382	19089	14471
VNG_RS06065	VNG1558H	VNG1558H	1882	2275	2171	1392	1809	1429
VNG_RS06070	VNG1559H	VNG1559H	7247	8499	8738	4845	6870	5380
VNG_RS06075	VNG1561Cm		20314	23588	22981	12121	19867	14408
VNG_RS06080	VNG1562H	VNG1562H	4121	4826	5012	2438	4110	3144
VNG_RS06085	VNG1564H	VNG1564H	8796	10683	11861	6310	8483	6675
VNG_RS06090	VNG1565G	hmcA	2603	3219	3460	2286	2408	2542
VNG_RS06095	VNG1566G	cobN	26076	32329	36547	22460	28851	23693
VNG_RS06100	VNG1567G	cbiC	3803	4502	4606	3342	3909	3257
VNG_RS06105	VNG1568G	cbiJ	3012	3736	3905	2671	3365	2695
VNG_RS06110	VNG1570H	VNG1570H	698	847	1033	750	729	902
VNG_RS06115	VNG1572C	VNG1572C	1486	1907	2196	2298	1772	1914
VNG_RS06120	VNG1573G	cbiA	1822	2326	2704	2658	2307	2280
VNG_RS06125	VNG1574G	cobI	668	843	921	912	888	842
VNG_RS06130	VNG1576G	cbiP	1178	1549	1801	1788	1584	1513
VNG_RS06135	VNG1577C	VNG1577C	450	531	711	746	515	600
VNG_RS06140	VNG1578H	VNG1578H	633	749	1040	1128	838	803
VNG_RS06145	VNG1580H	VNG1580H	236	250	335	469	258	273
VNG_RS06150	VNG1581C	VNG1581C	281	347	499	449	378	353
VNG_RS06155	VNG1582G	hisC2	453	483	646	619	513	532
VNG_RS06160	VNG1583C	VNG1583C	183	232	244	241	188	213
VNG_RS06165	VNG1585Cm		9054	9417	7481	8965	10820	10788
VNG_RS06170	VNG1587H	VNG1587H	0	0	0	0	0	0
VNG_RS06175			0	0	0	0	0	0
VNG_RS06180			13	29	11	20	21	8
VNG_RS06185	VNG1589C	VNG1589C	146	174	129	127	192	238
VNG_RS06190	VNG1590H	VNG1590H	3	3	1	2	3	7
VNG_RS06195	VNG1592G	cysT2	351	327	335	366	245	300
VNG_RS06200	VNG1595C	VNG1595C	498	527	510	489	462	537
VNG_RS06205	VNG1598a		473	503	664	597	464	528
VNG_RS06210	VNG1601G	gcvP2	2980	4427	7059	4694	4177	4195
VNG_RS06215	VNG1603G	gcvP1	2420	3653	6621	4722	3802	4163
VNG_RS06220	VNG1605G	gdcH	2045	2429	2996	2827	2583	2568
VNG_RS06225	VNG1606G	gcvT1	7289	8733	10634	9935	9128	9362
VNG_RS06230	VNG1607G	cheC2	53	65	59	39	35	43
VNG_RS06235	VNG1608C	VNG1608C	543	624	738	873	501	680
VNG_RS06240	VNG1609C	VNG1609C	637	831	1136	1125	813	918
VNG_RS06245	VNG1610C	VNG1610C	444	462	575	599	398	519
VNG_RS06250	VNG1611C	VNG1611C	1416	1826	1981	1936	1575	1685
VNG_RS06255			3123	3412	2660	3168	2982	3134
VNG_RS06260	VNG1615G	mvaB	1950	2276	2838	2278	2412	2252
VNG_RS06265	VNG1618H	VNG1618H	399	462	561	588	464	484
VNG_RS06270	VNG1616C	VNG1616C	453	520	618	584	487	566
VNG_RS06275	VNG1617H	VNG1617H	347	392	381	443	313	387
VNG_RS06280	VNG1619H	VNG1619H	279	292	383	450	337	409
VNG_RS06285	VNG1621H	VNG1621H	333	430	571	650	404	523
VNG_RS06290	VNG1622G	rfcB	3045	3564	3719	3877	3193	3300
VNG_RS06295	VNG1623G	ccp	2480	2963	3230	2820	2756	3047
VNG_RS06300	VNG1624G	mdh	9162	10511	14315	11712	10713	9718
VNG_RS06305	VNG1625H	VNG1625H	831	968	1289	1225	935	1099
VNG_RS06310	VNG1626C	VNG1626C	404	475	557	727	471	608
VNG_RS06315	VNG1628G	aad	1662	1846	1898	2096	1964	2063
VNG_RS06320	VNG1630H	VNG1630H	405	393	417	494	305	402
VNG_RS06325	VNG1631G	cbiO2	1990	2358	2360	957	1757	1338
VNG_RS06330	VNG1632G	cbiQ	5035	6202	6347	2648	4531	3833
VNG_RS06335	VNG1634G	cbiN	3265	3688	3410	1640	2817	2321
VNG_RS06340	VNG1635G	cbiM	6165	8080	7734	3313	5796	5545
VNG_RS06345	VNG1637G	hcpA	128	182	169	179	156	184
VNG_RS06350			1945	2296	2521	4217	1240	2626
VNG_RS06355	VNG1638H	VNG1638H	3518	4045	5285	4829	4356	4567
VNG_RS06360	VNG1640H	VNG1640H	359	429	439	489	402	397
VNG_RS06365	VNG1641H	VNG1641H	326	355	317	431	284	342
VNG_RS06370	VNG1644G	nrdB2	55100	67729	61706	65802	73357	63053
VNG_RS06375	VNG1645H	VNG1645H	194	218	226	366	153	246
VNG_RS06380	VNG1646G	trpG1	78	74	74	85	63	73
VNG_RS06385	VNG1647G	trpE1	124	159	174	203	187	187
VNG_RS06390	VNG1648G	trpF	12	14	22	21	15	19
VNG_RS06395	VNG1649G	trpD1	21	32	14	27	33	26
VNG_RS06400	VNGt28		72	84	43	248	58	160
VNG_RS06405	VNG1650H	VNG1650H	55	72	63	70	60	84
VNG_RS06410	VNG1653H	VNG1653H	22	31	32	36	45	30
VNG_RS06415	VNG1655H	VNG1655H	604	659	595	564	642	786
VNG_RS06420	VNG1657H	VNG1657H	1004	1131	984	1259	1201	1479
VNG_RS06425	VNG1656H	VNG1656H	105	108	147	144	95	136
VNG_RS06430	VNG1658C	VNG1658C	466	560	687	632	516	549
VNG_RS06435	VNG1659G	htr1	1918	2369	3410	3284	2817	3245
VNG_RS06440	VNG1660G	sop1	532	623	932	972	677	814
VNG_RS06445	VNG1663C	VNG1663C	6365	7781	9227	9077	8298	8376
VNG_RS06450	VNG1664H	VNG1664H	593	728	909	943	676	750
VNG_RS06455	VNG1665G	radA2	768	961	1023	990	864	902
VNG_RS06460	VNG1666H	VNG1666H	1327	1571	1478	1390	1311	1415
VNG_RS06465	VNG1667G	cdc48c	17858	22106	25653	26337	23068	22433
VNG_RS06470	VNG1668G	rps8e	4505	5504	5213	4954	4836	5856
VNG_RS06475	VNG1670C	VNG1670C	383	457	451	530	344	428
VNG_RS06480	VNG1672H	VNG1672H	37	83	79	79	50	55
VNG_RS06485	VNG1673G	pyrF	0	0	0	0	0	0
VNG_RS06490	VNG1675H	VNG1675H	675	790	855	1114	693	805
VNG_RS06495	VNG1675a		368	356	401	471	345	328
VNG_RS06500	VNG1676G	gbp2	2762	3179	4089	4254	3194	3329
VNG_RS06505	VNG1678H	VNG1678H	353	481	648	631	437	475
VNG_RS06510	VNG1679H	VNG1679H	482	571	765	783	495	647
VNG_RS06515	VNG1680G	crtB2	1160	1192	1281	1689	1200	1313
VNG_RS06520	VNG1681C	VNG1681C	182	209	171	216	145	182
VNG_RS06525	VNG1682C	ubiA	814	886	873	1067	819	877
VNG_RS06530	VNG1684G	crtI1	1526	1609	1770	1831	1549	1677
VNG_RS06535	VNG1686G	mch	865	980	1371	1181	866	978
VNG_RS06540	VNG1687C	VNG1687C	1098	1195	1053	1295	1079	1333
VNG_RS06545	VNGt29		30	36	20	42	21	31
VNG_RS06550	VNG1688C	VNG1688C	45354	49635	58953	63135	46299	53692
VNG_RS06555	VNG1689G	rpl13p	35669	38570	40111	40799	39599	35610
VNG_RS06560	VNG1690G	rpl4lp	19478	20980	21455	23610	21498	18911
VNG_RS06565	VNG1691G	rpl23p	4704	5125	5418	5897	5638	4794
VNG_RS06570	VNG1692G	rpl2p	14273	16225	16547	16624	15902	14456
VNG_RS06575	VNG1693G	rps19p	6957	8259	8534	8365	7833	7074
VNG_RS06580	VNG1695G	rpl22p	9059	10285	10632	10663	10100	8983
VNG_RS06585	VNG1697G	rps3p	22477	24851	25580	25380	25925	21766
VNG_RS06590	VNG1698G	rpl29p	4522	4710	4671	4704	5023	4147
VNG_RS06595	VNG1699C	VNG1699C	5131	5740	5907	6175	4819	4815
VNG_RS06600	VNG1700G	rps17p	7705	9133	9171	8837	8990	7893
VNG_RS06605	VNG1701G	rpl14p	11991	13684	12999	13107	13189	11530
VNG_RS06610	VNG1702G	rpl24p	7855	8930	9629	9574	9817	8387
VNG_RS06615	VNG1703G	rps4e	13669	14980	16039	17290	15622	13554
VNG_RS06620	VNG1705G	rpl5p	10629	12746	13631	13057	13343	11114
VNG_RS06625	VNG1706G	rps14p	1706	1929	2339	1910	2202	1770
VNG_RS06630	VNG1707G	rps8p	10936	12616	13674	10912	12963	10907
VNG_RS06635	VNG1709G	rpl6p	7716	8989	9379	9888	8976	7700
VNG_RS06640	VNG1711G	rpl32e	13711	15120	16463	15667	15523	13036
VNG_RS06645	VNG1713G	rpl19e	11928	12841	12254	11144	13206	10395
VNG_RS06650	VNG1714G	rpl18p	7753	8562	8936	9538	8274	7502
VNG_RS06655	VNG1715G	rps5p	8571	9793	10453	11164	9914	8395
VNG_RS06660	VNG1716G	rpl30p	7014	7511	8458	7862	8069	6585
VNG_RS06665	VNG1718G	rpl15p	10709	11788	11374	10266	11092	9415
VNG_RS06670	VNG1719G	secY	21593	24863	28615	28213	24567	22464
VNG_RS06675	VNG1720H	VNG1720H	1300	1428	1362	1167	1211	1203
VNG_RS06680			117	129	77	80	97	103
VNG_RS06685	VNG1721G	trkH2	1637	2016	2206	2306	2010	2078
VNG_RS06690	VNG1723H	VNG1723H	167	193	243	204	163	196
VNG_RS06695	VNG1724G	adk	4193	4705	4806	4742	4054	4221
VNG_RS06700	VNG1726G	htlB	6025	6455	5760	6167	5256	6401
VNG_RS06705	VNG1727G	cmk	1867	1988	1805	1793	1791	1808
VNG_RS06710	VNG1729G	sus	1320	1584	1863	1622	1442	1419
VNG_RS06715	VNGt30		202	187	176	201	131	143
VNG_RS06720	VNG1732C	VNG1732C	517	557	449	566	543	697
VNG_RS06725	VNG1733G	htr17	110	120	146	120	112	142
VNG_RS06730	VNG1734H	VNG1734H	4	6	8	7	5	8
VNG_RS06735	VNG1735C	VNG1735C	1804	2029	1973	2791	2154	2452
VNG_RS06740	VNG1737H	VNG1737H	1623	1838	1750	2571	2000	2087
VNG_RS06745	VNG1739G	htlC	821	876	936	1098	895	917
VNG_RS06750	VNG1740C	VNG1740C	2364	2560	2484	2781	2399	2540
VNG_RS06755			780	870	1020	1041	854	902
VNG_RS06760			1214	1466	1168	1281	1208	1329
VNG_RS06765	VNG1744H	VNG1744H	138	194	181	174	161	126
VNG_RS06770	VNG1746C	VNG1746C	363	437	506	484	392	403
VNG_RS06775	VNG1748C	VNG1748C	578	629	735	798	644	654
VNG_RS06780	VNG1749G	gbp1	1775	2172	2200	2214	1730	1942
VNG_RS06785	VNG1751H	VNG1751H	1202	1400	1695	1773	1385	1531
VNG_RS06790	VNG1752C	VNG1752C	602	768	901	992	700	789
VNG_RS06795	VNG1754G	phr1	620	835	1023	827	756	752
VNG_RS06800	VNG1755G	crtI2	1161	1394	1649	1432	1284	1329
VNG_RS06805	VNG1756G	eif1a2	4244	5244	4291	4757	3868	4547
VNG_RS06810	VNG1758H	VNG1758H	191	191	168	237	175	183
VNG_RS06815	VNG1759G	htr7	4000	5408	5774	5783	4831	4826
VNG_RS06820	VNG1760G	htr5	3220	3987	4877	4492	4237	4303
VNG_RS06825	VNG1762G	proX	1465	1744	1938	1891	1822	1984
VNG_RS06830	VNG1764G	sop2	1607	1755	1531	1695	1540	1535
VNG_RS06835	VNG1765G	htr2	8033	8502	7318	7763	7877	8056
VNG_RS06840	VNG1766C	VNG1766C	1962	2322	2329	2514	1998	2187
VNG_RS06845	VNG1767G	speB	5241	5818	5780	5949	5169	5598
VNG_RS06850	VNG1768G	eif5a	2725	2939	2668	2899	2429	2988
VNG_RS06855	VNG1769Cm		570	657	714	671	565	674
VNG_RS06860	VNG1770C	VNG1770C	4117	4848	5580	5222	4369	4544
VNG_RS06865	VNG1771C	VNG1771C	562	667	820	1036	635	813
VNG_RS06870	VNG1772G	pgp	977	1052	1191	1366	1142	1155
VNG_RS06875	VNG1773G	cad	1390	1612	1904	1637	1566	1427
VNG_RS06880	VNG1774G	hemA	8486	10102	12045	11746	9243	9328
VNG_RS06885	VNG1775C	VNG1775C	1070	1191	1609	1514	1174	1053
VNG_RS06890	VNG1776G	nirH	3226	3683	4023	4139	3388	3489
VNG_RS06895	VNG1777H	VNG1777H	539	636	709	760	593	674
VNG_RS06900	VNG1779C	VNG1779C	742	887	926	1032	738	917
VNG_RS06905			965	1198	1320	1365	1012	1190
VNG_RS06910	VNG1782C	VNG1782C	2569	2796	2851	3702	2603	2958
VNG_RS06915	VNG1784C	VNG1784C	2035	2410	2667	2718	2189	2422
VNG_RS06920	VNG1783H	VNG1783H	30	45	54	49	46	67
VNG_RS06925	VNG1785G	panF	310	367	480	498	323	364
VNG_RS06930	VNG1786H	VNG1786H	100	128	140	149	96	136
VNG_RS06935	VNG1787H	VNG1787H	249	309	440	454	350	409
VNG_RS06940	VNG1788C	VNG1788C	706	845	995	958	778	834
VNG_RS06945	VNG1790H	VNG1790H	239	238	339	319	187	282
VNG_RS06950	VNG1791C	VNG1791C	356	378	414	464	371	395
VNG_RS06955	VNG1793C	VNG1793C	7791	8582	9059	9530	8388	8980
VNG_RS06960	VNG1794C	VNG1794C	1000	1127	1201	1349	1074	1137
VNG_RS06965	VNG1797G	thrB	514	445	477	677	503	517
VNG_RS06970	VNG1795C	VNG1795C	650	756	891	829	699	799
VNG_RS06975	VNG1796H	VNG1796H	225	208	294	400	252	352
VNG_RS06980			685	864	826	1118	920	1063
VNG_RS06985	VNG1798H	VNG1798H	3530	4037	4028	4327	3935	3929
VNG_RS06990	VNG1800H	VNG1800H	3679	4270	5527	6867	3291	4535
VNG_RS06995	VNG1801G	hsp1	520	615	677	795	974	926
VNG_RS07000	VNG1802H	VNG1802H	768	885	915	1166	1339	1376
VNG_RS07005	VNG1804G	noxA	10811	12138	11654	11483	10601	11056
VNG_RS07010	VNG1806H	VNG1806H	1515	1939	2306	1799	1927	1951
VNG_RS07015	VNG1807H	VNG1807H	931	1182	1328	1141	927	1139
VNG_RS07020	VNG1809H	VNG1809H	1115	1286	1574	1554	1128	1290
VNG_RS07025	VNG1811G	eye	286	319	274	388	350	326
VNG_RS07030	VNG1814G	carB	36236	42478	46022	57991	44262	48658
VNG_RS07035	VNG1815G	carA	28149	31960	26713	36174	31235	35563
VNG_RS07040	VNG1816G	trh3	943	999	854	966	809	901
VNG_RS07045	VNG1818G	idi	2772	3219	3601	3161	2921	3146
VNG_RS07050	VNG1818a		409	473	547	605	389	441
VNG_RS07055	VNG1820H	VNG1820H	376	504	623	620	471	548
VNG_RS07060	VNG1821G	adh4	376	484	669	729	471	521
VNG_RS07065	VNG1822G	moaB	177	202	260	244	221	206
VNG_RS07070	VNG1823C	VNG1823C	369	459	546	489	470	413
VNG_RS07075	VNG1826H	VNG1826H	198	198	252	242	197	222
VNG_RS07080	VNG1827H	VNG1827H	966	1243	1345	1239	1021	1126
VNG_RS07085	VNG1829G	guaAb	1826	2599	3737	2642	2358	2135
VNG_RS07090	VNG1830G	pyrG	7108	8635	9863	7896	7287	6819
VNG_RS07095	VNG1831H	VNG1831H	270	271	205	317	242	369
VNG_RS07100	VNG1833C	VNG1833C	134	144	153	190	123	123
VNG_RS07105	VNG1834G	hyrA	332	377	460	475	306	459
VNG_RS07110	VNG1835G	thrS	10345	10757	11570	10817	10002	10487
VNG_RS07115	VNG1836G	cspD2	30696	33010	39562	41779	33691	39458
VNG_RS07120	VNG1837G	ykfB1	469	602	582	642	543	620
VNG_RS07125	VNG1839H	VNG1839H	473	548	531	594	562	618
VNG_RS07130	VNG1838H	VNG1838H	35	31	18	35	34	26
VNG_RS07135	VNG1842H	VNG1842H	246	302	364	288	303	312
VNG_RS07140			30	43	60	56	37	39
VNG_RS07145	VNG1843C	VNG1843C	1102	1199	1265	1411	992	1159
VNG_RS07150	VNG1844G	ansA	2489	2874	3471	3264	2953	2935
VNG_RS07155	VNG1845C	VNG1845C	2016	2384	2764	2695	2153	2174
VNG_RS07160	VNG1846C	VNG1846C	673	766	1014	961	588	792
VNG_RS07165	VNG1848H	VNG1848H	155	175	178	255	138	193
VNG_RS07170	VNG1847G	pchA	872	982	1404	1338	988	1030
VNG_RS07175	VNG1849H	VNG1849H	1879	2423	2729	2749	2254	2203
VNG_RS07180	VNG1850G	udp1	3104	3803	4296	3993	3080	3310
VNG_RS07185	VNG1851G	suk	833	1025	1286	1095	954	1115
VNG_RS07190	VNG1852H	VNG1852H	527	661	934	774	557	710
VNG_RS07195	VNG1853G	eif2ba	1245	1546	1801	1594	1390	1402
VNG_RS07200	VNG1856G	htr3	2185	2885	4751	3940	3750	3717
VNG_RS07205	VNG1857C	VNG1857C	801	1068	1722	1549	1361	1395
VNG_RS07210	VNG1859G	deoC	260	344	493	427	285	346
VNG_RS07215	VNG1861C	VNG1861C	6425	7521	7839	8285	6702	7316
VNG_RS07220	VNG1862G	cef	1528	1802	1840	1820	1559	1680
VNG_RS07225	VNG1864G	hit2	558	751	770	683	595	719
VNG_RS07230	VNG1865H	VNG1865H	481	627	661	654	526	529
VNG_RS07235	VNG1866G	map	1700	2063	2410	2361	1937	2113
VNG_RS07240	VNG1867G	potC	136	157	141	127	114	118
VNG_RS07245	VNG1868G	potB	160	203	185	180	141	184
VNG_RS07250	VNG1869C	VNG1869C	682	731	652	691	647	712
VNG_RS07255	VNG1871G	potA2	364	441	415	586	427	474
VNG_RS07260	VNG1872C	VNG1872C	130	169	220	171	131	161
VNG_RS07265	VNG1873G	icd	22266	24218	23691	26950	21867	23259
VNG_RS07270	VNG1874C	VNG1874C	837	894	873	998	785	834
VNG_RS07275	VNG1875G	mvaA	4108	5056	5991	5376	4365	5082
VNG_RS07280	VNG1877C	VNG1877C	166	190	192	284	182	194
VNG_RS07285	VNG1879G	thb	1189	1397	1684	1740	1437	1547
VNG_RS07290	VNG1880C	VNG1880C	605	610	796	897	676	719
VNG_RS07295	VNG1882G	dA	383	513	694	608	578	725
VNG_RS07300	VNG1883G	dB	375	481	690	699	528	693
VNG_RS07305	VNG1884G	dC	124	193	269	299	205	263
VNG_RS07310	VNG1886C	VNG1886C	483	516	741	719	553	612
VNG_RS07315	VNG1886a		73	68	54	56	37	46
VNG_RS07320	VNG1887G	gpm	6159	6751	7431	6897	6143	6197
VNG_RS07325	VNG1889H	VNG1889H	2232	2311	2109	2517	1651	2192
VNG_RS07330			4	2	4	4	6	8
VNG_RS07335	VNG1891H	VNG1891H	66	38	48	64	59	56
VNG_RS07340	VNG1893G	trp2	184	252	249	265	240	262
VNG_RS07345	VNG1894C	VNG1894C	263	308	374	406	311	360
VNG_RS07350	VNG1895H	VNG1895H	293	362	355	440	353	322
VNG_RS07355	VNG1896C	VNG1896C	600	702	707	1090	949	1116
VNG_RS07360	VNG1898C	VNG1898C	1034	1145	1284	1615	1336	1417
VNG_RS07365			2176	2680	3556	3123	2583	2858
VNG_RS07370	VNG1900C	VNG1900C	1071	1577	1772	1846	1335	1588
VNG_RS07375	VNG1901C	VNG1901C	2508	2820	3120	2954	2849	3085
VNG_RS07380			221	240	283	339	272	352
VNG_RS07385	VNG1903Cm		822	1024	1071	1143	1055	1170
VNG_RS07390	VNG1905C	VNG1905C	1188	1370	1634	1646	1170	1228
VNG_RS07395	VNG1906H	VNG1906H	382	405	461	523	374	440
VNG_RS07400	VNGt31		66	46	31	49	38	51
VNG_RS07405	VNG1907H	VNG1907H	1590	1384	800	1404	904	1318
VNG_RS07410			615	736	681	1141	713	924
VNG_RS07415	VNG1910H	VNG1910H	1134	1386	1571	1741	1176	1465
VNG_RS07420	VNG1911G	nirD	2448	3145	3348	2882	2808	2898
VNG_RS07425	VNG1912G	trpD2	3819	4427	5000	5023	4116	4458
VNG_RS07430	VNG1914G	ppiA	3044	3414	3549	3624	2992	3371
VNG_RS07435	VNG1916H	VNG1916H	2759	3289	3446	3342	2792	3131
VNG_RS07440	VNGt32		133	166	199	291	163	218
VNG_RS07445	VNG1917H	VNG1917H	590	627	513	645	525	553
VNG_RS07450	VNG1918C	VNG1918C	488	576	620	567	503	563
VNG_RS07455	VNG1919H	VNG1919H	94	118	101	117	121	102
VNG_RS07460	VNG1921H	VNG1921H	66	75	107	96	65	67
VNG_RS07465	VNG1920H	VNG1920H	232	298	235	381	255	299
VNG_RS07470	VNG1922G	trh5	162	182	233	214	224	189
VNG_RS07475	VNG1924G	trkA6	500	600	719	787	563	574
VNG_RS07480	VNG1925H	VNG1925H	89	124	203	216	99	121
VNG_RS07485	VNG1926G	pdhA1	3589	4292	5480	4648	4225	4501
VNG_RS07490	VNG1927H	VNG1927H	199	218	228	279	164	210
VNG_RS07495	VNG1929G	tmk	546	703	768	611	550	667
VNG_RS07500	VNG1932G	nolA	1510	1622	1659	1975	1800	1977
VNG_RS07505	VNG1933G	ftsZ3	12929	15024	15299	15456	13692	14658
VNG_RS07510	VNG1934H	VNG1934H	9083	11016	10476	11034	10170	10545
VNG_RS07515	VNG1935C	VNG1935C	1520	1671	1799	2083	1611	1619
VNG_RS07520	VNG1937C	VNG1937C	1018	1191	1225	1279	1059	1031
VNG_RS07525	VNG1938C	VNG1938C	852	935	740	761	731	786
VNG_RS07530	VNG1939G	purC	1113	2541	7164	3245	2572	2975
VNG_RS07535	VNG1940H	VNG1940H	347	767	1808	854	780	746
VNG_RS07540	VNG1941C	VNG1941C	2350	2989	3896	3344	2735	2959
VNG_RS07545	VNG1942H	VNG1942H	3691	4992	8936	5517	4545	5520
VNG_RS07550	VNG1945G	purL2	936	2583	9423	2870	2486	2761
VNG_RS07555	VNG1944C	VNG1944C	466	1348	4104	1091	1107	1248
VNG_RS07560	VNG1946G	purU	734	902	1150	1022	811	910
VNG_RS07565	VNG1948H	VNG1948H	1203	1353	1608	1648	1245	1454
VNG_RS07570	VNG1949G	gul2	813	1005	1126	1319	1008	1071
VNG_RS07575	VNG1951G	sub	442	453	338	479	494	647
VNG_RS07580	VNG1952H	VNG1952H	263	355	309	376	364	373
VNG_RS07585	VNG1953C	VNG1953C	1664	1992	1573	2153	2170	2629
VNG_RS07590	VNG1954H	VNG1954H	298	283	236	318	218	275
VNG_RS07595			269	231	227	240	230	263
VNG_RS07600	VNG1957G	tgtA2	1382	1562	1716	2142	1189	1555
VNG_RS07605	VNG1959G	tgtA1	2163	2590	2651	2545	2416	2512
VNG_RS07610	VNG1962C	VNG1962C	980	1211	1210	1292	967	1112
VNG_RS07615	VNG1964a		1561	1947	2041	2161	1713	1848
VNG_RS07620	VNG1964H	VNG1964H	1172	1200	1342	1370	1336	1290
VNG_RS07625	VNG1965H	VNG1965H	2330	2391	2812	2790	2735	2509
VNG_RS07630	VNG1967G	glpK	3857	3880	4383	4406	4229	4314
VNG_RS07635	VNG1969G	gpdA2	2077	2140	2311	2422	1788	1877
VNG_RS07640	VNG1971G	gpdB	772	787	1000	1042	692	706
VNG_RS07645	VNG1972G	gpdC	1606	1558	1826	1579	1357	1416
VNG_RS07650	VNG1973H	VNG1973H	273	255	273	308	309	434
VNG_RS07655	VNG1974H	VNG1974H	443	542	525	552	422	539
VNG_RS07660	VNG1976H	VNG1976H	18	16	21	17	28	19
VNG_RS07665	VNGt33		531	597	430	705	248	442
VNG_RS07670	VNG1980C	VNG1980C	426	461	549	544	517	492
VNG_RS07675	VNG1983H	VNG1983H	664	695	572	825	632	799
VNG_RS07680	VNG1982C	VNG1982C	410	447	445	606	382	469
VNG_RS07685	VNG1984G	rnh
VNG_RS07690	VNG1985C	VNG1985C	1606	1919	2060	2056	1822	1965
VNG_RS07695	VNG1986C	VNG1986C	233	300	287	317	249	307
VNG_RS07700	VNG1987G	secD	6267	7336	7782	6702	6351	6385
VNG_RS07705	VNG1988G	secF	2374	2952	3425	3228	2962	3463
VNG_RS07710	VNG1989H	VNG1989H	700	860	758	809	685	798
VNG_RS07715	VNG1991H	VNG1991H	438	528	515	586	400	522
VNG_RS07720	VNG1992G	pgi	670	872	1018	996	808	924
VNG_RS07725	VNG1993H	VNG1993H	523	613	738	762	491	574
VNG_RS07730	VNG1994C	VNG1994C	1758	2097	2675	2602	2629	2483
VNG_RS07735	VNG1995C	VNG1995C	406	361	410	516	301	408
VNG_RS07740	VNG1997G	infB	3842	4163	3992	3903	3367	3322
VNG_RS07745	VNG1998H	VNG1998H	1162	1449	1603	1687	1542	1591
VNG_RS07750	VNG1999H	VNG1999H	3498	4029	4605	4394	4112	4032
VNG_RS07755	VNG2000G	prrIV1	6636	7411	8321	9654	7807	8728
VNG_RS07760	VNG2001G	yjbG	8800	10066	11550	10955	11445	12810
VNG_RS07765	VNG2002H	VNG2002H	101	134	125	157	98	102
VNG_RS07770	VNG2003G	truA	1377	1436	1742	1530	1304	1280
VNG_RS07775	VNG2005G	hisS	4106	4796	5202	5607	4164	4654
VNG_RS07780	VNG2006C	VNG2006C	3111	3587	3980	4504	3491	4035
VNG_RS07785	VNG2008H	VNG2008H	4570	5299	4507	5234	4448	5270
VNG_RS07790	VNG2010G	rps19e	9929	10520	10728	12328	10051	10752
VNG_RS07795	VNG2011G	thiL	886	947	1167	1207	829	855
VNG_RS07800	VNG2012C	VNG2012C	930	1100	1172	1362	933	1219
VNG_RS07805	VNG2014H	VNG2014H	892	1062	1091	1200	1040	1394
VNG_RS07810	VNG2015C	VNG2015C	2926	3413	3192	3623	2830	3128
VNG_RS07815	VNG2017G	lysS	7699	8746	8809	8944	7514	7527
VNG_RS07820	VNG2019C	VNG2019C	2687	3159	3575	3412	2606	2882
VNG_RS07825	VNG2020C	VNG2020C	926	1152	1243	1220	1036	1152
VNG_RS07830	VNG2021C	VNG2021C	11017	12560	13475	12504	11093	11299
VNG_RS07835	VNG2023G	gsp	5825	6876	8591	7849	6463	7019
VNG_RS07840	VNG2025G	yyaI	485	617	701	746	524	560
VNG_RS07845	VNG2027H	VNG2027H	95	111	156	167	107	132
VNG_RS07850			478	522	734	591	478	568
VNG_RS07855	VNG2029H	VNG2029H	167	181	207	322	160	215
VNG_RS07860	VNGt34		19	27	9	19	8	17
VNG_RS07865	VNG2031G	dE	1552	2077	2635	2155	2037	2055
VNG_RS07870	VNG2032Gm		495	569	752	804	502	590
VNG_RS07875			2332	2557	2777	3300	2509	2532
VNG_RS07880	VNGt35		92	84	143	148	83	126
VNG_RS07885	VNG2035H	VNG2035H	429	509	476	673	415	557
VNG_RS07890	VNG2036G	hlx1	623	844	913	794	828	922
VNG_RS07895	VNG2037C	VNG2037C	2241	2639	2506	2483	2704	2762
VNG_RS07900	VNG2039H	VNG2039H	515	585	558	556	483	533
VNG_RS07905			1152	1502	1719	1763	1403	1514
VNG_RS07910	VNG2043G	ham1	1095	1138	1530	1737	1093	1189
VNG_RS07915	VNG2044H	VNG2044H	2044	2573	3569	3080	2175	2771
VNG_RS07920	VNG2045G	gcp	6520	7336	8160	8163	6639	6937
VNG_RS07925	VNG2047G	rps27e	3189	3252	2823	2676	2779	2642
VNG_RS07930	VNG2048G	rps24e	2849	2806	2626	3019	2141	2641
VNG_RS07935			2473	2857	3469	3492	2397	2590
VNG_RS07940	VNG2051G	rpoE''	1540	1684	1906	1801	1692	1653
VNG_RS07945	VNG2053G	rpoE'	7018	7676	7035	6939	6414	6327
VNG_RS07950	VNG2054H	VNG2054H	2866	3068	2936	3085	2734	2650
VNG_RS07955	VNG2056G	eif2g	13209	15041	15337	16875	13354	15098
VNG_RS07960	VNG2059H	VNG2059H	749	971	1269	1121	873	892
VNG_RS07965	VNG2060G	phnP	2151	2382	2158	2375	2115	2173
VNG_RS07970	VNG2062G	atp	5325	6250	5116	6011	5493	5825
VNG_RS07975	VNG2064H	VNG2064H	1213	1362	1302	1309	1301	1323
VNG_RS07980	VNG2063G	aca	1296	1611	2113	2302	1784	2112
VNG_RS07985	VNG2065G	dgs	958	1209	1497	1731	1112	1244
VNG_RS07990	VNG2067H	VNG2067H	465	613	673	685	576	620
VNG_RS07995	VNG2068C	VNG2068C	4965	5536	5670	5914	5094	5535
VNG_RS08000	VNG2071G	lfl2	421	525	676	527	593	550
VNG_RS08005	VNG2073C	VNG2073C	413	467	579	522	445	494
VNG_RS08010	VNG2072G	serS	3230	3519	4104	4427	3340	3779
VNG_RS08015	VNG2074H	VNG2074H	145	147	175	195	133	169
VNG_RS08020	VNG2075C	VNG2075C	400	554	501	549	416	471
VNG_RS08025	VNG2076G	rpl40e	815	828	767	1103	528	724
VNG_RS08030	VNG2079G	mutT	174	158	198	263	207	251
VNG_RS08035	VNG2078G	hat2	207	196	222	321	211	269
VNG_RS08040	VNG2080C	VNG2080C	341	450	545	455	383	381
VNG_RS08045	VNG2081H	VNG2081H	2215	2630	2246	3274	1736	2478
VNG_RS08050	VNG2081a		1090	1574	1964	2010	1544	1761
VNG_RS08055	VNG2082G	polC	604	797	862	1039	709	789
VNG_RS08060	VNG2084G	phnE	2319	2720	2502	2297	2383	2369
VNG_RS08065	VNG2085G	phnC	3014	3333	2724	2380	2922	2808
VNG_RS08070	VNG2086G	hpb	4069	4633	4533	4282	4750	5105
VNG_RS08075	VNG2087G	hisH2	379	480	433	426	396	448
VNG_RS08080			2151	2590	2652	2562	2011	2004
VNG_RS08085	VNG2088G	trm1	353	337	296	307	263	266
VNG_RS08090	VNG2089H	VNG2089H	1319	1520	1262	1435	1224	1347
VNG_RS08095	VNG2091H	VNG2091H	1695	1872	1991	2192	1513	1544
VNG_RS08100	VNG2093G	gl	13944	21879	31652	19237	21265	20073
VNG_RS08105	VNG2094G	trh4	4057	5634	6883	4638	4223	4612
VNG_RS08110	VNG2096G	cctB	64034	78188	85571	82636	75008	75958
VNG_RS08115	VNG2097C	VNG2097C	840	984	1084	1204	933	1017
VNG_RS08120	VNGt36		245	288	344	419	313	338
VNG_RS08125	VNG2098H	VNG2098H	1022	1276	1650	1586	1262	1434
VNG_RS08130	VNG2099C	VNG2099C	4336	5411	5739	5627	4948	5516
VNG_RS08135	VNG2100G	iluA	2188	2321	2449	2332	2234	2395
VNG_RS08140	VNG2101H	VNG2101H	141	154	183	190	139	193
VNG_RS08145	VNG2102G	citZ	4479	5607	6081	6141	5509	6062
VNG_RS08150	VNG2104G	pchB	3996	4624	5057	5517	4357	4587
VNG_RS08155	VNG2105H	VNG2105H	919	1077	1241	1375	795	977
VNG_RS08160	VNG2106G	sdh	1714	2104	2243	2434	1855	2079
VNG_RS08165	VNG2108G	thrC3	452	536	591	609	527	521
VNG_RS08170	VNG2109H	VNG2109H	132	167	153	251	160	229
VNG_RS08175	VNG2110C	VNG2110C	676	857	905	900	732	814
VNG_RS08180	VNG2112C	VNG2112C	1234	1352	1345	1589	1182	1431
VNG_RS08185	VNG2113C	VNG2113C	652	796	860	983	862	933
VNG_RS08190	VNG2115H	VNG2115H	559	713	770	818	745	891
VNG_RS08195	VNG2116C	VNG2116C	603	1826	6104	1536	1566	1735
VNG_RS08200	VNG2117C	VNG2117C	1516	1801	1732	1976	1580	1718
VNG_RS08205	VNG2118G	pyrE2	2030	2420	2611	3087	2309	2488
VNG_RS08210	VNG2119C	VNG2119C	131	183	264	214	113	184
VNG_RS08215	VNG2120G	yusM	830	1015	1447	1185	1063	1317
VNG_RS08220	VNG2121C	VNG2121C	790	1009	921	928	877	962
VNG_RS08225	VNG2122G	ilvE2	11694	14909	15812	15289	14251	17464
VNG_RS08230	VNG2123G	nhaC2	585	586	298	487	462	462
VNG_RS08235	VNG2124C	VNG2124C	1258	1635	1701	1723	1269	1525
VNG_RS08240	VNG2125Gm		1395	1375	1325	1636	1474	1488
VNG_RS08245	VNG2126C	VNG2126C	1336	1571	1532	2053	1790	1912
VNG_RS08250	VNG2128C	VNG2128C	1764	2072	2122	2167	1846	2025
VNG_RS08255	VNG2130G	minD2	262	271	337	388	294	336
VNG_RS08260	VNG2131G	erf1	4172	5061	5144	4997	4403	4947
VNG_RS08265	VNG2132Gm		1063	1157	1356	1445	1200	1127
VNG_RS08270	VNG2133H	VNG2133H	2566	3104	3798	3568	2700	2956
VNG_RS08275	VNG2135G	atpD	7672	9160	9616	8781	8545	9136
VNG_RS08280	VNG2136G	blh	275	362	468	529	389	431
VNG_RS08285	VNG2137G	ggt	358	495	616	647	488	590
VNG_RS08290	VNG2138G	atpB	32875	40302	46125	41260	39263	36661
VNG_RS08295	VNG2139G	atpA	33967	41714	49705	47014	41560	39763
VNG_RS08300	VNG2140G	atpF	5518	6502	7603	7335	6492	6200
VNG_RS08305	VNG2141G	atpC	21876	25700	30398	30715	26793	25725
VNG_RS08310	VNG2142G	atpE	13056	15169	18233	19434	15573	15707
VNG_RS08315	VNG2143G	atpK	18780	24231	26417	22178	20523	22735
VNG_RS08320	VNG2144G	atpI	56131	68002	84034	71389	66117	65674
VNG_RS08325	VNG2146H	VNG2146H	11585	14227	16798	15954	13260	14343
VNG_RS08330	VNG2147G	hmp	1740	2037	2064	2077	1898	1985
VNG_RS08335			229	287	333	309	200	248
VNG_RS08340	VNG2148H	VNG2148H	1611	2031	1832	1591	1590	1629
VNG_RS08345	VNG2149H	VNG2149H	1873	2121	2001	2317	1861	1904
VNG_RS08350	VNG2150G	etfB	6681	8310	9104	9490	8456	8807
VNG_RS08355	VNG2151G	etfA	12693	15420	16956	17232	14608	15008
VNG_RS08360	VNG2152C	VNG2152C	244	254	265	261	237	272
VNG_RS08365	VNG2153G	fps	1714	2070	1877	2308	1625	1794
VNG_RS08370	VNG2154C	VNG2154C	646	782	1071	1080	732	981
VNG_RS08375	VNG2155C	VNG2155C	1973	2154	1650	2031	1866	2253
VNG_RS08380	VNG2156C	VNG2156C	204	207	168	248	178	194
VNG_RS08385	VNG2157C	VNG2157C	1932	2079	1799	2556	1717	2040
VNG_RS08390	VNG2158G	oxrA	1326	1487	1443	1716	1262	1261
VNG_RS08395	VNG2159Gm		93	86	121	124	84	97
VNG_RS08400	VNG2160C	VNG2160C	14526	17397	17610	19804	15728	16108
VNG_RS08405	VNG2162C	VNG2162C	4354	5665	6190	6954	5575	5207
VNG_RS08410	VNG2163H	VNG2163H	2551	2957	3163	3817	2869	3060
VNG_RS08415			757	915	939	913	784	931
VNG_RS08420	VNGt37		52	37	24	38	23	43
VNG_RS08425	VNG2165H	VNG2165H	1249	1431	1472	1905	1354	1701
VNG_RS08430	VNG2166Cm		456	511	530	639	514	540
VNG_RS08435	VNG2167G	dbp	617	593	683	729	618	592
VNG_RS08440	VNG2168C	VNG2168C	689	831	946	1080	885	969
VNG_RS08445	VNG2171G	adh1	185	199	198	272	199	255
VNG_RS08450	VNG2170H	VNG2170H	357	350	499	541	361	449
VNG_RS08455	VNG2172C	VNG2172C	453	525	550	594	443	518
VNG_RS08460	VNG2173G	rad24a	4006	4864	4879	5223	4218	4154
VNG_RS08465	VNGt38		174	221	182	192	168	154
VNG_RS08470	VNG2175H	VNG2175H	15	22	24	16	14	12
VNG_RS08475	VNG2178H	VNG2178H	587	746	401	472	504	617
VNG_RS08480			543	695	498	514	544	623
VNG_RS08485	VNG2179H	VNG2179H	708	774	606	695	613	633
VNG_RS08490	VNG2180C	VNG2180C	2061	2362	2026	2259	1915	2208
VNG_RS08495	VNG2181G	mcm	5923	6299	4035	5837	5333	5614
VNG_RS08500	VNG2182H	VNG2182H	321	332	262	303	266	311
VNG_RS08505	VNG2183H	VNG2183H	466	540	526	700	547	657
VNG_RS08510	VNG2184G	tfbA	338	374	396	377	371	407
VNG_RS08515	VNG2185H	VNG2185H	19	24	17	24	16	21
VNG_RS08520			561	561	594	706	684	620
VNG_RS08525	VNG2186G	hit1	894	1048	1169	1254	959	1147
VNG_RS08530	VNG2187H	VNG2187H	570	574	694	725	501	598
VNG_RS08535	VNG2189H	VNG2189H	121	111	110	142	110	146
VNG_RS08540	VNG2190G	ileS	8944	10487	12426	11953	10405	10100
VNG_RS08545	VNG2191H	VNG2191H	320	610	612	578	680	605
VNG_RS08550	VNG2193Gm		1391	2248	2278	2260	2516	2443
VNG_RS08555	VNG2195G	coxB2	1414	2012	2002	1947	2031	1945
VNG_RS08560	VNG2196G	hcpB	961	1540	1508	1500	1646	1465
VNG_RS08565	VNG2197H	VNG2197H	112	146	179	210	135	181
VNG_RS08570	VNG2199H	VNG2199H	195	274	325	356	259	334
VNG_RS08575	VNG2201G	cpx	445	595	664	682	535	544
VNG_RS08580			103	110	94	139	78	85
VNG_RS08585	VNG2203G	prsA	733	926	1004	836	877	990
VNG_RS08590	VNG2204H	VNG2204H	707	860	1082	1020	761	829
VNG_RS08595	VNG2205H	VNG2205H	396	498	451	522	403	413
VNG_RS08600	VNG2206G	pmu1	3339	3739	3996	3827	3041	3275
VNG_RS08605	VNG2207H	VNG2207H	890	1000	1167	1005	818	832
VNG_RS08610	VNG2208G	trpS	4065	4828	4465	4633	3843	4260
VNG_RS08615	VNG2210G	endA	743	926	985	1048	739	805
VNG_RS08620	VNG2211H	VNG2211H	759	957	950	1042	830	787
VNG_RS08625	VNG2213G	brr2	7283	8502	8118	9406	7136	7547
VNG_RS08630	VNG2214G	dinF	178	204	255	361	297	372
VNG_RS08635	VNG2216G	lip	2296	2836	3288	2905	2474	2800
VNG_RS08640	VNG2217G	pdhA2	12786	16378	20973	17912	16652	17572
VNG_RS08645	VNG2218G	pdhB	10202	13004	16929	13376	11797	12004
VNG_RS08650	VNG2219G	dsa	13869	17878	24248	18352	17179	16123
VNG_RS08655	VNG2220G	lpdA	12887	16911	23297	17425	15934	15287
VNG_RS08660	VNG2222G	pheA	991	1434	1873	1681	1289	1278
VNG_RS08665	VNG2223G	leuS	5692	6775	7419	6774	5758	5978
VNG_RS08670	VNG2224G	ocd1	8239	10352	11726	9201	9333	9134
VNG_RS08675	VNG2226G	cctA	48322	64280	73964	74795	61604	63110
VNG_RS08680	VNG2227C	VNG2227C	1568	1916	1897	1754	1652	1772
VNG_RS08685	VNG2230H	VNG2230H	136	171	153	185	115	165
VNG_RS08690	VNG2231C	VNG2231C	61	58	70	93	75	58
VNG_RS08695	VNG2232G	trpS	368	411	495	538	386	419
VNG_RS08700	VNG2233C	VNG2233C	1851	2230	2360	2104	1980	2115
VNG_RS08705	VNG2234G	eif1a1	476	580	529	557	397	476
VNG_RS08710	VNG2236H	VNG2236H	74	57	56	72	59	46
VNG_RS08715	VNG2237G	tyrS	1686	1976	2224	2097	1564	1711
VNG_RS08720	VNG2238C	VNG2238C	2323	2738	3205	3038	2582	2569
VNG_RS08725	VNG2239C	VNG2239C	554	694	747	657	616	659
VNG_RS08730	VNG2240G	rfcC	914	1218	1308	1447	1065	1302
VNG_RS08735	VNG2241H	VNG2241H	180	228	237	249	194	183
VNG_RS08740			1137	1356	1052	1307	1141	1218
VNG_RS08745	VNG2243G	tbpE	4060	4464	4922	5170	4133	5209
VNG_RS08750	VNG2244H	VNG2244H	840	1022	1388	1410	1039	1304
VNG_RS08755	VNG2246H	VNG2246H	519	451	513	894	631	711
VNG_RS08760	VNG2247G	hisG	400	483	641	571	535	552
VNG_RS08765	VNG2248H	VNG2248H	110	89	113	160	108	122
VNG_RS08770	VNG2249G	trzA	903	1131	1369	1248	973	952
VNG_RS08775	VNG2251G	achY	8146	9284	10981	12962	10210	10745
VNG_RS08780	VNG2252G	hjr	2222	2355	2613	2984	2244	2366
VNG_RS08785	VNG2253H	VNG2253H	298	315	252	327	242	269
VNG_RS08790	VNG2254C	VNG2254C	1863	2237	1701	1751	1783	2122
VNG_RS08795	VNG2255C	VNG2255C	368	510	486	542	406	459
VNG_RS08800	VNG2256G	pcn	5818	7060	6445	6754	6484	8005
VNG_RS08805	VNG2257G	nce	264	360	347	401	305	361
VNG_RS08810	VNG2259C	VNG2259C	624	730	1126	1148	864	816
VNG_RS08815	VNG2260H	VNG2260H	520	715	837	898	602	762
VNG_RS08820	VNG2262H	VNG2262H	256	288	326	371	248	270
VNG_RS08825			36	62	96	104	51	71
VNG_RS08830	VNG2263G	ftsJ
VNG_RS08835	VNG2264C	VNG2264C	627	821	964	820	707	764
VNG_RS08840	VNG2268H	VNG2268H	175	199	161	138	126	152
VNG_RS08845	VNG2267G	tatC2	2557	3181	3478	3560	2628	2998
VNG_RS08850	VNG2269G	tatC1	2374	2951	2820	3411	2285	2987
VNG_RS08855	VNG2270G	mutS3	1212	1279	1092	1433	1066	1208
VNG_RS08860	VNG2271G	cdc6	1171	1365	1308	1664	1196	1456
VNG_RS08865	VNG2272G	rpi	278	367	305	361	275	341
VNG_RS08870	VNG2273H	VNG2273H	20214	28109	29818	30590	20842	29716
VNG_RS08875	VNG2274C	VNG2274C	279	324	309	343	345	359
VNG_RS08880	VNG2276G	pmm	1698	2087	2588	2552	2044	2127
VNG_RS08885	VNG2277H	VNG2277H	291	359	422	416	283	345
VNG_RS08890			378	453	496	504	351	436
VNG_RS08895	VNG2280G	rfc	1536	1926	2225	2150	1788	1974
VNG_RS08900	VNG2281C	VNG2281C	1548	1938	2036	1765	1824	1796
VNG_RS08905	VNG2282C	VNG2282C	1432	1827	2449	2296	1756	2089
VNG_RS08910	VNG2283G	alaS	6870	8393	8926	8845	7383	7391
VNG_RS08915	VNG2284G	hisJ	831	1035	1000	1038	910	890
VNG_RS08920	VNG2285C	VNG2285C	6623	7703	7240	8810	7947	8130
VNG_RS08925	VNG2286G	mamA	14	23	32	67	35	50
VNG_RS08930	VNG2288G	mamB	219	281	310	423	306	336
VNG_RS08935	VNG2289G	mal	77	97	112	150	121	115
VNG_RS08940	VNG2290G	maoC1	80	84	80	126	113	97
VNG_RS08945	VNG2291G	cat	173	176	179	291	196	226
VNG_RS08950	VNG2292H	VNG2292H	491	445	474	887	625	900
VNG_RS08955	VNG2293G	fer2	42968	52082	48086	46320	43938	47833
VNG_RS08960	VNG2294G	hisA	241	244	268	272	239	261
VNG_RS08965	VNG2295G	hisB	440	551	563	624	467	572
VNG_RS08970	VNG2297H	VNG2297H	841	1124	1216	1316	1126	1184
VNG_RS08975	VNG2296C	VNG2296C	159	188	148	188	153	204
VNG_RS08980			673	697	525	721	630	725
VNG_RS08985	VNG2298a		895	887	702	818	662	690
VNG_RS08990	VNG2299H	VNG2299H	229	236	201	267	196	213
VNG_RS08995	VNG2301G	txrB3	589	660	782	727	713	662
VNG_RS09000	VNG2302G	yuxL	2083	2460	3234	3334	2714	2823
VNG_RS09005	VNG2304H	VNG2304H	626	745	761	951	676	681
VNG_RS09010	VNG2305C	VNG2305C	1232	1620	1731	1609	1366	1436
VNG_RS09015	VNG2306H	VNG2306H	2029	2588	2559	2982	2216	2673
VNG_RS09020	VNG2307C	VNG2307C	1294	1542	1431	1718	1282	1379
VNG_RS09025	VNG2308G	hlp	4468	5492	5766	6393	5317	6107
VNG_RS09030	VNG2310H	VNG2310H	164	195	241	337	180	212
VNG_RS09035	VNG2311H	VNG2311H	832	1045	1303	1307	1044	1048
VNG_RS09040	VNG2312C	VNG2312C	353	488	528	564	396	430
VNG_RS09045			262	255	261	246	213	211
VNG_RS09050	VNG2313H	VNG2313H	597	760	822	790	608	682
VNG_RS09055	VNG2314H	VNG2314H	715	835	845	970	681	793
VNG_RS09060	VNG2315H	VNG2315H	1192	1429	1266	1119	1198	1340
VNG_RS09065	VNG2316C	VNG2316C	224	248	290	376	250	272
VNG_RS09070	VNG2317G	cbiO1	295	355	418	571	329	420
VNG_RS09075			153	190	298	344	203	221
VNG_RS09080	VNG2320G	hdrD	2182	2432	3258	3003	2026	2694
VNG_RS09085	VNG2321G	ydaF	748	815	1197	1265	940	1078
VNG_RS09090			21	36	27	28	28	27
VNG_RS09095	VNG2322G	hem2	746	857	1030	1150	956	962
VNG_RS09100	VNG2323H	VNG2323H	374	367	544	592	395	387
VNG_RS09105			700	784	943	1427	984	1230
VNG_RS09110	VNG2326G	hemL	2584	3111	3401	3675	2770	3095
VNG_RS09115	VNG2328H	VNG2328H	466	540	597	593	437	460
VNG_RS09120	VNG2329C	VNG2329C	583	643	684	693	594	668
VNG_RS09125	VNG2330G	hem3	1665	2042	2301	2381	1864	1894
VNG_RS09130	VNG2331G	uroM	878	1031	1173	1238	885	894
VNG_RS09135	VNG2332G	cysG	783	956	1101	1185	832	810
VNG_RS09140	VNG2333C	VNG2333C	2141	2694	2932	2814	2064	2133
VNG_RS09145	VNG2334C	VNG2334C	1920	2168	2561	2527	2009	2023
VNG_RS09150			460	515	465	405	366	451
VNG_RS09155	VNG2337C	VNG2337C	4132	5054	4572	5435	3904	4798
VNG_RS09160	VNG2338G	polA2	5825	7119	7292	6409	6174	6096
VNG_RS09165	VNG2339C	VNG2339C	571	744	881	792	672	766
VNG_RS09170	VNG2340H	VNG2340H	1159	1534	1896	1747	1569	1604
VNG_RS09175	VNG2341H	VNG2341H	172	195	259	314	207	271
VNG_RS09180	VNG2342H	VNG2342H	781	1054	1282	1185	1190	1151
VNG_RS09185	VNG2343G	ykfD	7034	9487	9707	9135	10525	9380
VNG_RS09190	VNG2344G	oppD2	6127	8474	8498	8399	10021	8641
VNG_RS09195	VNG2346G	dppC2	6376	8701	10115	10152	9884	9268
VNG_RS09200	VNG2347G	dppB1	4898	6420	6988	7596	7187	7660
VNG_RS09205	VNG2349G	dppA	27649	36963	51165	40170	42640	39665
VNG_RS09210	VNG2351C	VNG2351C	2275	2614	2415	2683	2284	2760
VNG_RS09215	VNG2352G	glyS	4299	5040	5264	5395	4568	4805
VNG_RS09220			559	550	499	575	424	452
VNG_RS09225	VNG2356G	eif4a	3106	3495	3021	3543	2917	3093
VNG_RS09230	VNG2358G	appA	603	664	1012	954	951	849
VNG_RS09235	VNG2359G	appB	452	580	562	657	651	621
VNG_RS09240	VNG2361G	appC	243	301	251	359	339	318
VNG_RS09245	VNG2363Gm		238	263	235	263	318	295
VNG_RS09250	VNG2365G	appF	244	286	209	306	298	270
VNG_RS09255	VNG2366C	VNG2366C	901	1128	998	742	884	933
VNG_RS09260	VNG2367G	mdhA	6750	8405	8117	9974	7704	9257
VNG_RS09265	VNG2370C	VNG2370C	191	267	293	294	209	238
VNG_RS09270	VNG2368G	rad24b	1728	1909	1612	1930	1461	1535
VNG_RS09275	VNG2369C	VNG2369C	319	337	236	240	209	207
VNG_RS09280	VNGt39		75	88	30	71	27	59
VNG_RS09285	VNG2371C	VNG2371C	272	820	4052	797	768	764
VNG_RS09290	VNG2372G	rad24c	1060	1819	4483	1920	1649	1825
VNG_RS09295	VNG2373G	tA	789	830	926	882	720	747
VNG_RS09300	VNG2374Gm		2931	3518	3788	3826	3202	3535
VNG_RS09305	VNG2376H	VNG2376H	168	213	208	218	161	221
VNG_RS09310	VNG2377G	nosY	4527	4696	5469	6032	6579	7456
VNG_RS09315	VNG2378G	nosF1	4578	4822	5791	7165	6622	7662
VNG_RS09320	VNG2379H	VNG2379H	535	711	729	596	601	723
VNG_RS09325	VNG2380H	VNG2380H	480	614	668	642	513	682
VNG_RS09330	VNG2381G	uvrC	806	898	837	979	752	864
VNG_RS09335	VNG2383G	nrdA	3688	4949	2110	528	1812	892
VNG_RS09340	VNG2384G	nrdB1	9301	12617	5533	1423	4495	2399
VNG_RS09345	VNG2386C	VNG2386C	183	268	247	270	187	280
VNG_RS09350			472	677	508	705	471	659
VNG_RS09355	VNG2390G	uvrB	2932	3523	3605	3477	3295	3246
VNG_RS09360	VNG2392H	VNG2392H	4323	5460	5866	5340	5297	5297
VNG_RS09365	VNG2393G	tssA	4517	5908	6115	6710	6287	6649
VNG_RS09370	VNG2394G	tssB	687	801	703	726	726	649
VNG_RS09375	VNG2395C	VNG2395C	4689	6181	5824	5288	4582	5234
VNG_RS09380	VNG2396G	cysT1	1800	2235	2402	2444	1613	1813
VNG_RS09385	VNG2397G	cysA	1591	1924	1884	1744	1527	1498
VNG_RS09390	VNG2398G	scm	376	444	519	484	345	439
VNG_RS09395	VNG2399H	VNG2399H	116	140	141	179	104	121
VNG_RS09400	VNG2400H	VNG2400H	1321	1553	1936	2147	1593	1897
VNG_RS09405	VNG2403H	VNG2403H	2105	2782	3296	3158	2525	2907
VNG_RS09410	VNG2404G	dip1	389	422	324	408	308	344
VNG_RS09415	VNG2406C	VNG2406C	2004	2537	2709	2541	2349	2488
VNG_RS09420	VNG2408C	VNG2408C	1135	1485	1728	1571	1330	1550
VNG_RS09425	VNG2410G	gbp3	1978	2659	2852	2557	2378	2791
VNG_RS09430	VNG2411G	orc7	4384	5055	3473	4772	4582	4700
VNG_RS09435	VNG2412H	VNG2412H	125	127	157	167	128	194
VNG_RS09440	VNG2413H	VNG2413H	198	221	168	222	189	255
VNG_RS09445	VNG2414H	VNG2414H	430	472	569	534	426	543
VNG_RS09450	VNG2415H	VNG2415H	253	351	371	385	266	328
VNG_RS09455	VNG2416G	sec11	1226	1428	1429	1501	1171	1331
VNG_RS09460	VNG2417G	polA1	2652	3015	2409	2868	2769	2624
VNG_RS09465	VNG2418G	aspC1	627	734	1054	1015	768	823
VNG_RS09470	VNG2419C	VNG2419C	591	683	581	845	567	723
VNG_RS09475	VNG2420G	metA	64	77	51	89	54	92
VNG_RS09480	VNG2421G	hal	205	222	255	260	263	306
VNG_RS09485	VNG2422G	glcD	1257	1550	1625	1759	1432	1388
VNG_RS09490	VNG2423G	serB	359	577	786	775	574	621
VNG_RS09495	VNG2424G	serA1	1595	2275	3641	2648	2434	2377
VNG_RS09500	VNG2426G	act	479	706	966	702	694	695
VNG_RS09505	VNG2429G	dld	740	833	972	1116	738	828
VNG_RS09510	VNG2430G	thrC1	611	740	1069	1093	886	858
VNG_RS09515	VNG2431C	VNG2431C	436	620	838	650	594	679
VNG_RS09520	VNG2432C	VNG2432C	435	557	595	752	467	651
VNG_RS09525	VNG2433H	VNG2433H	119	109	97	188	129	99
VNG_RS09530	VNG2436G	argH	385	353	421	695	458	474
VNG_RS09535	VNG2437G	argG	853	903	1060	1370	1059	1156
VNG_RS09540			122	137	109	219	97	154
VNG_RS09545			809	1015	862	873	768	816
VNG_RS09550	VNG2441G	rad3b	5657	7521	7582	7377	6363	6664
VNG_RS09555	VNG2443G	dpsA	19362	24868	28065	27410	23386	25759
VNG_RS09560	VNG2444C	VNG2444C	190	251	196	203	158	198
VNG_RS09565	VNG2445C	VNG2445C	832	988	782	1198	913	1166
VNG_RS09570	VNG2447G	lta	268	315	304	420	249	305
VNG_RS09575	VNG2449G	pepB2	9102	10773	11168	12959	10867	13078
VNG_RS09580	VNGt40		128	124	79	98	40	67
VNG_RS09585	VNG2452C	VNG2452C	597	846	823	777	693	855
VNG_RS09590	VNG2454C	VNG2454C	711	912	924	866	880	871
VNG_RS09595	VNG2455C	VNG2455C	1069	1256	1218	1444	943	1145
VNG_RS09600	VNG2456Cm		234	240	259	306	248	237
VNG_RS09605	VNG2458C	VNG2458C	361	416	421	506	341	397
VNG_RS09610	VNG2459G	srp54	3035	3653	3139	3307	3189	3394
VNG_RS09615	VNG2461H	VNG2461H	84	91	98	101	61	85
VNG_RS09620	VNG2462G	dpa	6952	8722	9022	9870	8319	8312
VNG_RS09625	VNG2465C	VNG2465C	4732	5824	5659	5529	5270	5263
VNG_RS09630	VNG2466a		14945	16649	18013	20357	15875	16248
VNG_RS09635	VNG2467G	rpl31e	9546	11661	12959	11240	10323	11163
VNG_RS09640	VNG2469G	rpl39e	5571	5772	3133	3999	2784	3576
VNG_RS09645	VNG2468C	VNG2468C	994	1189	1290	1360	1148	1270
VNG_RS09650	VNG2470C	VNG2470C	314	425	491	474	414	426
VNG_RS09655	VNG2471G	nifS	2827	3535	3578	3539	3427	3584
VNG_RS09660	VNG2472G	nifU	1789	2086	2103	2355	1725	2010
VNG_RS09665	VNG2473G	radA	16388	21524	21827	24637	22904	22707
VNG_RS09670	VNG2474C	VNG2474C	875	993	1067	969	975	939
VNG_RS09675	VNG2475C	VNG2475C	571	696	705	627	575	583
VNG_RS09680			177	176	210	211	155	183
VNG_RS09685	VNG2476C	VNG2476C	841	1028	975	1183	940	883
VNG_RS09690			27	18	27	28	20	29
VNG_RS09695	VNG2480Hm		94	172	191	174	126	118
VNG_RS09700	VNG2482G	pstB1	301	325	294	369	339	303
VNG_RS09705	VNG2483G	pstA1	339	415	440	474	380	385
VNG_RS09710	VNG2484G	pstC1	417	458	552	521	533	459
VNG_RS09715	VNG2486G	yqgG	2210	2621	2572	2898	2604	2540
VNG_RS09720	VNG2488C	VNG2488C	113	150	186	193	138	153
VNG_RS09725	VNG2490H	VNG2490H	149	172	209	218	171	179
VNG_RS09730			48	71	67	71	87	90
VNG_RS09735	VNG2493C	VNG2493C	743	822	784	732	730	799
VNG_RS09740	VNG2496G	ferB	290	400	444	410	327	352
VNG_RS09745	VNG2497H	VNG2497H	577	728	715	873	613	737
VNG_RS09750	VNG2498H	VNG2498H	552	723	863	794	649	708
VNG_RS09755	VNG2499G	gcdH	4890	6019	6481	6618	6437	6542
VNG_RS09760	VNG2501C	VNG2501C	247	195	176	207	198	197
VNG_RS09765	VNG2502C	VNG2502C	490	652	558	518	516	610
VNG_RS09770	VNG2504G	pheS	2121	2679	2768	2633	2543	2494
VNG_RS09775	VNG2505G	pheY	3003	3587	3276	2989	3400	3023
VNG_RS09780	VNG2507G	pyrD	1845	2358	1738	1979	1756	2044
VNG_RS09785	VNG2508C	VNG2508C	2168	2974	2866	2739	2859	3140
VNG_RS09790	VNGr02		3203218	2189292	1156629	1131135	1726420	1628141
VNG_RS09795	VNGt41		510	642	713	727	200	419
VNG_RS09800	VNGr03		4324037	3457036	1470043	1392908	3568803	2412722
VNG_RS09805	VNGr04		921	415	311	293	111	173
VNG_RS09810	VNGt42		116	152	121	127	53	80
VNG_RS09815	VNG2509H	VNG2509H	4465	5854	5013	5434	4988	6041
VNG_RS09820	VNG2510H	VNG2510H	925	1311	1240	1354	1094	1386
VNG_RS09825	VNGt43		28	39	30	40	20	41
VNG_RS09830	VNG2512G	epf1	370	465	436	414	380	415
VNG_RS09835	VNG2513G	aldY1	7949	9658	11579	13271	10517	10812
VNG_RS09840	VNG2514G	rps6e	5071	5502	4787	5507	4230	4981
VNG_RS09845			708	703	764	951	670	723
VNG_RS09850	VNG2516C	VNG2516C	687	737	939	1049	639	727
VNG_RS09855	VNG2518C	VNG2518C	629	767	874	808	627	690
VNG_RS09860	VNG2519H	VNG2519H	1775	2143	2495	2393	2027	2095
VNG_RS09865	VNG2520C	VNG2520C	749	960	1140	1271	843	1032
VNG_RS09870	VNG2521H	VNG2521H	404	591	651	582	507	579
VNG_RS09875	VNG2522C	VNG2522C	696	856	1062	1044	931	1158
VNG_RS09880	VNG2523H	VNG2523H	292	374	362	376	357	416
VNG_RS09885	VNG2524H	VNG2524H	739	957	1029	1033	894	1010
VNG_RS09890	VNG2525H	VNG2525H	582	766	884	767	833	840
VNG_RS09895	VNG2526G	dppF	4766	5920	7064	6594	6108	5622
VNG_RS09900	VNG2527G	dppD	8155	10397	15225	12224	13275	12197
VNG_RS09905	VNG2529G	dppB2	1553	1937	3309	2557	2523	2090
VNG_RS09910	VNG2531G	dppC1	911	1192	1882	1374	1351	1233
VNG_RS09915	VNG2532H	VNG2532H	178	194	342	310	242	225
VNG_RS09920	VNG2533G	pyrC	2086	2646	2631	2871	2100	2366
VNG_RS09925	VNG2536C	VNG2536C	335	418	503	521	357	408
VNG_RS09930	VNG2534C	VNG2534C	610	684	660	722	552	594
VNG_RS09935	VNG2535H	VNG2535H	200	247	259	288	230	230
VNG_RS09940	VNG2537G	entB	673	870	1079	1077	860	1097
VNG_RS09945	VNG2539H	VNG2539H	40198	45386	40995	48826	50731	52467
VNG_RS09950	VNG2541Cm		1410	1617	1612	1936	1310	1679
VNG_RS09955	VNG2543C	VNG2543C	6378	7791	8070	8456	7819	8360
VNG_RS09960	VNG2546G	pepB3	3183	3836	4841	4359	3779	3804
VNG_RS09965	VNG2547G	valS	11359	13822	14191	14162	12552	11951
VNG_RS09970	VNG2549C	VNG2549C	1765	2074	1996	1743	1847	2112
VNG_RS09975	VNG2551G	fhuG	657	752	783	679	695	809
VNG_RS09980	VNG2552G	yfmF	544	653	660	570	610	663
VNG_RS09985	VNG2553G	yqeC	1261	1602	2142	2087	1376	1620
VNG_RS09990	VNG2554H	VNG2554H	726	927	1020	1076	826	913
VNG_RS09995	VNG2555C	VNG2555C	6430	7797	8778	8346	6580	7530
[truncated: 634 more rows]
