# Supplementary material for: Copy number variation is associated with gene expression change in archaea
Source: Microb Genom. 2018 Aug 24;4(9):e000210. doi: 10.1099/mgen.0.000210 (PMC6202454; doi:10.1099/mgen.0.000210)
Supplement: Supplementary File 8 [file mgen-4-210-s008.xlsx]

## Sheet: legend
Supplementary Table S8. CNV peaks detected and gene functions associated with peaks.
Tab	Contents	Column	Meaning
16CNV.pks	List of significant CNV peaks present in at least 10% of arrays	peak.ID	Peak number. Corresponds with numbered peaks in Figure 5.
16CNV.pks	List of significant CNV peaks present in at least 10% of arrays	start.coord	Chromosomal start coordinate of peak
16CNV.pks	List of significant CNV peaks present in at least 10% of arrays	end.coord	Chromosomal end coordinate of peak
16CNV.pks	List of significant CNV peaks present in at least 10% of arrays	start.gene	Identifier of gene at start of segment
16CNV.pks	List of significant CNV peaks present in at least 10% of arrays	end.gene	Identfier of gene at end of segment
16CNV.pks	List of significant CNV peaks present in at least 10% of arrays	max.freq	Frequency % at peak summit
16CNV.pks	List of significant CNV peaks present in at least 10% of arrays	pk.size	Width in bp of peak
16CNV.pks	List of significant CNV peaks present in at least 10% of arrays	arCOG.enrich	Enrichment of peak in gene functions associated with arCOG categories.
pk.genelist	Full list of genes present within each CNV peak	GeneName	Identifier of gene within segment
pk.genelist	Full list of genes present within each CNV peak	Chr	Chromosomal element. One of chromosome, pNRC100, pNRC200
pk.genelist	Full list of genes present within each CNV peak	Start	Translation start coordinate of open reading frame associated with gene
pk.genelist	Full list of genes present within each CNV peak	Num_up	Number of segments where gene was amplified
pk.genelist	Full list of genes present within each CNV peak	Num_down	Number of segments where gene was deleted
pk.genelist	Full list of genes present within each CNV peak	Thresh_up	Number of segments meeting significance threshold where gene was amplified
pk.genelist	Full list of genes present within each CNV peak	Threshdown	Number of segments meeting significance threshold where gene was deleted
pk.genelist	Full list of genes present within each CNV peak	Av_ratio	Average ratio (intensity of segment vs genomic mean) across segment
pk.genelist	Full list of genes present within each CNV peak	pk.ID	Peak number. Corresponds with number peaks in 16CNV.pks tab and Figure 5.
pk.genelist	Full list of genes present within each CNV peak	threshup+threshdown	Sum of segments amplfied or deleted.
arCOG.anno	arCOG annotations for genes in pk.genelist	GeneName	Identifier of gene within segment
arCOG.anno	arCOG annotations for genes in pk.genelist	Genbank_ID	Genebank identifier of gene withing segment
arCOG.anno	arCOG annotations for genes in pk.genelist	functional_class	Abbreviation for arCOG functional category
arCOG.anno	arCOG annotations for genes in pk.genelist	funclass_name	Functional category description
arCOG.anno	arCOG annotations for genes in pk.genelist	arCOG_ID	Unique identifier for arCOG annotation
arCOG.anno	arCOG annotations for genes in pk.genelist	arcog_name	Description of anntated function for gene

## Sheet: 16CNV.pks
peak.ID	start.coord	end.coord	start.gene	end.gene	max.freq	pk.size	arCOG.enrich
1	248	66241	VNG0001H	VNG0070H	58.3333	65993	M
2	73544	78660	VNG0084G	VNG0090G	12.5	5116	H
3	96543	103514	VNG0112H	VNG0123G	45.8333	6971
4	115049	119518	VNG0137G	VNG0146H	18.75	4469
5	161201	188303	VNG0187H	VNG0222C	39.5833	27102
6	246108	284272	VNG0312H	VNG0361C	22.9167	38164
7	301228	307168	VNG0389C	VNG0399H	12.5	5940
8	526686	576838	VNG0692C	VNG0764C	12.5	50152
9	633962	638633	VNG0835G	VNG0840H	18.75	4671
10	798053	815317	VNG1048G	VNG1068G	47.9167	17264	M
11	1154809	1188524	VNG1547C	VNG1589C	20.8333	33715	H
12	1272410	1283837	VNG1720H	VNG1735C	12.5	11427
13	1744771	1770599	VNG2334C	VNG2365G	66.6667	25828
14	1815178	1827608	VNG2419C	VNG2433H	10.4167	12430
15	1874018	1881134	VNG2507G	VNG2509H	18.75	7116
16	1977676	2011729	VNG2639G	VNG2679G	81.25	34053

## Sheet: pk.genelist
GeneName	Chr	Start	Num_up	Num_down	Thresh_up	Threshdown	Av_ratio	pk.ID	threshup+threshdown
VNG0001H	Chr	248	33	5	19	1	0.626913	1	20	3530	991	3.56206
VNG0002G	Chr	1450	33	5	19	1	0.626913	1	20
VNG0003C	Chr	2145	33	5	19	1	0.626913	1	20
VNG0005H	Chr	3322	34	6	19	1	0.594005	1	20
VNG0006G	Chr	7451	35	7	19	2	0.555676	1	21
VNG0008G	Chr	8641	36	7	20	2	0.572323	1	22
VNG0009G	Chr	9860	36	7	20	2	0.572323	1	22
VNG0011C	Chr	9980	36	7	20	2	0.572323	1	22
VNG0013C	Chr	12614	37	5	25	2	0.78491	1	27
VNG0014C	Chr	12978	37	5	25	2	0.78491	1	27
VNG0015H	Chr	13644	36	5	25	2	0.792537	1	27
VNG0016H	Chr	14180	36	5	25	2	0.792537	1	27
VNG0017H	Chr	14484	36	5	25	2	0.792537	1	27
VNG0018H	Chr	14868	36	5	25	2	0.792537	1	27
VNG0019H	Chr	15310	35	5	24	2	0.791282	1	26
VNG0020H	Chr	16051	29	4	18	2	0.816233	1	20
VNG0021H	Chr	16342	29	4	18	2	0.816233	1	20
VNG0022H	Chr	18357	39	4	25	2	0.799293	1	27
VNG0023H	Chr	18895	39	4	25	2	0.799293	1	27
VNG0024H	Chr	20023	39	4	25	2	0.799293	1	27
VNG0025H	Chr	20482	39	4	25	2	0.799293	1	27
VNG0026C	Chr	21456	39	4	25	2	0.799293	1	27
VNG0027H	Chr	22750	39	4	25	2	0.799293	1	27
VNG0028C	Chr	23336	39	4	25	2	0.799293	1	27
VNG0029H	Chr	24564	39	4	25	2	0.799293	1	27
VNG0030H	Chr	26201	39	4	25	2	0.799293	1	27
VNG0031H	Chr	26648	39	4	25	2	0.799293	1	27
VNG0032H	Chr	29046	38	5	25	2	0.787395	1	27
VNG0033H	Chr	29913	37	5	25	2	0.805819	1	27
VNG0034H	Chr	30014	37	6	25	3	0.773507	1	28
VNG0035C	Chr	31168	37	6	25	3	0.773507	1	28
VNG0037H	Chr	31838	37	6	25	3	0.773507	1	28
VNG0038H	Chr	32101	37	6	25	3	0.773507	1	28
VNG0039H	Chr	32890	37	6	25	3	0.773507	1	28
VNG0040C	Chr	33628	37	6	25	3	0.773507	1	28
VNG0041C	Chr	33915	37	6	25	3	0.773507	1	28
VNG0042G	Chr	35931	37	6	25	3	0.773507	1	28
VNG0043H	Chr	36321	37	6	25	3	0.773507	1	28
VNG0045C	Chr	38017	37	6	24	3	0.748749	1	27
VNG0046G	Chr	40903	37	6	24	3	0.748749	1	27
VNG0047G	Chr	41063	34	6	24	3	0.77984	1	27
VNG0049H	Chr	41880	34	9	24	3	0.702212	1	27
VNG0050C	Chr	42707	34	9	24	3	0.702212	1	27
VNG0051G	Chr	45456	24	9	15	3	0.611306	1	18
VNG0053H	Chr	48767	31	12	14	3	0.476514	1	17
VNG0054H	Chr	49972	30	12	13	3	0.435802	1	16
VNG0055H	Chr	49985	30	12	13	3	0.435802	1	16
VNG0057H	Chr	53192	28	14	10	3	0.295876	1	13
VNG0058H	Chr	55745	27	15	9	3	0.261455	1	12
VNG0060G	Chr	58661	22	16	2	3	0.0107711	1	5
VNG0061C	Chr	58827	22	16	2	3	0.0107711	1	5
VNG0062G	Chr	61625	27	16	4	3	0.0501953	1	7
VNG0063G	Chr	62686	27	16	4	3	0.0501953	1	7
VNG0064G	Chr	62927	27	16	4	3	0.0501953	1	7
VNG0065G	Chr	63881	27	16	4	3	0.0501953	1	7
VNG0066H	Chr	64976	27	16	4	3	0.0501953	1	7
VNG0067H	Chr	65203	27	16	4	3	0.0501953	1	7
VNG0068H	Chr	65671	27	16	4	3	0.0501953	1	7
VNG0069H	Chr	66054	25	16	2	3	0.0103195	1	5
VNG0070H	Chr	66241	25	16	2	3	0.0103195	1	5
VNG0084G	Chr	73544	16	27	0	6	-0.177358	2	6
VNG0085G	Chr	73639	16	27	0	6	-0.177358	2	6
VNG0086G	Chr	76467	16	27	0	6	-0.177358	2	6
VNG0090G	Chr	77867	16	27	0	6	-0.177358	2	6
VNG0089G	Chr	78660	16	27	0	6	-0.177358	2	6
VNG0112H	Chr	96543	28	9	16	1	0.896357	3	17
VNG0113H	Chr	97444	31	10	18	1	0.867663	3	19
VNG0115G	Chr	98226	31	11	18	1	0.846626	3	19
VNG0116H	Chr	101715	32	10	21	1	1.07725	3	22
VNG0117H	Chr	102309	32	10	21	1	1.07725	3	22
VNG0118H	Chr	102692	29	10	18	1	0.975485	3	19
VNG0119H	Chr	103021	30	10	16	1	0.83356	3	17
VNG0120H	Chr	103146	30	10	16	1	0.83356	3	17
VNG0121H	Chr	103514	25	11	10	1	0.658536	3	11
VNG0123G	Chr	104073	28	13	9	1	0.546485	3	10
VNG0137G	Chr	115049	31	12	8	1	0.261672	4	9
VNG0138H	Chr	115898	31	12	8	1	0.261672	4	9
VNG0139H	Chr	116234	31	12	8	1	0.261672	4	9
VNG0140H	Chr	116881	31	12	8	1	0.261672	4	9
VNG0141H	Chr	117579	31	12	8	1	0.261672	4	9
VNG0142C	Chr	118271	31	12	8	1	0.261672	4	9
VNG0144H	Chr	118615	31	12	8	1	0.261672	4	9
VNG0143H	Chr	118700	31	12	8	1	0.261672	4	9
VNG0146H	Chr	119518	31	12	8	1	0.261672	4	9
VNG0187H	Chr	161201	29	12	9	1	0.261312	5	10
VNG0188H	Chr	161207	29	12	9	1	0.261312	5	10
VNG0189C	Chr	162656	29	12	9	1	0.261312	5	10
VNG0190C	Chr	164151	29	13	9	2	0.242838	5	11
VNG0192G	Chr	166279	29	14	9	2	0.225637	5	11
VNG0194H	Chr	166503	29	13	9	2	0.231388	5	11
VNG0195H	Chr	167121	29	14	9	3	0.201037	5	12
VNG0196H	Chr	168054	21	22	1	8	-0.140102	5	9
VNG0197C	Chr	169212	21	22	1	8	-0.140102	5	9
VNG0198H	Chr	170389	20	22	0	8	-0.166826	5	8
VNG0199H	Chr	170754	20	22	0	8	-0.166826	5	8
VNG0200C	Chr	171424	20	22	0	8	-0.166826	5	8
VNG0204H	Chr	172646	20	22	0	8	-0.166826	5	8
VNG0203C	Chr	173506	20	22	0	8	-0.166826	5	8
VNG0205H	Chr	173824	20	22	0	8	-0.166826	5	8
VNG0207H	Chr	175115	28	12	10	3	0.533385	5	13
VNG0208H	Chr	175471	28	12	10	3	0.533385	5	13
VNG0209H	Chr	175913	29	12	11	3	0.570339	5	14
VNG0212H	Chr	177587	30	11	13	3	0.64722	5	16
VNG0213H	Chr	178317	27	11	13	3	0.684455	5	16
VNG0214C	Chr	180366	31	11	16	3	0.797033	5	19
VNG0215C	Chr	183489	29	11	14	3	0.767125	5	17
VNG0216H	Chr	183858	28	11	11	3	0.627428	5	14
VNG0217H	Chr	184345	28	13	10	4	0.526198	5	14
VNG0218G	Chr	186631	22	21	0	5	-0.0813651	5	5
VNG0219H	Chr	187174	22	21	0	5	-0.0813651	5	5
VNG0220H	Chr	187731	22	21	0	5	-0.0813651	5	5
VNG0222C	Chr	188303	22	21	0	5	-0.0813651	5	5
VNG0312H	Chr	246108	34	9	5	0	0.161281	6	5
VNG0314G	Chr	246854	34	9	5	0	0.161281	6	5
VNG0315G	Chr	247967	34	9	5	0	0.161281	6	5
VNG0316C	Chr	248258	34	9	5	0	0.161281	6	5
VNG0318G	Chr	250817	33	9	5	0	0.162298	6	5
VNG0319H	Chr	251021	33	9	6	0	0.185536	6	6
VNG0320H	Chr	251884	32	7	7	0	0.227213	6	7
VNG0321G	Chr	253118	36	7	11	0	0.300998	6	11
VNG0322H	Chr	253667	36	7	11	0	0.300998	6	11
VNG0323H	Chr	253876	36	7	11	0	0.300998	6	11
VNG0324G	Chr	255653	36	7	11	0	0.300998	6	11
VNG0326G	Chr	257811	33	8	8	0	0.224888	6	8
VNG0327G	Chr	258939	34	8	8	0	0.223257	6	8
VNG0329G	Chr	260251	32	9	5	0	0.17149	6	5
VNG0330G	Chr	262549	32	9	5	0	0.17149	6	5
VNG0331H	Chr	262683	32	9	5	0	0.17149	6	5
VNG0332C	Chr	263978	32	9	5	0	0.17149	6	5
VNG0335G	Chr	264253	32	9	5	0	0.17149	6	5
VNG0339H	Chr	267340	28	15	10	0	0.224067	6	10
VNG0340C	Chr	268906	28	15	10	0	0.224067	6	10
VNG0342G	Chr	272471	28	15	10	0	0.224067	6	10
VNG0343H	Chr	272777	25	15	7	0	0.167283	6	7
VNG0345G	Chr	272907	25	15	7	0	0.167283	6	7
VNG0346H	Chr	274601	26	17	7	0	0.150665	6	7
VNG0347H	Chr	275373	26	17	7	0	0.150665	6	7
VNG0349G	Chr	275992	26	17	7	0	0.150665	6	7
VNG0351C	Chr	278123	26	17	7	0	0.150665	6	7
VNG0352H	Chr	279446	26	17	7	0	0.150665	6	7
VNG0354C	Chr	279704	26	17	7	0	0.150665	6	7
VNG0355G	Chr	282370	26	17	7	0	0.150665	6	7
VNG0357H	Chr	282398	26	17	7	0	0.150665	6	7
VNG0359C	Chr	282823	24	17	7	0	0.145693	6	7
VNG0360C	Chr	284243	22	20	5	0	0.0909952	6	5
VNG0361C	Chr	284272	22	20	5	0	0.0909952	6	5
VNG0389C	Chr	301228	20	23	6	0	0.0594512	7	6
VNG0390G	Chr	301248	20	23	6	0	0.0594512	7	6
VNG0391C	Chr	302999	20	23	6	0	0.0594512	7	6
VNG0393C	Chr	304194	20	23	6	0	0.0594512	7	6
VNG0394C	Chr	305170	20	23	6	0	0.0594512	7	6
VNG0396C	Chr	305431	20	23	6	0	0.0594512	7	6
VNG0398G	Chr	305902	19	23	5	0	0.0472048	7	5
VNG0399H	Chr	307168	19	24	5	0	0.0378349	7	5
VNG0692C	Chr	526686	4	39	0	6	-0.239849	8	6
VNG0694G	Chr	527209	4	39	0	6	-0.239849	8	6
VNG0697H	Chr	527779	4	39	0	6	-0.239849	8	6
VNG0698H	Chr	528500	4	39	0	6	-0.239849	8	6
VNG0700G	Chr	528770	4	39	0	6	-0.239849	8	6
VNG0702H	Chr	531405	4	39	0	6	-0.239849	8	6
VNG0703H	Chr	531750	4	39	0	6	-0.239849	8	6
VNG0704C	Chr	532409	4	39	0	6	-0.239849	8	6
VNG0705C	Chr	534006	4	39	0	6	-0.239849	8	6
VNG0707C	Chr	534180	4	39	0	6	-0.239849	8	6
VNG0708H	Chr	534840	4	39	0	6	-0.239849	8	6
VNG0709C	Chr	535522	4	39	0	6	-0.239849	8	6
VNG0711C	Chr	536584	4	39	0	6	-0.239849	8	6
VNG0713C	Chr	537212	4	39	0	6	-0.239849	8	6
VNG0715G	Chr	537985	4	39	0	6	-0.239849	8	6
VNG0716G	Chr	541040	4	39	0	6	-0.239849	8	6
VNG0717H	Chr	541134	4	39	0	6	-0.239849	8	6
VNG0718C	Chr	542150	4	39	0	6	-0.239849	8	6
VNG0719G	Chr	542178	4	39	0	6	-0.239849	8	6
VNG0720G	Chr	544518	4	39	0	6	-0.239849	8	6
VNG0723G	Chr	545673	4	39	0	6	-0.239849	8	6
VNG0724H	Chr	545760	4	39	0	6	-0.239849	8	6
VNG0725H	Chr	546070	4	39	0	6	-0.239849	8	6
VNG0726C	Chr	547578	4	39	0	6	-0.239849	8	6
VNG0727C	Chr	547992	4	39	0	6	-0.239849	8	6
VNG0729H	Chr	549641	4	39	0	6	-0.239849	8	6
VNG0730C	Chr	551166	4	39	0	6	-0.239849	8	6
VNG0731H	Chr	551252	4	39	0	6	-0.239849	8	6
VNG0733H	Chr	552804	4	39	0	6	-0.239849	8	6
VNG0732G	Chr	552859	4	39	0	6	-0.239849	8	6
VNG0734G	Chr	554386	4	39	0	6	-0.239849	8	6
VNG0735G	Chr	554704	4	39	0	6	-0.239849	8	6
VNG0736G	Chr	555295	4	39	0	6	-0.239849	8	6
VNG0738H	Chr	557657	4	39	0	6	-0.239849	8	6
VNG0737H	Chr	557749	4	39	0	6	-0.239849	8	6
VNG0740C	Chr	558617	4	39	0	6	-0.239849	8	6
VNG0741H	Chr	558704	4	39	0	6	-0.239849	8	6
VNG0742H	Chr	559724	4	39	0	6	-0.239849	8	6
VNG0743H	Chr	559752	4	39	0	6	-0.239849	8	6
VNG0745G	Chr	562254	4	39	0	6	-0.239849	8	6
VNG0746C	Chr	563569	4	39	0	6	-0.239849	8	6
VNG0748G	Chr	565773	4	39	0	6	-0.239849	8	6
VNG0749G	Chr	567884	4	39	0	6	-0.239849	8	6
VNG0750C	Chr	568228	4	39	0	6	-0.239849	8	6
VNG0751C	Chr	569022	4	39	0	6	-0.239849	8	6
VNG0752G	Chr	570320	4	39	0	6	-0.239849	8	6
VNG0753G	Chr	571580	4	39	0	6	-0.239849	8	6
VNG0755C	Chr	572416	4	39	0	6	-0.239849	8	6
VNG0754C	Chr	572417	4	39	0	6	-0.239849	8	6
VNG0757G	Chr	573224	4	39	0	6	-0.239849	8	6
VNG0758C	Chr	573769	4	39	0	6	-0.239849	8	6
VNG0759H	Chr	574437	4	39	0	6	-0.239849	8	6
VNG0761G	Chr	575197	4	39	0	6	-0.239849	8	6
VNG0762H	Chr	576015	4	39	0	6	-0.239849	8	6
VNG0763G	Chr	576121	4	39	0	6	-0.239849	8	6
VNG0764C	Chr	576838	4	39	0	6	-0.239849	8	6
VNG0835G	Chr	633962	16	27	8	0	0.0899	9	8
VNG0836H	Chr	635667	16	26	8	0	0.0969929	9	8
VNG0837H	Chr	636909	17	26	9	0	0.126805	9	9
VNG0838G	Chr	637192	17	26	9	0	0.126805	9	9
VNG0840H	Chr	638633	13	26	5	0	0.035541	9	5
VNG1048G	Chr	798053	11	32	6	1	-0.0311744	10	7
VNG1050H	Chr	798476	11	32	6	1	-0.0311744	10	7
VNG1052H	Chr	798683	11	31	6	1	-0.0259762	10	7
VNG1053G	Chr	800300	14	28	10	1	0.0646214	10	11
VNG1054G	Chr	800415	14	28	10	1	0.0646214	10	11
VNG1055G	Chr	801935	16	26	12	1	0.117467	10	13
VNG1056C	Chr	802721	18	24	15	1	0.20491	10	16
VNG1057C	Chr	805084	22	19	20	1	0.421088	10	21
VNG1058H	Chr	805308	22	19	20	1	0.421088	10	21
VNG1059C	Chr	807695	24	19	22	1	0.480649	10	23
VNG1060H	Chr	807925	24	19	22	1	0.480649	10	23
VNG1062G	Chr	808831	24	19	22	1	0.480649	10	23
VNG1063H	Chr	810761	24	19	22	1	0.480649	10	23
VNG1064H	Chr	812492	19	22	17	1	0.288222	10	18
VNG1065C	Chr	812621	18	24	16	1	0.236338	10	17
VNG1066C	Chr	813372	15	24	13	1	0.167556	10	14
VNG1067G	Chr	815256	6	37	4	2	-0.131702	10	6
VNG1068G	Chr	815317	6	37	4	2	-0.131702	10	6
VNG1547C	Chr	1154809	2	41	0	6	-0.247805	11	6
VNG1546H	Chr	1155096	1	41	0	6	-0.255217	11	6
VNG1548C	Chr	1156764	0	42	0	7	-0.276143	11	7
VNG1550G	Chr	1156903	0	42	0	7	-0.276143	11	7
VNG1551G	Chr	1157463	0	43	0	8	-0.283937	11	8
VNG1553G	Chr	1158160	0	43	0	8	-0.283937	11	8
VNG1554G	Chr	1159023	0	43	0	8	-0.283937	11	8
VNG1555G	Chr	1159997	0	43	0	8	-0.283937	11	8
VNG1557G	Chr	1160827	0	42	0	8	-0.286636	11	8
VNG1558H	Chr	1161834	0	42	0	9	-0.29886	11	9
VNG1559H	Chr	1162079	0	43	0	10	-0.3178	11	10
VNG1561C	Chr	1163398	0	43	0	10	-0.3178	11	10
VNG1562H	Chr	1163994	0	43	0	10	-0.3178	11	10
VNG1564H	Chr	1164343	0	43	0	10	-0.3178	11	10
VNG1565G	Chr	1167667	0	42	0	9	-0.29886	11	9
VNG1566G	Chr	1167897	0	42	0	9	-0.29886	11	9
VNG1567G	Chr	1171591	0	42	0	9	-0.29886	11	9
VNG1568G	Chr	1172301	0	43	0	10	-0.318665	11	10
VNG1570H	Chr	1173820	0	43	0	10	-0.318665	11	10
VNG1572C	Chr	1174064	0	43	0	10	-0.318665	11	10
VNG1573G	Chr	1174953	0	43	0	10	-0.318665	11	10
VNG1574G	Chr	1176275	0	43	0	10	-0.318665	11	10
VNG1576G	Chr	1176954	0	43	0	10	-0.318665	11	10
VNG1577C	Chr	1178690	0	43	0	10	-0.318665	11	10
VNG1578H	Chr	1179145	0	43	0	10	-0.318665	11	10
VNG1580H	Chr	1180212	0	43	0	10	-0.318665	11	10
VNG1581C	Chr	1180811	0	43	0	10	-0.318665	11	10
VNG1582G	Chr	1181398	0	43	0	10	-0.318665	11	10
VNG1583C	Chr	1182401	0	43	0	10	-0.318665	11	10
VNG1585C	Chr	1184407	5	23	4	4	0.176896	11	8
VNG1589C	Chr	1188524	21	12	6	1	0.4056	11	7
VNG1720H	Chr	1272410	27	16	6	0	0.172677	12	6
VNG1721G	Chr	1275447	27	16	6	0	0.172677	12	6
VNG1723H	Chr	1275960	27	16	6	0	0.172677	12	6
VNG1724G	Chr	1276049	27	16	6	0	0.172677	12	6
VNG1726G	Chr	1276763	27	16	6	0	0.172677	12	6
VNG1727G	Chr	1277691	26	17	5	0	0.147207	12	5
VNG1729G	Chr	1278271	26	17	5	0	0.147207	12	5
VNG1732C	Chr	1281537	26	17	5	0	0.147207	12	5
VNG1733G	Chr	1283353	26	17	5	0	0.147207	12	5
VNG1734H	Chr	1283685	26	16	5	0	0.15146	12	5
VNG1735C	Chr	1283837	26	16	5	0	0.15146	12	5
VNG2334C	Chr	1744771	24	17	15	0	0.366763	13	15
VNG2335H	Chr	1744977	24	17	15	0	0.366763	13	15
VNG2337C	Chr	1745788	24	16	15	0	0.377725	13	15
VNG2338G	Chr	1750278	25	11	16	0	0.459128	13	16
VNG2339C	Chr	1750697	32	10	22	0	0.596	13	22
VNG2340H	Chr	1750823	32	10	22	0	0.596	13	22
VNG2341H	Chr	1751850	30	10	22	0	0.618027	13	22
VNG2342H	Chr	1752277	32	10	24	0	0.687738	13	24
VNG2343G	Chr	1753623	34	7	27	0	0.825637	13	27
VNG2344G	Chr	1754711	36	6	29	0	0.87876	13	29
VNG2346G	Chr	1756292	35	6	29	0	0.893844	13	29
VNG2347G	Chr	1757388	35	6	29	0	0.893844	13	29
VNG2349G	Chr	1759496	35	7	28	0	0.844398	13	28
VNG2351C	Chr	1759702	30	7	23	0	0.736427	13	23
VNG2352G	Chr	1760552	30	8	22	0	0.689989	13	22
VNG2353H	Chr	1762507	30	8	22	0	0.689989	13	22
VNG2356G	Chr	1762885	30	8	22	0	0.689989	13	22
VNG2358G	Chr	1765447	34	7	26	0	0.830768	13	26
VNG2359G	Chr	1767435	37	6	32	0	1.04223	13	32
VNG2361G	Chr	1768417	37	6	31	0	1.02487	13	31
VNG2363G	Chr	1769799	36	6	30	0	1.01072	13	30
VNG2365G	Chr	1770599	34	7	29	0	0.980576	13	29
VNG2419C	Chr	1815178	17	26	1	4	-0.0575628	14	5
VNG2420G	Chr	1815268	17	26	1	4	-0.0575628	14	5
VNG2421G	Chr	1816543	17	26	1	4	-0.0575628	14	5
VNG2422G	Chr	1817907	17	26	1	4	-0.0575628	14	5
VNG2423G	Chr	1821662	17	26	1	4	-0.0575628	14	5
VNG2424G	Chr	1821747	17	26	1	4	-0.0575628	14	5
VNG2426G	Chr	1823392	17	26	1	4	-0.0575628	14	5
VNG2429G	Chr	1824017	17	26	1	4	-0.0575628	14	5
VNG2430G	Chr	1826329	17	26	1	4	-0.0575628	14	5
VNG2431C	Chr	1826666	17	26	1	4	-0.0575628	14	5
VNG2432C	Chr	1827050	17	26	1	4	-0.0575628	14	5
VNG2433H	Chr	1827608	17	26	1	4	-0.0575628	14	5
VNG2507G	Chr	1874018	28	15	9	0	0.292742	15	9
VNG2508C	Chr	1874236	28	15	9	0	0.292742	15	9
VNG2509H	Chr	1881134	30	13	8	0	0.281879	15	8
VNG2639G	Chr	1977676	30	13	5	0	0.195814	16	5
VNG2640G	Chr	1978779	30	13	5	0	0.195814	16	5
VNG2641H	Chr	1979123	30	13	5	0	0.195814	16	5
VNG2642H	Chr	1979205	30	13	5	0	0.195814	16	5
VNG2644C	Chr	1981048	33	10	14	0	0.459933	16	14
VNG2646C	Chr	1982431	34	8	16	0	0.543105	16	16
VNG2645H	Chr	1982514	35	8	17	0	0.542114	16	17
VNG2647G	Chr	1982832	35	8	17	0	0.542114	16	17
VNG2648G	Chr	1984709	35	8	17	0	0.542114	16	17
VNG2649G	Chr	1985978	35	8	17	0	0.542114	16	17
VNG2650G	Chr	1987086	35	8	19	0	0.596251	16	19
VNG2652H	Chr	1989215	39	4	24	0	0.720174	16	24
VNG2653C	Chr	1989233	39	4	24	0	0.720174	16	24
VNG2654G	Chr	1991741	32	3	25	0	0.884589	16	25
VNG2656H	Chr	1992072	40	3	33	0	0.929642	16	33
VNG2657G	Chr	1993543	40	3	33	0	0.929642	16	33
VNG2658G	Chr	1993975	40	3	33	0	0.929642	16	33
VNG2661G	Chr	1994558	37	3	33	0	0.99024	16	33
VNG2662G	Chr	1995751	41	2	37	0	1.01005	16	37
VNG2664G	Chr	1998524	41	2	37	0	1.11239	16	37
VNG2665G	Chr	2000485	41	2	37	0	1.11239	16	37
VNG2666G	Chr	2002058	41	2	37	0	1.11239	16	37
VNG2668G	Chr	2002286	41	2	37	0	1.11239	16	37
VNG2669G	Chr	2003546	36	2	34	0	1.16787	16	34
VNG2673H	Chr	2006309	40	2	38	0	1.14953	16	38
VNG2674H	Chr	2006856	41	2	39	0	1.15135	16	39
VNG2675C	Chr	2007438	41	2	39	0	1.15135	16	39
VNG2677H	Chr	2007840	41	2	39	0	1.15135	16	39
VNG2678H	Chr	2011541	40	2	38	0	1.12305	16	38
VNG2679G	Chr	2011729	40	2	38	0	1.12305	16	38

## Sheet: arCOG.anno
GeneName	Genbank_ID	functional_class	funclass_name	arCOG_ID	arcog_name
VNG0001H	15789341	M	Cell wall/membrane/envelope biogenesis	arCOG04400	S-layer domain
VNG0006G	15789345	M	Cell wall/membrane/envelope biogenesis	arCOG00057	Glucosamine 6-phosphate synthetase
VNG0011C	15789348	M	Cell wall/membrane/envelope biogenesis	arCOG06282	Sugar transferase involved in lipopolysaccharide synthesis
VNG0046G	15789381	M	Cell wall/membrane/envelope biogenesis	arCOG00253	Predicted UDP-glucose 6-dehydrogenase
VNG0047G	16554457	M	Cell wall/membrane/envelope biogenesis	arCOG00664	dTDP-glucose pyrophosphorylase
VNG0051G	15789385	M	Cell wall/membrane/envelope biogenesis	arCOG01408	Glycosyltransferase
VNG0057H	15789391	M	Cell wall/membrane/envelope biogenesis	arCOG08190	O-antigen ligase related enzyme
VNG0058H	15789392	M	Cell wall/membrane/envelope biogenesis	arCOG06399	Glycosyltransferases of PMT family
VNG0060G	15789394	M	Cell wall/membrane/envelope biogenesis	arCOG01403	Glycosyltransferase
VNG0062G	15789396	M	Cell wall/membrane/envelope biogenesis	arCOG01403	Glycosyltransferase
VNG0064G	15789398	M	Cell wall/membrane/envelope biogenesis	arCOG00664	dTDP-glucose pyrophosphorylase
VNG0318G	15789592	M	Cell wall/membrane/envelope biogenesis	arCOG00897	Glycosyltransferase
VNG1048G	15790150	M	Cell wall/membrane/envelope biogenesis	arCOG00253	Predicted UDP-glucose 6-dehydrogenase
VNG1053G	15790153	M	Cell wall/membrane/envelope biogenesis	arCOG00894	Glycosyltransferase
VNG1055G	15790155	M	Cell wall/membrane/envelope biogenesis	arCOG00664	dTDP-glucose pyrophosphorylase
VNG1059C	15790159	M	Cell wall/membrane/envelope biogenesis	arCOG01403	Glycosyltransferase
VNG1062G	15790161	M	Cell wall/membrane/envelope biogenesis	arCOG01381	Glycosyltransferase
VNG1066C	15790165	M	Cell wall/membrane/envelope biogenesis	arCOG01381	Glycosyltransferase
VNG1067G	15790166	M	Cell wall/membrane/envelope biogenesis	arCOG01387	Glycosyltransferase
VNG2639G	15791368	M	Cell wall/membrane/envelope biogenesis	arCOG01392	UDP-N-acetylglucosamine 2-epimerase
VNG0084G	15789413	H	Coenzyme transport and metabolism	arCOG01676	Dinucleotide-utilizing enzyme involved in molybdopterin and thiamine biosynthesis
VNG0085G	15789414	H	Coenzyme transport and metabolism	arCOG00930	Molybdenum cofactor biosynthesis enzyme
VNG0086G	16554458	H	Coenzyme transport and metabolism	arCOG00217	Molybdopterin biosynthesis enzyme
VNG0090G	15789416	H	Coenzyme transport and metabolism	arCOG00216	Molybdopterin biosynthesis enzyme
VNG0715G	15789892	H	Coenzyme transport and metabolism	arCOG02741	Thiamine biosynthesis protein ThiC
VNG0730C	15789904	H	Coenzyme transport and metabolism	arCOG04139	Ketopantoate reductase
VNG1550G	15790529	H	Coenzyme transport and metabolism	arCOG00977	Precorrin-6B methylase 2
VNG1551G	15790530	H	Coenzyme transport and metabolism	arCOG00648	Precorrin-2 methylase
VNG1553G	15790531	H	Coenzyme transport and metabolism	arCOG00645	Precorrin-4 methylase
VNG1554G	15790532	H	Coenzyme transport and metabolism	arCOG00651	Cobalamin biosynthesis protein CbiG
VNG1555G	15790533	H	Coenzyme transport and metabolism	arCOG00647	Precorrin-3B methylase
VNG1557G	15790534	H	Coenzyme transport and metabolism	arCOG00647	Precorrin-3B methylase
VNG1565G	15790540	H	Coenzyme transport and metabolism	arCOG00438	AAA family ATPase
VNG1566G	15790541	H	Coenzyme transport and metabolism	arCOG03022	Cobalamin biosynthesis protein CobN or related Mg-chelatase
VNG1567G	15790542	H	Coenzyme transport and metabolism	arCOG02247	Precorrin isomerase
VNG1568G	15790543	H	Coenzyme transport and metabolism	arCOG00650	Precorrin-6B methylase 1
VNG1572C	15790545	H	Coenzyme transport and metabolism	arCOG04272	NaMN:DMB phosphoribosyltransferase
VNG1573G	15790546	H	Coenzyme transport and metabolism	arCOG00106	Cobyrinic acid a,c-diamide synthase
VNG1574G	15790547	H	Coenzyme transport and metabolism	arCOG04678	ATP:corrinoid adenosyltransferase
VNG1576G	15790548	H	Coenzyme transport and metabolism	arCOG00105	Cobyric acid synthase
VNG1578H	15790550	H	Coenzyme transport and metabolism	arCOG04274	Cobalamin biosynthesis protein CobD/CbiB
VNG1580H	15790551	H	Coenzyme transport and metabolism	arCOG04338	Cobalamin-5-phosphate synthase
VNG1581C	15790552	H	Coenzyme transport and metabolism	arCOG01871	GTP:adenosylcobinamide-phosphate guanylyltransferase
